# Supplementary material for: Wedge resection is equal to segmental resection for pulmonary typical carcinoid patients at localized stage: a population-based analysis
Source: PeerJ. 2019 Sep 10;7:e7519. doi: 10.7717/peerj.7519 (PMC6743473; doi:10.7717/peerj.7519)
Supplement: Table S1 [file peerj-07-7519-s001.xlsx]

## Sheet: raw data1
PatientID	TypeofReportingSource	InsuranceRecode2007	Maritalstatusatdiagnosis	Agerecodewithlt1yearolds	RacerecodeWhiteBlackOther	Sex	Yearofdiagnosis	SEERregistry	Louisiana20051stvs2ndhalfofyear	County	Statecounty	Inresearchdata	CHSDA2012	CHSDARegion	State	SiterecodeICDO3WHO2008	Behaviorrecodeforanalysis	AYAsiterecodeWHO2008	LymphomasubtyperecodeWHO2008	ICCCsiterecodeICDO3WHO2008	CSSchemav0204	CSSchemaAJCC6thEdition	PrimarySitelabeled	PrimarySite	HistologicTypeICDO3	BehaviorcodeICDO3	Grade	Laterality	DiagnosticConfirmation	ICDO3Histbehav	ICDO3Histbehavmalignant	Histologyrecodebroadgroupings	HistologyrecodeBraingroupings	ICCCsiterecextendedICDO3WHO2008	SiterecodeBICDO3WHO2008	DerivedAJCCStageGroup7thed2010	DerivedAJCCStageGroup6thed2004	DerivedAJCCFlag2004	AJCCstage3rdedition19882003	SEERmodifiedAJCCstage3rd19882003	DerivedAJCCT7thed2010	DerivedAJCCN7thed2010	DerivedAJCCM7thed2010	DerivedAJCCT6thed2004	DerivedAJCCN6thed2004	DerivedAJCCM6thed2004	TvaluebasedonAJCC3rd19882003	NvaluebasedonAJCC3rd19882003	MvaluebasedonAJCC3rd19882003
4420730	Hospital inpatient/outpatient or clinic	Blank(s)	Married (including common law)	60-64 years	White	Male	2004	San Francisco-Oakland SMSA - 1973+	Not applicable (1973-2004, 2005 not Louisiana, or 2006+)	1	CA: Alameda County (06001)	Yes	Not CHSDA	Pacific Coast	California	Lung and Bronchus	Malignant	8.3 Carcinoma of trachea,bronchus, and lung	Unclassified	XI(f) Other and unspecified carcinomas	Lung	Lung	C34.1-Upper lobe, lung	341	8240	Malignant	Unknown	Left - origin of primary	Positive histology	8240/3: Carcinoid tumor, NOS	8240/3: Carcinoid tumor, NOS	8140-8389: adenomas and adenocarcinomas	Not Brain	XI(f.4) Carcinomas of lung	Lung and Bronchus	Blank(s)	NA	AJCC 6th ed derived from CS manual/coding instructions, v1.0	Blank(s)	Blank(s)	Blank(s)	Blank(s)	Blank(s)	NA	NA	NA	Blank(s)	Blank(s)	Blank(s)
4421005	Hospital inpatient/outpatient or clinic	Blank(s)	Single (never married)	15-19 years	White	Female	2004	San Francisco-Oakland SMSA - 1973+	Not applicable (1973-2004, 2005 not Louisiana, or 2006+)	1	CA: Alameda County (06001)	Yes	Not CHSDA	Pacific Coast	California	Lung and Bronchus	Malignant	8.3 Carcinoma of trachea,bronchus, and lung	Unclassified	XI(f) Other and unspecified carcinomas	Lung	Lung	C34.2-Middle lobe, lung	342	8240	Malignant	Well differentiated; Grade I	Right - origin of primary	Positive histology	8240/3: Carcinoid tumor, NOS	8240/3: Carcinoid tumor, NOS	8140-8389: adenomas and adenocarcinomas	Not Brain	XI(f.4) Carcinomas of lung	Lung and Bronchus	Blank(s)	NA	AJCC 6th ed derived from CS manual/coding instructions, v1.0	Blank(s)	Blank(s)	Blank(s)	Blank(s)	Blank(s)	NA	NA	NA	Blank(s)	Blank(s)	Blank(s)
4422289	Hospital inpatient/outpatient or clinic	Blank(s)	Married (including common law)	55-59 years	White	Female	2004	San Francisco-Oakland SMSA - 1973+	Not applicable (1973-2004, 2005 not Louisiana, or 2006+)	13	CA: Contra Costa County (06013)	Yes	Not CHSDA	Pacific Coast	California	Lung and Bronchus	Malignant	8.3 Carcinoma of trachea,bronchus, and lung	Unclassified	XI(f) Other and unspecified carcinomas	Lung	Lung	C34.3-Lower lobe, lung	343	8240	Malignant	Unknown	Left - origin of primary	Positive histology	8240/3: Carcinoid tumor, NOS	8240/3: Carcinoid tumor, NOS	8140-8389: adenomas and adenocarcinomas	Not Brain	XI(f.4) Carcinomas of lung	Lung and Bronchus	Blank(s)	NA	AJCC 6th ed derived from CS manual/coding instructions, v1.0	Blank(s)	Blank(s)	Blank(s)	Blank(s)	Blank(s)	NA	NA	NA	Blank(s)	Blank(s)	Blank(s)
4455628	Hospital inpatient/outpatient or clinic	Blank(s)	Married (including common law)	40-44 years	White	Female	2004	San Francisco-Oakland SMSA - 1973+	Not applicable (1973-2004, 2005 not Louisiana, or 2006+)	13	CA: Contra Costa County (06013)	Yes	Not CHSDA	Pacific Coast	California	Lung and Bronchus	Malignant	8.3 Carcinoma of trachea,bronchus, and lung	Unclassified	XI(f) Other and unspecified carcinomas	Lung	Lung	C34.1-Upper lobe, lung	341	8240	Malignant	Unknown	Right - origin of primary	Positive histology	8240/3: Carcinoid tumor, NOS	8240/3: Carcinoid tumor, NOS	8140-8389: adenomas and adenocarcinomas	Not Brain	XI(f.4) Carcinomas of lung	Lung and Bronchus	Blank(s)	NA	AJCC 6th ed derived from CS manual/coding instructions, v1.0	Blank(s)	Blank(s)	Blank(s)	Blank(s)	Blank(s)	NA	NA	NA	Blank(s)	Blank(s)	Blank(s)
4457178	Hospital inpatient/outpatient or clinic	Blank(s)	Single (never married)	25-29 years	White	Male	2004	San Francisco-Oakland SMSA - 1973+	Not applicable (1973-2004, 2005 not Louisiana, or 2006+)	75	CA: San Francisco County (06075)	Yes	Not CHSDA	Pacific Coast	California	Lung and Bronchus	Malignant	8.3 Carcinoma of trachea,bronchus, and lung	Unclassified	XI(f) Other and unspecified carcinomas	Lung	Lung	C34.1-Upper lobe, lung	341	8240	Malignant	Unknown	Left - origin of primary	Positive histology	8240/3: Carcinoid tumor, NOS	8240/3: Carcinoid tumor, NOS	8140-8389: adenomas and adenocarcinomas	Not Brain	XI(f.4) Carcinomas of lung	Lung and Bronchus	Blank(s)	NA	AJCC 6th ed derived from CS manual/coding instructions, v1.0	Blank(s)	Blank(s)	Blank(s)	Blank(s)	Blank(s)	NA	NA	NA	Blank(s)	Blank(s)	Blank(s)
4466322	Hospital inpatient/outpatient or clinic	Blank(s)	Married (including common law)	75-79 years	White	Female	2004	San Francisco-Oakland SMSA - 1973+	Not applicable (1973-2004, 2005 not Louisiana, or 2006+)	75	CA: San Francisco County (06075)	Yes	Not CHSDA	Pacific Coast	California	Lung and Bronchus	Malignant	8.3 Carcinoma of trachea,bronchus, and lung	Unclassified	XI(f) Other and unspecified carcinomas	Lung	Lung	C34.3-Lower lobe, lung	343	8240	Malignant	Unknown	Left - origin of primary	Positive exfoliative cytology, no positive histology	8240/3: Carcinoid tumor, NOS	8240/3: Carcinoid tumor, NOS	8140-8389: adenomas and adenocarcinomas	Not Brain	XI(f.4) Carcinomas of lung	Lung and Bronchus	Blank(s)	NA	AJCC 6th ed derived from CS manual/coding instructions, v1.0	Blank(s)	Blank(s)	Blank(s)	Blank(s)	Blank(s)	NA	NA	NA	Blank(s)	Blank(s)	Blank(s)
4481802	Hospital inpatient/outpatient or clinic	Blank(s)	Married (including common law)	50-54 years	White	Female	2005	San Francisco-Oakland SMSA - 1973+	Not applicable (1973-2004, 2005 not Louisiana, or 2006+)	13	CA: Contra Costa County (06013)	Yes	Not CHSDA	Pacific Coast	California	Lung and Bronchus	Malignant	8.3 Carcinoma of trachea,bronchus, and lung	Unclassified	XI(f) Other and unspecified carcinomas	Lung	Lung	C34.1-Upper lobe, lung	341	8240	Malignant	Unknown	Left - origin of primary	Positive histology	8240/3: Carcinoid tumor, NOS	8240/3: Carcinoid tumor, NOS	8140-8389: adenomas and adenocarcinomas	Not Brain	XI(f.4) Carcinomas of lung	Lung and Bronchus	Blank(s)	NA	AJCC 6th ed derived from CS manual/coding instructions, v1.0	Blank(s)	Blank(s)	Blank(s)	Blank(s)	Blank(s)	NA	NA	NA	Blank(s)	Blank(s)	Blank(s)
4490141	Hospital inpatient/outpatient or clinic	Blank(s)	Single (never married)	25-29 years	White	Male	2005	San Francisco-Oakland SMSA - 1973+	Not applicable (1973-2004, 2005 not Louisiana, or 2006+)	75	CA: San Francisco County (06075)	Yes	Not CHSDA	Pacific Coast	California	Lung and Bronchus	Malignant	8.3 Carcinoma of trachea,bronchus, and lung	Unclassified	XI(f) Other and unspecified carcinomas	Lung	Lung	C34.3-Lower lobe, lung	343	8240	Malignant	Unknown	Left - origin of primary	Positive histology	8240/3: Carcinoid tumor, NOS	8240/3: Carcinoid tumor, NOS	8140-8389: adenomas and adenocarcinomas	Not Brain	XI(f.4) Carcinomas of lung	Lung and Bronchus	Blank(s)	NA	AJCC 6th ed derived from CS manual/coding instructions, v1.0	Blank(s)	Blank(s)	Blank(s)	Blank(s)	Blank(s)	NA	NA	NA	Blank(s)	Blank(s)	Blank(s)
4503060	Hospital inpatient/outpatient or clinic	Blank(s)	Married (including common law)	65-69 years	White	Female	2006	San Francisco-Oakland SMSA - 1973+	Not applicable (1973-2004, 2005 not Louisiana, or 2006+)	75	CA: San Francisco County (06075)	Yes	Not CHSDA	Pacific Coast	California	Lung and Bronchus	Malignant	8.3 Carcinoma of trachea,bronchus, and lung	Unclassified	XI(f) Other and unspecified carcinomas	Lung	Lung	C34.3-Lower lobe, lung	343	8240	Malignant	Well differentiated; Grade I	Right - origin of primary	Positive histology	8240/3: Carcinoid tumor, NOS	8240/3: Carcinoid tumor, NOS	8140-8389: adenomas and adenocarcinomas	Not Brain	XI(f.4) Carcinomas of lung	Lung and Bronchus	Blank(s)	NA	AJCC 6th ed derived from CS manual/coding instructions, v1.0	Blank(s)	Blank(s)	Blank(s)	Blank(s)	Blank(s)	NA	NA	NA	Blank(s)	Blank(s)	Blank(s)
4506898	Hospital inpatient/outpatient or clinic	Blank(s)	Married (including common law)	35-39 years	Black	Female	2005	San Francisco-Oakland SMSA - 1973+	Not applicable (1973-2004, 2005 not Louisiana, or 2006+)	13	CA: Contra Costa County (06013)	Yes	Not CHSDA	Pacific Coast	California	Lung and Bronchus	Malignant	8.3 Carcinoma of trachea,bronchus, and lung	Unclassified	XI(f) Other and unspecified carcinomas	Lung	Lung	C34.3-Lower lobe, lung	343	8240	Malignant	Unknown	Right - origin of primary	Positive histology	8240/3: Carcinoid tumor, NOS	8240/3: Carcinoid tumor, NOS	8140-8389: adenomas and adenocarcinomas	Not Brain	XI(f.4) Carcinomas of lung	Lung and Bronchus	Blank(s)	NA	AJCC 6th ed derived from CS manual/coding instructions, v1.0	Blank(s)	Blank(s)	Blank(s)	Blank(s)	Blank(s)	NA	NA	NA	Blank(s)	Blank(s)	Blank(s)
4518591	Hospital inpatient/outpatient or clinic	Blank(s)	Single (never married)	55-59 years	White	Female	2006	San Francisco-Oakland SMSA - 1973+	Not applicable (1973-2004, 2005 not Louisiana, or 2006+)	75	CA: San Francisco County (06075)	Yes	Not CHSDA	Pacific Coast	California	Lung and Bronchus	Malignant	8.3 Carcinoma of trachea,bronchus, and lung	Unclassified	XI(f) Other and unspecified carcinomas	Lung	Lung	C34.1-Upper lobe, lung	341	8240	Malignant	Unknown	Left - origin of primary	Positive histology	8240/3: Carcinoid tumor, NOS	8240/3: Carcinoid tumor, NOS	8140-8389: adenomas and adenocarcinomas	Not Brain	XI(f.4) Carcinomas of lung	Lung and Bronchus	Blank(s)	NA	AJCC 6th ed derived from CS manual/coding instructions, v1.0	Blank(s)	Blank(s)	Blank(s)	Blank(s)	Blank(s)	NA	NA	NA	Blank(s)	Blank(s)	Blank(s)
4524689	Hospital inpatient/outpatient or clinic	Blank(s)	Married (including common law)	75-79 years	White	Male	2006	San Francisco-Oakland SMSA - 1973+	Not applicable (1973-2004, 2005 not Louisiana, or 2006+)	13	CA: Contra Costa County (06013)	Yes	Not CHSDA	Pacific Coast	California	Lung and Bronchus	Malignant	8.3 Carcinoma of trachea,bronchus, and lung	Unclassified	XI(f) Other and unspecified carcinomas	Lung	Lung	C34.3-Lower lobe, lung	343	8240	Malignant	Unknown	Left - origin of primary	Positive histology	8240/3: Carcinoid tumor, NOS	8240/3: Carcinoid tumor, NOS	8140-8389: adenomas and adenocarcinomas	Not Brain	XI(f.4) Carcinomas of lung	Lung and Bronchus	Blank(s)	NA	AJCC 6th ed derived from CS manual/coding instructions, v1.0	Blank(s)	Blank(s)	Blank(s)	Blank(s)	Blank(s)	NA	NA	NA	Blank(s)	Blank(s)	Blank(s)
4525056	Hospital inpatient/outpatient or clinic	Blank(s)	Married (including common law)	40-44 years	White	Male	2005	San Francisco-Oakland SMSA - 1973+	Not applicable (1973-2004, 2005 not Louisiana, or 2006+)	81	CA: San Mateo County (06081)	Yes	Not CHSDA	Pacific Coast	California	Lung and Bronchus	Malignant	8.3 Carcinoma of trachea,bronchus, and lung	Unclassified	XI(f) Other and unspecified carcinomas	Lung	Lung	C34.1-Upper lobe, lung	341	8240	Malignant	Unknown	Left - origin of primary	Positive histology	8240/3: Carcinoid tumor, NOS	8240/3: Carcinoid tumor, NOS	8140-8389: adenomas and adenocarcinomas	Not Brain	XI(f.4) Carcinomas of lung	Lung and Bronchus	Blank(s)	NA	AJCC 6th ed derived from CS manual/coding instructions, v1.0	Blank(s)	Blank(s)	Blank(s)	Blank(s)	Blank(s)	NA	NA	NA	Blank(s)	Blank(s)	Blank(s)
4530025	Hospital inpatient/outpatient or clinic	Blank(s)	Single (never married)	25-29 years	Other (American Indian/AK Native, Asian/Pacific Islander)	Male	2006	San Francisco-Oakland SMSA - 1973+	Not applicable (1973-2004, 2005 not Louisiana, or 2006+)	1	CA: Alameda County (06001)	Yes	Not CHSDA	Pacific Coast	California	Lung and Bronchus	Malignant	8.3 Carcinoma of trachea,bronchus, and lung	Unclassified	XI(f) Other and unspecified carcinomas	Lung	Lung	C34.3-Lower lobe, lung	343	8240	Malignant	Unknown	Left - origin of primary	Positive histology	8240/3: Carcinoid tumor, NOS	8240/3: Carcinoid tumor, NOS	8140-8389: adenomas and adenocarcinomas	Not Brain	XI(f.4) Carcinomas of lung	Lung and Bronchus	Blank(s)	NA	AJCC 6th ed derived from CS manual/coding instructions, v1.0	Blank(s)	Blank(s)	Blank(s)	Blank(s)	Blank(s)	NA	NA	NA	Blank(s)	Blank(s)	Blank(s)
4532010	Physicians office/private medical practitioner (LMD)	Blank(s)	Single (never married)	70-74 years	White	Female	2005	San Francisco-Oakland SMSA - 1973+	Not applicable (1973-2004, 2005 not Louisiana, or 2006+)	13	CA: Contra Costa County (06013)	Yes	Not CHSDA	Pacific Coast	California	Lung and Bronchus	Malignant	8.3 Carcinoma of trachea,bronchus, and lung	Unclassified	XI(f) Other and unspecified carcinomas	Lung	Lung	C34.3-Lower lobe, lung	343	8240	Malignant	Well differentiated; Grade I	Left - origin of primary	Positive histology	8240/3: Carcinoid tumor, NOS	8240/3: Carcinoid tumor, NOS	8140-8389: adenomas and adenocarcinomas	Not Brain	XI(f.4) Carcinomas of lung	Lung and Bronchus	Blank(s)	NA	AJCC 6th ed derived from CS manual/coding instructions, v1.0	Blank(s)	Blank(s)	Blank(s)	Blank(s)	Blank(s)	NA	NA	NA	Blank(s)	Blank(s)	Blank(s)
4532467	Hospital inpatient/outpatient or clinic	Blank(s)	Married (including common law)	70-74 years	White	Male	2006	San Francisco-Oakland SMSA - 1973+	Not applicable (1973-2004, 2005 not Louisiana, or 2006+)	81	CA: San Mateo County (06081)	Yes	Not CHSDA	Pacific Coast	California	Lung and Bronchus	Malignant	8.3 Carcinoma of trachea,bronchus, and lung	Unclassified	XI(f) Other and unspecified carcinomas	Lung	Lung	C34.3-Lower lobe, lung	343	8240	Malignant	Unknown	Left - origin of primary	Positive histology	8240/3: Carcinoid tumor, NOS	8240/3: Carcinoid tumor, NOS	8140-8389: adenomas and adenocarcinomas	Not Brain	XI(f.4) Carcinomas of lung	Lung and Bronchus	Blank(s)	NA	AJCC 6th ed derived from CS manual/coding instructions, v1.0	Blank(s)	Blank(s)	Blank(s)	Blank(s)	Blank(s)	NA	NA	NA	Blank(s)	Blank(s)	Blank(s)
4539783	Hospital inpatient/outpatient or clinic	Blank(s)	Married (including common law)	55-59 years	White	Female	2005	San Francisco-Oakland SMSA - 1973+	Not applicable (1973-2004, 2005 not Louisiana, or 2006+)	13	CA: Contra Costa County (06013)	Yes	Not CHSDA	Pacific Coast	California	Lung and Bronchus	Malignant	8.3 Carcinoma of trachea,bronchus, and lung	Unclassified	XI(f) Other and unspecified carcinomas	Lung	Lung	C34.2-Middle lobe, lung	342	8240	Malignant	Unknown	Right - origin of primary	Positive histology	8240/3: Carcinoid tumor, NOS	8240/3: Carcinoid tumor, NOS	8140-8389: adenomas and adenocarcinomas	Not Brain	XI(f.4) Carcinomas of lung	Lung and Bronchus	Blank(s)	NA	AJCC 6th ed derived from CS manual/coding instructions, v1.0	Blank(s)	Blank(s)	Blank(s)	Blank(s)	Blank(s)	NA	NA	NA	Blank(s)	Blank(s)	Blank(s)
4539853	Laboratory only (hospital or private)	Blank(s)	Unknown	70-74 years	Unknown	Female	2005	San Francisco-Oakland SMSA - 1973+	Not applicable (1973-2004, 2005 not Louisiana, or 2006+)	1	CA: Alameda County (06001)	Yes	Not CHSDA	Pacific Coast	California	Lung and Bronchus	Malignant	8.3 Carcinoma of trachea,bronchus, and lung	Unclassified	XI(f) Other and unspecified carcinomas	Lung	Lung	C34.9-Lung, NOS	349	8240	Malignant	Unknown	Right - origin of primary	Positive histology	8240/3: Carcinoid tumor, NOS	8240/3: Carcinoid tumor, NOS	8140-8389: adenomas and adenocarcinomas	Not Brain	XI(f.4) Carcinomas of lung	Lung and Bronchus	Blank(s)	NA	AJCC 6th ed derived from CS manual/coding instructions, v1.0	Blank(s)	Blank(s)	Blank(s)	Blank(s)	Blank(s)	NA	NA	NA	Blank(s)	Blank(s)	Blank(s)
4544466	Hospital inpatient/outpatient or clinic	Insured/No specifics	Married (including common law)	75-79 years	White	Male	2007	San Francisco-Oakland SMSA - 1973+	Not applicable (1973-2004, 2005 not Louisiana, or 2006+)	13	CA: Contra Costa County (06013)	Yes	Not CHSDA	Pacific Coast	California	Lung and Bronchus	Malignant	8.3 Carcinoma of trachea,bronchus, and lung	Unclassified	XI(f) Other and unspecified carcinomas	Lung	Lung	C34.2-Middle lobe, lung	342	8240	Malignant	Unknown	Right - origin of primary	Positive histology	8240/3: Carcinoid tumor, NOS	8240/3: Carcinoid tumor, NOS	8140-8389: adenomas and adenocarcinomas	Not Brain	XI(f.4) Carcinomas of lung	Lung and Bronchus	Blank(s)	NA	AJCC 6th ed derived from CS manual/coding instructions, v1.0	Blank(s)	Blank(s)	Blank(s)	Blank(s)	Blank(s)	NA	NA	NA	Blank(s)	Blank(s)	Blank(s)
4547949	Hospital inpatient/outpatient or clinic	Insured	Married (including common law)	70-74 years	White	Female	2007	San Francisco-Oakland SMSA - 1973+	Not applicable (1973-2004, 2005 not Louisiana, or 2006+)	1	CA: Alameda County (06001)	Yes	Not CHSDA	Pacific Coast	California	Lung and Bronchus	Malignant	8.3 Carcinoma of trachea,bronchus, and lung	Unclassified	XI(f) Other and unspecified carcinomas	Lung	Lung	C34.3-Lower lobe, lung	343	8240	Malignant	Unknown	Right - origin of primary	Positive histology	8240/3: Carcinoid tumor, NOS	8240/3: Carcinoid tumor, NOS	8140-8389: adenomas and adenocarcinomas	Not Brain	XI(f.4) Carcinomas of lung	Lung and Bronchus	Blank(s)	NA	AJCC 6th ed derived from CS manual/coding instructions, v1.0	Blank(s)	Blank(s)	Blank(s)	Blank(s)	Blank(s)	NA	NA	NA	Blank(s)	Blank(s)	Blank(s)
4548220	Hospital inpatient/outpatient or clinic	Insured	Widowed	75-79 years	Other (American Indian/AK Native, Asian/Pacific Islander)	Female	2007	San Francisco-Oakland SMSA - 1973+	Not applicable (1973-2004, 2005 not Louisiana, or 2006+)	75	CA: San Francisco County (06075)	Yes	Not CHSDA	Pacific Coast	California	Lung and Bronchus	Malignant	8.3 Carcinoma of trachea,bronchus, and lung	Unclassified	XI(f) Other and unspecified carcinomas	Lung	Lung	C34.2-Middle lobe, lung	342	8240	Malignant	Moderately differentiated; Grade II	Right - origin of primary	Positive histology	8240/3: Carcinoid tumor, NOS	8240/3: Carcinoid tumor, NOS	8140-8389: adenomas and adenocarcinomas	Not Brain	XI(f.4) Carcinomas of lung	Lung and Bronchus	Blank(s)	NA	AJCC 6th ed derived from CS manual/coding instructions, v1.0	Blank(s)	Blank(s)	Blank(s)	Blank(s)	Blank(s)	NA	NA	NA	Blank(s)	Blank(s)	Blank(s)
5255232	Hospital inpatient/outpatient or clinic	Insured/No specifics	Divorced	60-64 years	White	Female	2007	San Francisco-Oakland SMSA - 1973+	Not applicable (1973-2004, 2005 not Louisiana, or 2006+)	1	CA: Alameda County (06001)	Yes	Not CHSDA	Pacific Coast	California	Lung and Bronchus	Malignant	8.3 Carcinoma of trachea,bronchus, and lung	Unclassified	XI(f) Other and unspecified carcinomas	Lung	Lung	C34.3-Lower lobe, lung	343	8240	Malignant	Unknown	Left - origin of primary	Positive histology	8240/3: Carcinoid tumor, NOS	8240/3: Carcinoid tumor, NOS	8140-8389: adenomas and adenocarcinomas	Not Brain	XI(f.4) Carcinomas of lung	Lung and Bronchus	Blank(s)	NA	AJCC 6th ed derived from CS manual/coding instructions, v1.0	Blank(s)	Blank(s)	Blank(s)	Blank(s)	Blank(s)	NA	NA	NA	Blank(s)	Blank(s)	Blank(s)
5268899	Hospital inpatient/outpatient or clinic	Insured	Divorced	60-64 years	Black	Male	2007	San Francisco-Oakland SMSA - 1973+	Not applicable (1973-2004, 2005 not Louisiana, or 2006+)	1	CA: Alameda County (06001)	Yes	Not CHSDA	Pacific Coast	California	Lung and Bronchus	Malignant	8.3 Carcinoma of trachea,bronchus, and lung	Unclassified	XI(f) Other and unspecified carcinomas	Lung	Lung	C34.3-Lower lobe, lung	343	8240	Malignant	Unknown	Left - origin of primary	Positive histology	8240/3: Carcinoid tumor, NOS	8240/3: Carcinoid tumor, NOS	8140-8389: adenomas and adenocarcinomas	Not Brain	XI(f.4) Carcinomas of lung	Lung and Bronchus	Blank(s)	NA	AJCC 6th ed derived from CS manual/coding instructions, v1.0	Blank(s)	Blank(s)	Blank(s)	Blank(s)	Blank(s)	NA	NA	NA	Blank(s)	Blank(s)	Blank(s)
5278616	Hospital inpatient/outpatient or clinic	Uninsured	Single (never married)	60-64 years	White	Male	2008	San Francisco-Oakland SMSA - 1973+	Not applicable (1973-2004, 2005 not Louisiana, or 2006+)	75	CA: San Francisco County (06075)	Yes	Not CHSDA	Pacific Coast	California	Lung and Bronchus	Malignant	8.3 Carcinoma of trachea,bronchus, and lung	Unclassified	XI(f) Other and unspecified carcinomas	Lung	Lung	C34.2-Middle lobe, lung	342	8240	Malignant	Well differentiated; Grade I	Right - origin of primary	Positive histology	8240/3: Carcinoid tumor, NOS	8240/3: Carcinoid tumor, NOS	8140-8389: adenomas and adenocarcinomas	Not Brain	XI(f.4) Carcinomas of lung	Lung and Bronchus	Blank(s)	NA	AJCC 6th ed derived from CS manual/coding instructions, v1.0	Blank(s)	Blank(s)	Blank(s)	Blank(s)	Blank(s)	NA	NA	NA	Blank(s)	Blank(s)	Blank(s)
5286346	Hospital inpatient/outpatient or clinic	Insured	Married (including common law)	40-44 years	White	Female	2008	San Francisco-Oakland SMSA - 1973+	Not applicable (1973-2004, 2005 not Louisiana, or 2006+)	13	CA: Contra Costa County (06013)	Yes	Not CHSDA	Pacific Coast	California	Lung and Bronchus	Malignant	8.3 Carcinoma of trachea,bronchus, and lung	Unclassified	XI(f) Other and unspecified carcinomas	Lung	Lung	C34.1-Upper lobe, lung	341	8240	Malignant	Well differentiated; Grade I	Left - origin of primary	Positive histology	8240/3: Carcinoid tumor, NOS	8240/3: Carcinoid tumor, NOS	8140-8389: adenomas and adenocarcinomas	Not Brain	XI(f.4) Carcinomas of lung	Lung and Bronchus	Blank(s)	NA	AJCC 6th ed derived from CS manual/coding instructions, v1.0	Blank(s)	Blank(s)	Blank(s)	Blank(s)	Blank(s)	NA	NA	NA	Blank(s)	Blank(s)	Blank(s)
5286825	Hospital inpatient/outpatient or clinic	Insured	Married (including common law)	40-44 years	White	Male	2008	San Francisco-Oakland SMSA - 1973+	Not applicable (1973-2004, 2005 not Louisiana, or 2006+)	1	CA: Alameda County (06001)	Yes	Not CHSDA	Pacific Coast	California	Lung and Bronchus	Malignant	8.3 Carcinoma of trachea,bronchus, and lung	Unclassified	XI(f) Other and unspecified carcinomas	Lung	Lung	C34.1-Upper lobe, lung	341	8240	Malignant	Unknown	Left - origin of primary	Positive histology	8240/3: Carcinoid tumor, NOS	8240/3: Carcinoid tumor, NOS	8140-8389: adenomas and adenocarcinomas	Not Brain	XI(f.4) Carcinomas of lung	Lung and Bronchus	Blank(s)	NA	AJCC 6th ed derived from CS manual/coding instructions, v1.0	Blank(s)	Blank(s)	Blank(s)	Blank(s)	Blank(s)	NA	NA	NA	Blank(s)	Blank(s)	Blank(s)
5293312	Hospital inpatient/outpatient or clinic	Insured	Married (including common law)	55-59 years	White	Male	2007	San Francisco-Oakland SMSA - 1973+	Not applicable (1973-2004, 2005 not Louisiana, or 2006+)	13	CA: Contra Costa County (06013)	Yes	Not CHSDA	Pacific Coast	California	Lung and Bronchus	Malignant	8.3 Carcinoma of trachea,bronchus, and lung	Unclassified	XI(f) Other and unspecified carcinomas	Lung	Lung	C34.3-Lower lobe, lung	343	8240	Malignant	Well differentiated; Grade I	Left - origin of primary	Positive histology	8240/3: Carcinoid tumor, NOS	8240/3: Carcinoid tumor, NOS	8140-8389: adenomas and adenocarcinomas	Not Brain	XI(f.4) Carcinomas of lung	Lung and Bronchus	Blank(s)	NA	AJCC 6th ed derived from CS manual/coding instructions, v1.0	Blank(s)	Blank(s)	Blank(s)	Blank(s)	Blank(s)	NA	NA	NA	Blank(s)	Blank(s)	Blank(s)
5293713	Hospital inpatient/outpatient or clinic	Insured/No specifics	Married (including common law)	50-54 years	White	Female	2008	San Francisco-Oakland SMSA - 1973+	Not applicable (1973-2004, 2005 not Louisiana, or 2006+)	1	CA: Alameda County (06001)	Yes	Not CHSDA	Pacific Coast	California	Lung and Bronchus	Malignant	8.3 Carcinoma of trachea,bronchus, and lung	Unclassified	XI(f) Other and unspecified carcinomas	Lung	Lung	C34.2-Middle lobe, lung	342	8240	Malignant	Unknown	Right - origin of primary	Positive histology	8240/3: Carcinoid tumor, NOS	8240/3: Carcinoid tumor, NOS	8140-8389: adenomas and adenocarcinomas	Not Brain	XI(f.4) Carcinomas of lung	Lung and Bronchus	Blank(s)	NA	AJCC 6th ed derived from CS manual/coding instructions, v1.0	Blank(s)	Blank(s)	Blank(s)	Blank(s)	Blank(s)	NA	NA	NA	Blank(s)	Blank(s)	Blank(s)
5294403	Hospital inpatient/outpatient or clinic	Insured	Single (never married)	55-59 years	White	Male	2008	San Francisco-Oakland SMSA - 1973+	Not applicable (1973-2004, 2005 not Louisiana, or 2006+)	81	CA: San Mateo County (06081)	Yes	Not CHSDA	Pacific Coast	California	Lung and Bronchus	Malignant	8.3 Carcinoma of trachea,bronchus, and lung	Unclassified	XI(f) Other and unspecified carcinomas	Lung	Lung	C34.3-Lower lobe, lung	343	8240	Malignant	Unknown	Left - origin of primary	Positive histology	8240/3: Carcinoid tumor, NOS	8240/3: Carcinoid tumor, NOS	8140-8389: adenomas and adenocarcinomas	Not Brain	XI(f.4) Carcinomas of lung	Lung and Bronchus	Blank(s)	NA	AJCC 6th ed derived from CS manual/coding instructions, v1.0	Blank(s)	Blank(s)	Blank(s)	Blank(s)	Blank(s)	NA	NA	NA	Blank(s)	Blank(s)	Blank(s)
5296102	Hospital inpatient/outpatient or clinic	Insured	Married (including common law)	55-59 years	White	Male	2008	San Francisco-Oakland SMSA - 1973+	Not applicable (1973-2004, 2005 not Louisiana, or 2006+)	81	CA: San Mateo County (06081)	Yes	Not CHSDA	Pacific Coast	California	Lung and Bronchus	Malignant	8.3 Carcinoma of trachea,bronchus, and lung	Unclassified	XI(f) Other and unspecified carcinomas	Lung	Lung	C34.1-Upper lobe, lung	341	8240	Malignant	Unknown	Left - origin of primary	Positive histology	8240/3: Carcinoid tumor, NOS	8240/3: Carcinoid tumor, NOS	8140-8389: adenomas and adenocarcinomas	Not Brain	XI(f.4) Carcinomas of lung	Lung and Bronchus	Blank(s)	NA	AJCC 6th ed derived from CS manual/coding instructions, v1.0	Blank(s)	Blank(s)	Blank(s)	Blank(s)	Blank(s)	NA	NA	NA	Blank(s)	Blank(s)	Blank(s)
5296398	Hospital inpatient/outpatient or clinic	Insured	Single (never married)	55-59 years	White	Female	2008	San Francisco-Oakland SMSA - 1973+	Not applicable (1973-2004, 2005 not Louisiana, or 2006+)	13	CA: Contra Costa County (06013)	Yes	Not CHSDA	Pacific Coast	California	Lung and Bronchus	Malignant	8.3 Carcinoma of trachea,bronchus, and lung	Unclassified	XI(f) Other and unspecified carcinomas	Lung	Lung	C34.3-Lower lobe, lung	343	8240	Malignant	Unknown	Right - origin of primary	Positive histology	8240/3: Carcinoid tumor, NOS	8240/3: Carcinoid tumor, NOS	8140-8389: adenomas and adenocarcinomas	Not Brain	XI(f.4) Carcinomas of lung	Lung and Bronchus	Blank(s)	NA	AJCC 6th ed derived from CS manual/coding instructions, v1.0	Blank(s)	Blank(s)	Blank(s)	Blank(s)	Blank(s)	NA	NA	NA	Blank(s)	Blank(s)	Blank(s)
5298658	Hospital inpatient/outpatient or clinic	Insured	Married (including common law)	70-74 years	White	Male	2007	San Francisco-Oakland SMSA - 1973+	Not applicable (1973-2004, 2005 not Louisiana, or 2006+)	81	CA: San Mateo County (06081)	Yes	Not CHSDA	Pacific Coast	California	Lung and Bronchus	Malignant	8.3 Carcinoma of trachea,bronchus, and lung	Unclassified	XI(f) Other and unspecified carcinomas	Lung	Lung	C34.3-Lower lobe, lung	343	8240	Malignant	Unknown	Right - origin of primary	Positive exfoliative cytology, no positive histology	8240/3: Carcinoid tumor, NOS	8240/3: Carcinoid tumor, NOS	8140-8389: adenomas and adenocarcinomas	Not Brain	XI(f.4) Carcinomas of lung	Lung and Bronchus	Blank(s)	NA	AJCC 6th ed derived from CS manual/coding instructions, v1.0	Blank(s)	Blank(s)	Blank(s)	Blank(s)	Blank(s)	NA	NA	NA	Blank(s)	Blank(s)	Blank(s)
5316982	Hospital inpatient/outpatient or clinic	Insured	Married (including common law)	35-39 years	White	Female	2009	San Francisco-Oakland SMSA - 1973+	Not applicable (1973-2004, 2005 not Louisiana, or 2006+)	81	CA: San Mateo County (06081)	Yes	Not CHSDA	Pacific Coast	California	Lung and Bronchus	Malignant	8.3 Carcinoma of trachea,bronchus, and lung	Unclassified	XI(f) Other and unspecified carcinomas	Lung	Lung	C34.1-Upper lobe, lung	341	8240	Malignant	Unknown	Right - origin of primary	Positive histology	8240/3: Carcinoid tumor, NOS	8240/3: Carcinoid tumor, NOS	8140-8389: adenomas and adenocarcinomas	Not Brain	XI(f.4) Carcinomas of lung	Lung and Bronchus	Blank(s)	NA	AJCC 6th ed derived from CS manual/coding instructions, v1.0	Blank(s)	Blank(s)	Blank(s)	Blank(s)	Blank(s)	NA	NA	NA	Blank(s)	Blank(s)	Blank(s)
5319230	Hospital inpatient/outpatient or clinic	Insured	Married (including common law)	60-64 years	White	Male	2009	San Francisco-Oakland SMSA - 1973+	Not applicable (1973-2004, 2005 not Louisiana, or 2006+)	13	CA: Contra Costa County (06013)	Yes	Not CHSDA	Pacific Coast	California	Lung and Bronchus	Malignant	8.3 Carcinoma of trachea,bronchus, and lung	Unclassified	XI(f) Other and unspecified carcinomas	Lung	Lung	C34.3-Lower lobe, lung	343	8240	Malignant	Well differentiated; Grade I	Left - origin of primary	Positive histology	8240/3: Carcinoid tumor, NOS	8240/3: Carcinoid tumor, NOS	8140-8389: adenomas and adenocarcinomas	Not Brain	XI(f.4) Carcinomas of lung	Lung and Bronchus	Blank(s)	NA	AJCC 6th ed derived from CS manual/coding instructions, v1.0	Blank(s)	Blank(s)	Blank(s)	Blank(s)	Blank(s)	NA	NA	NA	Blank(s)	Blank(s)	Blank(s)
5320633	Hospital inpatient/outpatient or clinic	Insured	Widowed	70-74 years	White	Female	2009	San Francisco-Oakland SMSA - 1973+	Not applicable (1973-2004, 2005 not Louisiana, or 2006+)	13	CA: Contra Costa County (06013)	Yes	Not CHSDA	Pacific Coast	California	Lung and Bronchus	Malignant	8.3 Carcinoma of trachea,bronchus, and lung	Unclassified	XI(f) Other and unspecified carcinomas	Lung	Lung	C34.1-Upper lobe, lung	341	8240	Malignant	Well differentiated; Grade I	Left - origin of primary	Positive histology	8240/3: Carcinoid tumor, NOS	8240/3: Carcinoid tumor, NOS	8140-8389: adenomas and adenocarcinomas	Not Brain	XI(f.4) Carcinomas of lung	Lung and Bronchus	Blank(s)	NA	AJCC 6th ed derived from CS manual/coding instructions, v1.0	Blank(s)	Blank(s)	Blank(s)	Blank(s)	Blank(s)	NA	NA	NA	Blank(s)	Blank(s)	Blank(s)
5325828	Hospital inpatient/outpatient or clinic	Insured	Single (never married)	55-59 years	White	Female	2008	San Francisco-Oakland SMSA - 1973+	Not applicable (1973-2004, 2005 not Louisiana, or 2006+)	75	CA: San Francisco County (06075)	Yes	Not CHSDA	Pacific Coast	California	Lung and Bronchus	Malignant	8.3 Carcinoma of trachea,bronchus, and lung	Unclassified	XI(f) Other and unspecified carcinomas	Lung	Lung	C34.3-Lower lobe, lung	343	8240	Malignant	Unknown	Right - origin of primary	Positive histology	8240/3: Carcinoid tumor, NOS	8240/3: Carcinoid tumor, NOS	8140-8389: adenomas and adenocarcinomas	Not Brain	XI(f.4) Carcinomas of lung	Lung and Bronchus	Blank(s)	NA	AJCC 6th ed derived from CS manual/coding instructions, v1.0	Blank(s)	Blank(s)	Blank(s)	Blank(s)	Blank(s)	NA	NA	NA	Blank(s)	Blank(s)	Blank(s)
5329799	Hospital inpatient/outpatient or clinic	Insured	Single (never married)	60-64 years	White	Female	2009	San Francisco-Oakland SMSA - 1973+	Not applicable (1973-2004, 2005 not Louisiana, or 2006+)	81	CA: San Mateo County (06081)	Yes	Not CHSDA	Pacific Coast	California	Lung and Bronchus	Malignant	8.3 Carcinoma of trachea,bronchus, and lung	Unclassified	XI(f) Other and unspecified carcinomas	Lung	Lung	C34.3-Lower lobe, lung	343	8240	Malignant	Unknown	Left - origin of primary	Positive histology	8240/3: Carcinoid tumor, NOS	8240/3: Carcinoid tumor, NOS	8140-8389: adenomas and adenocarcinomas	Not Brain	XI(f.4) Carcinomas of lung	Lung and Bronchus	Blank(s)	NA	AJCC 6th ed derived from CS manual/coding instructions, v1.0	Blank(s)	Blank(s)	Blank(s)	Blank(s)	Blank(s)	NA	NA	NA	Blank(s)	Blank(s)	Blank(s)
5337578	Hospital inpatient/outpatient or clinic	Insured	Widowed	65-69 years	White	Female	2009	San Francisco-Oakland SMSA - 1973+	Not applicable (1973-2004, 2005 not Louisiana, or 2006+)	13	CA: Contra Costa County (06013)	Yes	Not CHSDA	Pacific Coast	California	Lung and Bronchus	Malignant	8.3 Carcinoma of trachea,bronchus, and lung	Unclassified	XI(f) Other and unspecified carcinomas	Lung	Lung	C34.3-Lower lobe, lung	343	8240	Malignant	Moderately differentiated; Grade II	Left - origin of primary	Positive histology	8240/3: Carcinoid tumor, NOS	8240/3: Carcinoid tumor, NOS	8140-8389: adenomas and adenocarcinomas	Not Brain	XI(f.4) Carcinomas of lung	Lung and Bronchus	Blank(s)	NA	AJCC 6th ed derived from CS manual/coding instructions, v1.0	Blank(s)	Blank(s)	Blank(s)	Blank(s)	Blank(s)	NA	NA	NA	Blank(s)	Blank(s)	Blank(s)
5343450	Hospital inpatient/outpatient or clinic	Insured	Married (including common law)	50-54 years	White	Female	2009	San Francisco-Oakland SMSA - 1973+	Not applicable (1973-2004, 2005 not Louisiana, or 2006+)	81	CA: San Mateo County (06081)	Yes	Not CHSDA	Pacific Coast	California	Lung and Bronchus	Malignant	8.3 Carcinoma of trachea,bronchus, and lung	Unclassified	XI(f) Other and unspecified carcinomas	Lung	Lung	C34.2-Middle lobe, lung	342	8240	Malignant	Unknown	Right - origin of primary	Positive histology	8240/3: Carcinoid tumor, NOS	8240/3: Carcinoid tumor, NOS	8140-8389: adenomas and adenocarcinomas	Not Brain	XI(f.4) Carcinomas of lung	Lung and Bronchus	Blank(s)	NA	AJCC 6th ed derived from CS manual/coding instructions, v1.0	Blank(s)	Blank(s)	Blank(s)	Blank(s)	Blank(s)	NA	NA	NA	Blank(s)	Blank(s)	Blank(s)
5343472	Hospital inpatient/outpatient or clinic	Insured	Divorced	65-69 years	White	Female	2009	San Francisco-Oakland SMSA - 1973+	Not applicable (1973-2004, 2005 not Louisiana, or 2006+)	41	CA: Marin County (06041)	Yes	Not CHSDA	Pacific Coast	California	Lung and Bronchus	Malignant	8.3 Carcinoma of trachea,bronchus, and lung	Unclassified	XI(f) Other and unspecified carcinomas	Lung	Lung	C34.3-Lower lobe, lung	343	8240	Malignant	Well differentiated; Grade I	Left - origin of primary	Positive histology	8240/3: Carcinoid tumor, NOS	8240/3: Carcinoid tumor, NOS	8140-8389: adenomas and adenocarcinomas	Not Brain	XI(f.4) Carcinomas of lung	Lung and Bronchus	Blank(s)	NA	AJCC 6th ed derived from CS manual/coding instructions, v1.0	Blank(s)	Blank(s)	Blank(s)	Blank(s)	Blank(s)	NA	NA	NA	Blank(s)	Blank(s)	Blank(s)
5359122	Hospital inpatient/outpatient or clinic	Insured	Married (including common law)	50-54 years	Other (American Indian/AK Native, Asian/Pacific Islander)	Male	2010	San Francisco-Oakland SMSA - 1973+	Not applicable (1973-2004, 2005 not Louisiana, or 2006+)	81	CA: San Mateo County (06081)	Yes	Not CHSDA	Pacific Coast	California	Lung and Bronchus	Malignant	8.3 Carcinoma of trachea,bronchus, and lung	Unclassified	XI(f) Other and unspecified carcinomas	Lung	Lung	C34.2-Middle lobe, lung	342	8240	Malignant	Unknown	Right - origin of primary	Positive histology	8240/3: Carcinoid tumor, NOS	8240/3: Carcinoid tumor, NOS	8140-8389: adenomas and adenocarcinomas	Not Brain	XI(f.4) Carcinomas of lung	Lung and Bronchus	IA	NA	AJCC 6th ed derived from CS manual/coding instructions, v1.0	Blank(s)	Blank(s)	T1b	N0	M0	NA	NA	NA	Blank(s)	Blank(s)	Blank(s)
5363279	Hospital inpatient/outpatient or clinic	Insured	Widowed	55-59 years	Black	Female	2010	San Francisco-Oakland SMSA - 1973+	Not applicable (1973-2004, 2005 not Louisiana, or 2006+)	13	CA: Contra Costa County (06013)	Yes	Not CHSDA	Pacific Coast	California	Lung and Bronchus	Malignant	8.3 Carcinoma of trachea,bronchus, and lung	Unclassified	XI(f) Other and unspecified carcinomas	Lung	Lung	C34.3-Lower lobe, lung	343	8240	Malignant	Unknown	Right - origin of primary	Positive histology	8240/3: Carcinoid tumor, NOS	8240/3: Carcinoid tumor, NOS	8140-8389: adenomas and adenocarcinomas	Not Brain	XI(f.4) Carcinomas of lung	Lung and Bronchus	IA	NA	AJCC 6th ed derived from CS manual/coding instructions, v1.0	Blank(s)	Blank(s)	T1a	N0	M0	NA	NA	NA	Blank(s)	Blank(s)	Blank(s)
5372221	Hospital inpatient/outpatient or clinic	Insured	Married (including common law)	70-74 years	White	Female	2010	San Francisco-Oakland SMSA - 1973+	Not applicable (1973-2004, 2005 not Louisiana, or 2006+)	75	CA: San Francisco County (06075)	Yes	Not CHSDA	Pacific Coast	California	Lung and Bronchus	Malignant	8.3 Carcinoma of trachea,bronchus, and lung	Unclassified	XI(f) Other and unspecified carcinomas	Lung	Lung	C34.3-Lower lobe, lung	343	8240	Malignant	Unknown	Left - origin of primary	Positive exfoliative cytology, no positive histology	8240/3: Carcinoid tumor, NOS	8240/3: Carcinoid tumor, NOS	8140-8389: adenomas and adenocarcinomas	Not Brain	XI(f.4) Carcinomas of lung	Lung and Bronchus	IA	NA	AJCC 6th ed derived from CS manual/coding instructions, v1.0	Blank(s)	Blank(s)	T1b	N0	M0	NA	NA	NA	Blank(s)	Blank(s)	Blank(s)
5386114	Hospital inpatient/outpatient or clinic	Insured/No specifics	Widowed	85+ years	White	Male	2009	San Francisco-Oakland SMSA - 1973+	Not applicable (1973-2004, 2005 not Louisiana, or 2006+)	1	CA: Alameda County (06001)	Yes	Not CHSDA	Pacific Coast	California	Lung and Bronchus	Malignant	8.3 Carcinoma of trachea,bronchus, and lung	Unclassified	XI(f) Other and unspecified carcinomas	Lung	Lung	C34.3-Lower lobe, lung	343	8240	Malignant	Unknown	Right - origin of primary	Positive histology	8240/3: Carcinoid tumor, NOS	8240/3: Carcinoid tumor, NOS	8140-8389: adenomas and adenocarcinomas	Not Brain	XI(f.4) Carcinomas of lung	Lung and Bronchus	Blank(s)	NA	AJCC 6th ed derived from CS manual/coding instructions, v1.0	Blank(s)	Blank(s)	Blank(s)	Blank(s)	Blank(s)	NA	NA	NA	Blank(s)	Blank(s)	Blank(s)
5399947	Hospital inpatient/outpatient or clinic	Insured	Single (never married)	65-69 years	White	Female	2010	San Francisco-Oakland SMSA - 1973+	Not applicable (1973-2004, 2005 not Louisiana, or 2006+)	81	CA: San Mateo County (06081)	Yes	Not CHSDA	Pacific Coast	California	Lung and Bronchus	Malignant	8.3 Carcinoma of trachea,bronchus, and lung	Unclassified	XI(f) Other and unspecified carcinomas	Lung	Lung	C34.3-Lower lobe, lung	343	8240	Malignant	Unknown	Right - origin of primary	Positive histology	8240/3: Carcinoid tumor, NOS	8240/3: Carcinoid tumor, NOS	8140-8389: adenomas and adenocarcinomas	Not Brain	XI(f.4) Carcinomas of lung	Lung and Bronchus	IA	NA	AJCC 6th ed derived from CS manual/coding instructions, v1.0	Blank(s)	Blank(s)	T1b	N0	M0	NA	NA	NA	Blank(s)	Blank(s)	Blank(s)
5399949	Hospital inpatient/outpatient or clinic	Insured	Married (including common law)	50-54 years	White	Male	2010	San Francisco-Oakland SMSA - 1973+	Not applicable (1973-2004, 2005 not Louisiana, or 2006+)	81	CA: San Mateo County (06081)	Yes	Not CHSDA	Pacific Coast	California	Lung and Bronchus	Malignant	8.3 Carcinoma of trachea,bronchus, and lung	Unclassified	XI(f) Other and unspecified carcinomas	Lung	Lung	C34.3-Lower lobe, lung	343	8240	Malignant	Well differentiated; Grade I	Left - origin of primary	Positive histology	8240/3: Carcinoid tumor, NOS	8240/3: Carcinoid tumor, NOS	8140-8389: adenomas and adenocarcinomas	Not Brain	XI(f.4) Carcinomas of lung	Lung and Bronchus	IA	NA	AJCC 6th ed derived from CS manual/coding instructions, v1.0	Blank(s)	Blank(s)	T1a	N0	M0	NA	NA	NA	Blank(s)	Blank(s)	Blank(s)
5418055	Hospital inpatient/outpatient or clinic	Any Medicaid	Divorced	55-59 years	White	Female	2010	San Francisco-Oakland SMSA - 1973+	Not applicable (1973-2004, 2005 not Louisiana, or 2006+)	75	CA: San Francisco County (06075)	Yes	Not CHSDA	Pacific Coast	California	Lung and Bronchus	Malignant	8.3 Carcinoma of trachea,bronchus, and lung	Unclassified	XI(f) Other and unspecified carcinomas	Lung	Lung	C34.8-Overlapping lesion of lung	348	8240	Malignant	Well differentiated; Grade I	Right - origin of primary	Positive histology	8240/3: Carcinoid tumor, NOS	8240/3: Carcinoid tumor, NOS	8140-8389: adenomas and adenocarcinomas	Not Brain	XI(f.4) Carcinomas of lung	Lung and Bronchus	IB	NA	AJCC 6th ed derived from CS manual/coding instructions, v1.0	Blank(s)	Blank(s)	T2a	N0	M0	NA	NA	NA	Blank(s)	Blank(s)	Blank(s)
5420522	Hospital inpatient/outpatient or clinic	Insured	Married (including common law)	45-49 years	White	Female	2011	San Francisco-Oakland SMSA - 1973+	Not applicable (1973-2004, 2005 not Louisiana, or 2006+)	81	CA: San Mateo County (06081)	Yes	Not CHSDA	Pacific Coast	California	Lung and Bronchus	Malignant	8.3 Carcinoma of trachea,bronchus, and lung	Unclassified	XI(f) Other and unspecified carcinomas	Lung	Lung	C34.3-Lower lobe, lung	343	8240	Malignant	Unknown	Left - origin of primary	Positive histology	8240/3: Carcinoid tumor, NOS	8240/3: Carcinoid tumor, NOS	8140-8389: adenomas and adenocarcinomas	Not Brain	XI(f.4) Carcinomas of lung	Lung and Bronchus	IA	NA	AJCC 6th ed derived from CS manual/coding instructions, v1.0	Blank(s)	Blank(s)	T1a	N0	M0	NA	NA	NA	Blank(s)	Blank(s)	Blank(s)
5420592	Hospital inpatient/outpatient or clinic	Insured	Married (including common law)	80-84 years	White	Female	2011	San Francisco-Oakland SMSA - 1973+	Not applicable (1973-2004, 2005 not Louisiana, or 2006+)	1	CA: Alameda County (06001)	Yes	Not CHSDA	Pacific Coast	California	Lung and Bronchus	Malignant	8.3 Carcinoma of trachea,bronchus, and lung	Unclassified	XI(f) Other and unspecified carcinomas	Lung	Lung	C34.1-Upper lobe, lung	341	8240	Malignant	Moderately differentiated; Grade II	Left - origin of primary	Positive histology	8240/3: Carcinoid tumor, NOS	8240/3: Carcinoid tumor, NOS	8140-8389: adenomas and adenocarcinomas	Not Brain	XI(f.4) Carcinomas of lung	Lung and Bronchus	IA	NA	AJCC 6th ed derived from CS manual/coding instructions, v1.0	Blank(s)	Blank(s)	T1a	N0	M0	NA	NA	NA	Blank(s)	Blank(s)	Blank(s)
5421061	Hospital inpatient/outpatient or clinic	Insured	Married (including common law)	60-64 years	White	Female	2011	San Francisco-Oakland SMSA - 1973+	Not applicable (1973-2004, 2005 not Louisiana, or 2006+)	75	CA: San Francisco County (06075)	Yes	Not CHSDA	Pacific Coast	California	Lung and Bronchus	Malignant	8.3 Carcinoma of trachea,bronchus, and lung	Unclassified	XI(f) Other and unspecified carcinomas	Lung	Lung	C34.3-Lower lobe, lung	343	8240	Malignant	Well differentiated; Grade I	Right - origin of primary	Positive histology	8240/3: Carcinoid tumor, NOS	8240/3: Carcinoid tumor, NOS	8140-8389: adenomas and adenocarcinomas	Not Brain	XI(f.4) Carcinomas of lung	Lung and Bronchus	IA	NA	AJCC 6th ed derived from CS manual/coding instructions, v1.0	Blank(s)	Blank(s)	T1a	N0	M0	NA	NA	NA	Blank(s)	Blank(s)	Blank(s)
5421383	Hospital inpatient/outpatient or clinic	Insured	Widowed	85+ years	White	Female	2011	San Francisco-Oakland SMSA - 1973+	Not applicable (1973-2004, 2005 not Louisiana, or 2006+)	13	CA: Contra Costa County (06013)	Yes	Not CHSDA	Pacific Coast	California	Lung and Bronchus	Malignant	8.3 Carcinoma of trachea,bronchus, and lung	Unclassified	XI(f) Other and unspecified carcinomas	Lung	Lung	C34.1-Upper lobe, lung	341	8240	Malignant	Well differentiated; Grade I	Left - origin of primary	Positive histology	8240/3: Carcinoid tumor, NOS	8240/3: Carcinoid tumor, NOS	8140-8389: adenomas and adenocarcinomas	Not Brain	XI(f.4) Carcinomas of lung	Lung and Bronchus	IA	NA	AJCC 6th ed derived from CS manual/coding instructions, v1.0	Blank(s)	Blank(s)	T1a	N0	M0	NA	NA	NA	Blank(s)	Blank(s)	Blank(s)
5429456	Hospital inpatient/outpatient or clinic	Insured	Unknown	60-64 years	White	Male	2012	San Francisco-Oakland SMSA - 1973+	Not applicable (1973-2004, 2005 not Louisiana, or 2006+)	13	CA: Contra Costa County (06013)	Yes	Not CHSDA	Pacific Coast	California	Lung and Bronchus	Malignant	8.3 Carcinoma of trachea,bronchus, and lung	Unclassified	XI(f) Other and unspecified carcinomas	Lung	Lung	C34.3-Lower lobe, lung	343	8240	Malignant	Well differentiated; Grade I	Right - origin of primary	Positive histology	8240/3: Carcinoid tumor, NOS	8240/3: Carcinoid tumor, NOS	8140-8389: adenomas and adenocarcinomas	Not Brain	XI(f.4) Carcinomas of lung	Lung and Bronchus	IA	NA	AJCC 6th ed derived from CS manual/coding instructions, v1.0	Blank(s)	Blank(s)	T1a	N0	M0	NA	NA	NA	Blank(s)	Blank(s)	Blank(s)
5437478	Hospital inpatient/outpatient or clinic	Insured	Single (never married)	50-54 years	White	Female	2012	San Francisco-Oakland SMSA - 1973+	Not applicable (1973-2004, 2005 not Louisiana, or 2006+)	75	CA: San Francisco County (06075)	Yes	Not CHSDA	Pacific Coast	California	Lung and Bronchus	Malignant	8.3 Carcinoma of trachea,bronchus, and lung	Unclassified	XI(f) Other and unspecified carcinomas	Lung	Lung	C34.3-Lower lobe, lung	343	8240	Malignant	Well differentiated; Grade I	Left - origin of primary	Positive histology	8240/3: Carcinoid tumor, NOS	8240/3: Carcinoid tumor, NOS	8140-8389: adenomas and adenocarcinomas	Not Brain	XI(f.4) Carcinomas of lung	Lung and Bronchus	IA	NA	AJCC 6th ed derived from CS manual/coding instructions, v1.0	Blank(s)	Blank(s)	T1b	N0	M0	NA	NA	NA	Blank(s)	Blank(s)	Blank(s)
6125111	Hospital inpatient/outpatient or clinic	Insured/No specifics	Divorced	75-79 years	White	Female	2012	San Francisco-Oakland SMSA - 1973+	Not applicable (1973-2004, 2005 not Louisiana, or 2006+)	1	CA: Alameda County (06001)	Yes	Not CHSDA	Pacific Coast	California	Lung and Bronchus	Malignant	8.3 Carcinoma of trachea,bronchus, and lung	Unclassified	XI(f) Other and unspecified carcinomas	Lung	Lung	C34.3-Lower lobe, lung	343	8240	Malignant	Unknown	Right - origin of primary	Positive histology	8240/3: Carcinoid tumor, NOS	8240/3: Carcinoid tumor, NOS	8140-8389: adenomas and adenocarcinomas	Not Brain	XI(f.4) Carcinomas of lung	Lung and Bronchus	IA	NA	AJCC 6th ed derived from CS manual/coding instructions, v1.0	Blank(s)	Blank(s)	T1a	N0	M0	NA	NA	NA	Blank(s)	Blank(s)	Blank(s)
6131712	Hospital inpatient/outpatient or clinic	Insured	Married (including common law)	70-74 years	Other (American Indian/AK Native, Asian/Pacific Islander)	Male	2012	San Francisco-Oakland SMSA - 1973+	Not applicable (1973-2004, 2005 not Louisiana, or 2006+)	1	CA: Alameda County (06001)	Yes	Not CHSDA	Pacific Coast	California	Lung and Bronchus	Malignant	8.3 Carcinoma of trachea,bronchus, and lung	Unclassified	XI(f) Other and unspecified carcinomas	Lung	Lung	C34.2-Middle lobe, lung	342	8240	Malignant	Well differentiated; Grade I	Right - origin of primary	Positive histology	8240/3: Carcinoid tumor, NOS	8240/3: Carcinoid tumor, NOS	8140-8389: adenomas and adenocarcinomas	Not Brain	XI(f.4) Carcinomas of lung	Lung and Bronchus	IA	NA	AJCC 6th ed derived from CS manual/coding instructions, v1.0	Blank(s)	Blank(s)	T1a	N0	M0	NA	NA	NA	Blank(s)	Blank(s)	Blank(s)
6134023	Hospital inpatient/outpatient or clinic	Insured	Married (including common law)	55-59 years	White	Female	2012	San Francisco-Oakland SMSA - 1973+	Not applicable (1973-2004, 2005 not Louisiana, or 2006+)	75	CA: San Francisco County (06075)	Yes	Not CHSDA	Pacific Coast	California	Lung and Bronchus	Malignant	8.3 Carcinoma of trachea,bronchus, and lung	Unclassified	XI(f) Other and unspecified carcinomas	Lung	Lung	C34.2-Middle lobe, lung	342	8240	Malignant	Unknown	Right - origin of primary	Positive histology	8240/3: Carcinoid tumor, NOS	8240/3: Carcinoid tumor, NOS	8140-8389: adenomas and adenocarcinomas	Not Brain	XI(f.4) Carcinomas of lung	Lung and Bronchus	IA	NA	AJCC 6th ed derived from CS manual/coding instructions, v1.0	Blank(s)	Blank(s)	T1a	N0	M0	NA	NA	NA	Blank(s)	Blank(s)	Blank(s)
6138392	Hospital inpatient/outpatient or clinic	Insured	Widowed	85+ years	Black	Female	2012	San Francisco-Oakland SMSA - 1973+	Not applicable (1973-2004, 2005 not Louisiana, or 2006+)	1	CA: Alameda County (06001)	Yes	Not CHSDA	Pacific Coast	California	Lung and Bronchus	Malignant	8.3 Carcinoma of trachea,bronchus, and lung	Unclassified	XI(f) Other and unspecified carcinomas	Lung	Lung	C34.3-Lower lobe, lung	343	8240	Malignant	Unknown	Left - origin of primary	Positive histology	8240/3: Carcinoid tumor, NOS	8240/3: Carcinoid tumor, NOS	8140-8389: adenomas and adenocarcinomas	Not Brain	XI(f.4) Carcinomas of lung	Lung and Bronchus	IB	NA	AJCC 6th ed derived from CS manual/coding instructions, v1.0	Blank(s)	Blank(s)	T2a	N0	M0	NA	NA	NA	Blank(s)	Blank(s)	Blank(s)
6145486	Hospital inpatient/outpatient or clinic	Insured/No specifics	Married (including common law)	65-69 years	White	Female	2011	San Francisco-Oakland SMSA - 1973+	Not applicable (1973-2004, 2005 not Louisiana, or 2006+)	81	CA: San Mateo County (06081)	Yes	Not CHSDA	Pacific Coast	California	Lung and Bronchus	Malignant	8.3 Carcinoma of trachea,bronchus, and lung	Unclassified	XI(f) Other and unspecified carcinomas	Lung	Lung	C34.1-Upper lobe, lung	341	8240	Malignant	Well differentiated; Grade I	Right - origin of primary	Positive histology	8240/3: Carcinoid tumor, NOS	8240/3: Carcinoid tumor, NOS	8140-8389: adenomas and adenocarcinomas	Not Brain	XI(f.4) Carcinomas of lung	Lung and Bronchus	IA	NA	AJCC 6th ed derived from CS manual/coding instructions, v1.0	Blank(s)	Blank(s)	T1a	N0	M0	NA	NA	NA	Blank(s)	Blank(s)	Blank(s)
6146756	Hospital inpatient/outpatient or clinic	Insured	Married (including common law)	70-74 years	White	Female	2012	San Francisco-Oakland SMSA - 1973+	Not applicable (1973-2004, 2005 not Louisiana, or 2006+)	1	CA: Alameda County (06001)	Yes	Not CHSDA	Pacific Coast	California	Lung and Bronchus	Malignant	8.3 Carcinoma of trachea,bronchus, and lung	Unclassified	XI(f) Other and unspecified carcinomas	Lung	Lung	C34.2-Middle lobe, lung	342	8240	Malignant	Unknown	Right - origin of primary	Positive histology	8240/3: Carcinoid tumor, NOS	8240/3: Carcinoid tumor, NOS	8140-8389: adenomas and adenocarcinomas	Not Brain	XI(f.4) Carcinomas of lung	Lung and Bronchus	IA	NA	AJCC 6th ed derived from CS manual/coding instructions, v1.0	Blank(s)	Blank(s)	T1a	N0	M0	NA	NA	NA	Blank(s)	Blank(s)	Blank(s)
6147350	Hospital inpatient/outpatient or clinic	Insured	Widowed	70-74 years	Other (American Indian/AK Native, Asian/Pacific Islander)	Female	2012	San Francisco-Oakland SMSA - 1973+	Not applicable (1973-2004, 2005 not Louisiana, or 2006+)	81	CA: San Mateo County (06081)	Yes	Not CHSDA	Pacific Coast	California	Lung and Bronchus	Malignant	8.3 Carcinoma of trachea,bronchus, and lung	Unclassified	XI(f) Other and unspecified carcinomas	Lung	Lung	C34.2-Middle lobe, lung	342	8240	Malignant	Well differentiated; Grade I	Right - origin of primary	Positive histology	8240/3: Carcinoid tumor, NOS	8240/3: Carcinoid tumor, NOS	8140-8389: adenomas and adenocarcinomas	Not Brain	XI(f.4) Carcinomas of lung	Lung and Bronchus	IA	NA	AJCC 6th ed derived from CS manual/coding instructions, v1.0	Blank(s)	Blank(s)	T1b	N0	M0	NA	NA	NA	Blank(s)	Blank(s)	Blank(s)
6147392	Hospital inpatient/outpatient or clinic	Insured	Married (including common law)	45-49 years	White	Male	2012	San Francisco-Oakland SMSA - 1973+	Not applicable (1973-2004, 2005 not Louisiana, or 2006+)	75	CA: San Francisco County (06075)	Yes	Not CHSDA	Pacific Coast	California	Lung and Bronchus	Malignant	8.3 Carcinoma of trachea,bronchus, and lung	Unclassified	XI(f) Other and unspecified carcinomas	Lung	Lung	C34.3-Lower lobe, lung	343	8240	Malignant	Unknown	Left - origin of primary	Positive histology	8240/3: Carcinoid tumor, NOS	8240/3: Carcinoid tumor, NOS	8140-8389: adenomas and adenocarcinomas	Not Brain	XI(f.4) Carcinomas of lung	Lung and Bronchus	IA	NA	AJCC 6th ed derived from CS manual/coding instructions, v1.0	Blank(s)	Blank(s)	T1a	N0	M0	NA	NA	NA	Blank(s)	Blank(s)	Blank(s)
6147533	Hospital inpatient/outpatient or clinic	Insured	Married (including common law)	70-74 years	Other (American Indian/AK Native, Asian/Pacific Islander)	Male	2012	San Francisco-Oakland SMSA - 1973+	Not applicable (1973-2004, 2005 not Louisiana, or 2006+)	81	CA: San Mateo County (06081)	Yes	Not CHSDA	Pacific Coast	California	Lung and Bronchus	Malignant	8.3 Carcinoma of trachea,bronchus, and lung	Unclassified	XI(f) Other and unspecified carcinomas	Lung	Lung	C34.1-Upper lobe, lung	341	8240	Malignant	Moderately differentiated; Grade II	Right - origin of primary	Positive histology	8240/3: Carcinoid tumor, NOS	8240/3: Carcinoid tumor, NOS	8140-8389: adenomas and adenocarcinomas	Not Brain	XI(f.4) Carcinomas of lung	Lung and Bronchus	IA	NA	AJCC 6th ed derived from CS manual/coding instructions, v1.0	Blank(s)	Blank(s)	T1a	N0	M0	NA	NA	NA	Blank(s)	Blank(s)	Blank(s)
6147849	Hospital inpatient/outpatient or clinic	Insured	Married (including common law)	55-59 years	White	Female	2012	San Francisco-Oakland SMSA - 1973+	Not applicable (1973-2004, 2005 not Louisiana, or 2006+)	81	CA: San Mateo County (06081)	Yes	Not CHSDA	Pacific Coast	California	Lung and Bronchus	Malignant	8.3 Carcinoma of trachea,bronchus, and lung	Unclassified	XI(f) Other and unspecified carcinomas	Lung	Lung	C34.2-Middle lobe, lung	342	8240	Malignant	Well differentiated; Grade I	Right - origin of primary	Positive histology	8240/3: Carcinoid tumor, NOS	8240/3: Carcinoid tumor, NOS	8140-8389: adenomas and adenocarcinomas	Not Brain	XI(f.4) Carcinomas of lung	Lung and Bronchus	IA	NA	AJCC 6th ed derived from CS manual/coding instructions, v1.0	Blank(s)	Blank(s)	T1a	N0	M0	NA	NA	NA	Blank(s)	Blank(s)	Blank(s)
6148957	Hospital inpatient/outpatient or clinic	Insured	Married (including common law)	65-69 years	White	Female	2011	San Francisco-Oakland SMSA - 1973+	Not applicable (1973-2004, 2005 not Louisiana, or 2006+)	81	CA: San Mateo County (06081)	Yes	Not CHSDA	Pacific Coast	California	Lung and Bronchus	Malignant	8.3 Carcinoma of trachea,bronchus, and lung	Unclassified	XI(f) Other and unspecified carcinomas	Lung	Lung	C34.2-Middle lobe, lung	342	8240	Malignant	Unknown	Right - origin of primary	Positive histology	8240/3: Carcinoid tumor, NOS	8240/3: Carcinoid tumor, NOS	8140-8389: adenomas and adenocarcinomas	Not Brain	XI(f.4) Carcinomas of lung	Lung and Bronchus	IA	NA	AJCC 6th ed derived from CS manual/coding instructions, v1.0	Blank(s)	Blank(s)	T1a	N0	M0	NA	NA	NA	Blank(s)	Blank(s)	Blank(s)
6153074	Hospital inpatient/outpatient or clinic	Insured	Unmarried or Domestic Partner	35-39 years	White	Male	2012	San Francisco-Oakland SMSA - 1973+	Not applicable (1973-2004, 2005 not Louisiana, or 2006+)	1	CA: Alameda County (06001)	Yes	Not CHSDA	Pacific Coast	California	Lung and Bronchus	Malignant	8.3 Carcinoma of trachea,bronchus, and lung	Unclassified	XI(f) Other and unspecified carcinomas	Lung	Lung	C34.8-Overlapping lesion of lung	348	8240	Malignant	Well differentiated; Grade I	Right - origin of primary	Positive histology	8240/3: Carcinoid tumor, NOS	8240/3: Carcinoid tumor, NOS	8140-8389: adenomas and adenocarcinomas	Not Brain	XI(f.4) Carcinomas of lung	Lung and Bronchus	IA	NA	AJCC 6th ed derived from CS manual/coding instructions, v1.0	Blank(s)	Blank(s)	T1a	N0	M0	NA	NA	NA	Blank(s)	Blank(s)	Blank(s)
6173526	Hospital inpatient/outpatient or clinic	Insured	Married (including common law)	50-54 years	White	Female	2013	San Francisco-Oakland SMSA - 1973+	Not applicable (1973-2004, 2005 not Louisiana, or 2006+)	13	CA: Contra Costa County (06013)	Yes	Not CHSDA	Pacific Coast	California	Lung and Bronchus	Malignant	8.3 Carcinoma of trachea,bronchus, and lung	Unclassified	XI(f) Other and unspecified carcinomas	Lung	Lung	C34.3-Lower lobe, lung	343	8240	Malignant	Well differentiated; Grade I	Left - origin of primary	Positive histology	8240/3: Carcinoid tumor, NOS	8240/3: Carcinoid tumor, NOS	8140-8389: adenomas and adenocarcinomas	Not Brain	XI(f.4) Carcinomas of lung	Lung and Bronchus	IA	NA	AJCC 6th ed derived from CS manual/coding instructions, v1.0	Blank(s)	Blank(s)	T1a	N0	M0	NA	NA	NA	Blank(s)	Blank(s)	Blank(s)
6183997	Hospital inpatient/outpatient or clinic	Insured	Widowed	70-74 years	White	Female	2013	San Francisco-Oakland SMSA - 1973+	Not applicable (1973-2004, 2005 not Louisiana, or 2006+)	13	CA: Contra Costa County (06013)	Yes	Not CHSDA	Pacific Coast	California	Lung and Bronchus	Malignant	8.3 Carcinoma of trachea,bronchus, and lung	Unclassified	XI(f) Other and unspecified carcinomas	Lung	Lung	C34.3-Lower lobe, lung	343	8240	Malignant	Unknown	Left - origin of primary	Positive histology	8240/3: Carcinoid tumor, NOS	8240/3: Carcinoid tumor, NOS	8140-8389: adenomas and adenocarcinomas	Not Brain	XI(f.4) Carcinomas of lung	Lung and Bronchus	IA	NA	AJCC 6th ed derived from CS manual/coding instructions, v1.0	Blank(s)	Blank(s)	T1a	N0	M0	NA	NA	NA	Blank(s)	Blank(s)	Blank(s)
6184523	Hospital inpatient/outpatient or clinic	Insured	Married (including common law)	55-59 years	Other (American Indian/AK Native, Asian/Pacific Islander)	Male	2013	San Francisco-Oakland SMSA - 1973+	Not applicable (1973-2004, 2005 not Louisiana, or 2006+)	75	CA: San Francisco County (06075)	Yes	Not CHSDA	Pacific Coast	California	Lung and Bronchus	Malignant	8.3 Carcinoma of trachea,bronchus, and lung	Unclassified	XI(f) Other and unspecified carcinomas	Lung	Lung	C34.1-Upper lobe, lung	341	8240	Malignant	Unknown	Right - origin of primary	Positive histology	8240/3: Carcinoid tumor, NOS	8240/3: Carcinoid tumor, NOS	8140-8389: adenomas and adenocarcinomas	Not Brain	XI(f.4) Carcinomas of lung	Lung and Bronchus	IA	NA	AJCC 6th ed derived from CS manual/coding instructions, v1.0	Blank(s)	Blank(s)	T1a	N0	M0	NA	NA	NA	Blank(s)	Blank(s)	Blank(s)
6192915	Hospital inpatient/outpatient or clinic	Insured/No specifics	Married (including common law)	65-69 years	White	Male	2013	San Francisco-Oakland SMSA - 1973+	Not applicable (1973-2004, 2005 not Louisiana, or 2006+)	75	CA: San Francisco County (06075)	Yes	Not CHSDA	Pacific Coast	California	Lung and Bronchus	Malignant	8.3 Carcinoma of trachea,bronchus, and lung	Unclassified	XI(f) Other and unspecified carcinomas	Lung	Lung	C34.1-Upper lobe, lung	341	8240	Malignant	Well differentiated; Grade I	Left - origin of primary	Positive histology	8240/3: Carcinoid tumor, NOS	8240/3: Carcinoid tumor, NOS	8140-8389: adenomas and adenocarcinomas	Not Brain	XI(f.4) Carcinomas of lung	Lung and Bronchus	IA	NA	AJCC 6th ed derived from CS manual/coding instructions, v1.0	Blank(s)	Blank(s)	T1b	N0	M0	NA	NA	NA	Blank(s)	Blank(s)	Blank(s)
6193231	Hospital inpatient/outpatient or clinic	Insured	Married (including common law)	65-69 years	White	Female	2014	San Francisco-Oakland SMSA - 1973+	Not applicable (1973-2004, 2005 not Louisiana, or 2006+)	1	CA: Alameda County (06001)	Yes	Not CHSDA	Pacific Coast	California	Lung and Bronchus	Malignant	8.3 Carcinoma of trachea,bronchus, and lung	Unclassified	XI(f) Other and unspecified carcinomas	Lung	Lung	C34.3-Lower lobe, lung	343	8240	Malignant	Well differentiated; Grade I	Right - origin of primary	Positive histology	8240/3: Carcinoid tumor, NOS	8240/3: Carcinoid tumor, NOS	8140-8389: adenomas and adenocarcinomas	Not Brain	XI(f.4) Carcinomas of lung	Lung and Bronchus	IA	NA	AJCC 6th ed derived from CS manual/coding instructions, v1.0	Blank(s)	Blank(s)	T1a	N0	M0	NA	NA	NA	Blank(s)	Blank(s)	Blank(s)
6193451	Hospital inpatient/outpatient or clinic	Insured	Married (including common law)	35-39 years	White	Female	2014	San Francisco-Oakland SMSA - 1973+	Not applicable (1973-2004, 2005 not Louisiana, or 2006+)	75	CA: San Francisco County (06075)	Yes	Not CHSDA	Pacific Coast	California	Lung and Bronchus	Malignant	8.3 Carcinoma of trachea,bronchus, and lung	Unclassified	XI(f) Other and unspecified carcinomas	Lung	Lung	C34.2-Middle lobe, lung	342	8240	Malignant	Well differentiated; Grade I	Right - origin of primary	Positive histology	8240/3: Carcinoid tumor, NOS	8240/3: Carcinoid tumor, NOS	8140-8389: adenomas and adenocarcinomas	Not Brain	XI(f.4) Carcinomas of lung	Lung and Bronchus	IA	NA	AJCC 6th ed derived from CS manual/coding instructions, v1.0	Blank(s)	Blank(s)	T1b	N0	M0	NA	NA	NA	Blank(s)	Blank(s)	Blank(s)
6203241	Hospital inpatient/outpatient or clinic	Insured	Single (never married)	30-34 years	Other (American Indian/AK Native, Asian/Pacific Islander)	Male	2014	San Francisco-Oakland SMSA - 1973+	Not applicable (1973-2004, 2005 not Louisiana, or 2006+)	81	CA: San Mateo County (06081)	Yes	Not CHSDA	Pacific Coast	California	Lung and Bronchus	Malignant	8.3 Carcinoma of trachea,bronchus, and lung	Unclassified	XI(f) Other and unspecified carcinomas	Lung	Lung	C34.3-Lower lobe, lung	343	8240	Malignant	Well differentiated; Grade I	Right - origin of primary	Positive histology	8240/3: Carcinoid tumor, NOS	8240/3: Carcinoid tumor, NOS	8140-8389: adenomas and adenocarcinomas	Not Brain	XI(f.4) Carcinomas of lung	Lung and Bronchus	IIB	NA	AJCC 6th ed derived from CS manual/coding instructions, v1.0	Blank(s)	Blank(s)	T3	N0	M0	NA	NA	NA	Blank(s)	Blank(s)	Blank(s)
6205487	Hospital inpatient/outpatient or clinic	Insured	Single (never married)	55-59 years	White	Female	2014	San Francisco-Oakland SMSA - 1973+	Not applicable (1973-2004, 2005 not Louisiana, or 2006+)	75	CA: San Francisco County (06075)	Yes	Not CHSDA	Pacific Coast	California	Lung and Bronchus	Malignant	8.3 Carcinoma of trachea,bronchus, and lung	Unclassified	XI(f) Other and unspecified carcinomas	Lung	Lung	C34.9-Lung, NOS	349	8240	Malignant	Well differentiated; Grade I	Right - origin of primary	Positive histology	8240/3: Carcinoid tumor, NOS	8240/3: Carcinoid tumor, NOS	8140-8389: adenomas and adenocarcinomas	Not Brain	XI(f.4) Carcinomas of lung	Lung and Bronchus	IB	NA	AJCC 6th ed derived from CS manual/coding instructions, v1.0	Blank(s)	Blank(s)	T2a	N0	M0	NA	NA	NA	Blank(s)	Blank(s)	Blank(s)
6209899	Hospital inpatient/outpatient or clinic	Insured	Married (including common law)	40-44 years	White	Male	2014	San Francisco-Oakland SMSA - 1973+	Not applicable (1973-2004, 2005 not Louisiana, or 2006+)	75	CA: San Francisco County (06075)	Yes	Not CHSDA	Pacific Coast	California	Lung and Bronchus	Malignant	8.3 Carcinoma of trachea,bronchus, and lung	Unclassified	XI(f) Other and unspecified carcinomas	Lung	Lung	C34.3-Lower lobe, lung	343	8240	Malignant	Well differentiated; Grade I	Left - origin of primary	Positive histology	8240/3: Carcinoid tumor, NOS	8240/3: Carcinoid tumor, NOS	8140-8389: adenomas and adenocarcinomas	Not Brain	XI(f.4) Carcinomas of lung	Lung and Bronchus	IA	NA	AJCC 6th ed derived from CS manual/coding instructions, v1.0	Blank(s)	Blank(s)	T1a	N0	M0	NA	NA	NA	Blank(s)	Blank(s)	Blank(s)
6216341	Hospital inpatient/outpatient or clinic	Insured	Married (including common law)	80-84 years	Other (American Indian/AK Native, Asian/Pacific Islander)	Female	2014	San Francisco-Oakland SMSA - 1973+	Not applicable (1973-2004, 2005 not Louisiana, or 2006+)	75	CA: San Francisco County (06075)	Yes	Not CHSDA	Pacific Coast	California	Lung and Bronchus	Malignant	8.3 Carcinoma of trachea,bronchus, and lung	Unclassified	XI(f) Other and unspecified carcinomas	Lung	Lung	C34.3-Lower lobe, lung	343	8240	Malignant	Well differentiated; Grade I	Right - origin of primary	Positive histology	8240/3: Carcinoid tumor, NOS	8240/3: Carcinoid tumor, NOS	8140-8389: adenomas and adenocarcinomas	Not Brain	XI(f.4) Carcinomas of lung	Lung and Bronchus	IA	NA	AJCC 6th ed derived from CS manual/coding instructions, v1.0	Blank(s)	Blank(s)	T1a	N0	M0	NA	NA	NA	Blank(s)	Blank(s)	Blank(s)
6231379	Hospital inpatient/outpatient or clinic	Insured	Divorced	65-69 years	White	Female	2015	San Francisco-Oakland SMSA - 1973+	Not applicable (1973-2004, 2005 not Louisiana, or 2006+)	81	CA: San Mateo County (06081)	Yes	Not CHSDA	Pacific Coast	California	Lung and Bronchus	Malignant	8.3 Carcinoma of trachea,bronchus, and lung	Unclassified	XI(f) Other and unspecified carcinomas	Lung	Lung	C34.3-Lower lobe, lung	343	8240	Malignant	Unknown	Right - origin of primary	Positive histology	8240/3: Carcinoid tumor, NOS	8240/3: Carcinoid tumor, NOS	8140-8389: adenomas and adenocarcinomas	Not Brain	XI(f.4) Carcinomas of lung	Lung and Bronchus	IA	NA	AJCC 6th ed derived from CS manual/coding instructions, v1.0	Blank(s)	Blank(s)	T1a	N0	M0	NA	NA	NA	Blank(s)	Blank(s)	Blank(s)
6231428	Hospital inpatient/outpatient or clinic	Any Medicaid	Single (never married)	45-49 years	White	Male	2014	San Francisco-Oakland SMSA - 1973+	Not applicable (1973-2004, 2005 not Louisiana, or 2006+)	13	CA: Contra Costa County (06013)	Yes	Not CHSDA	Pacific Coast	California	Lung and Bronchus	Malignant	8.3 Carcinoma of trachea,bronchus, and lung	Unclassified	XI(f) Other and unspecified carcinomas	Lung	Lung	C34.1-Upper lobe, lung	341	8240	Malignant	Unknown	Left - origin of primary	Positive histology	8240/3: Carcinoid tumor, NOS	8240/3: Carcinoid tumor, NOS	8140-8389: adenomas and adenocarcinomas	Not Brain	XI(f.4) Carcinomas of lung	Lung and Bronchus	IB	NA	AJCC 6th ed derived from CS manual/coding instructions, v1.0	Blank(s)	Blank(s)	T2a	N0	M0	NA	NA	NA	Blank(s)	Blank(s)	Blank(s)
6232930	Hospital inpatient/outpatient or clinic	Insured	Widowed	75-79 years	Black	Female	2014	San Francisco-Oakland SMSA - 1973+	Not applicable (1973-2004, 2005 not Louisiana, or 2006+)	13	CA: Contra Costa County (06013)	Yes	Not CHSDA	Pacific Coast	California	Lung and Bronchus	Malignant	8.3 Carcinoma of trachea,bronchus, and lung	Unclassified	XI(f) Other and unspecified carcinomas	Lung	Lung	C34.3-Lower lobe, lung	343	8240	Malignant	Well differentiated; Grade I	Right - origin of primary	Positive histology	8240/3: Carcinoid tumor, NOS	8240/3: Carcinoid tumor, NOS	8140-8389: adenomas and adenocarcinomas	Not Brain	XI(f.4) Carcinomas of lung	Lung and Bronchus	IB	NA	AJCC 6th ed derived from CS manual/coding instructions, v1.0	Blank(s)	Blank(s)	T2a	N0	M0	NA	NA	NA	Blank(s)	Blank(s)	Blank(s)
6233126	Hospital inpatient/outpatient or clinic	Insured/No specifics	Widowed	80-84 years	White	Female	2014	San Francisco-Oakland SMSA - 1973+	Not applicable (1973-2004, 2005 not Louisiana, or 2006+)	75	CA: San Francisco County (06075)	Yes	Not CHSDA	Pacific Coast	California	Lung and Bronchus	Malignant	8.3 Carcinoma of trachea,bronchus, and lung	Unclassified	XI(f) Other and unspecified carcinomas	Lung	Lung	C34.1-Upper lobe, lung	341	8240	Malignant	Well differentiated; Grade I	Right - origin of primary	Positive histology	8240/3: Carcinoid tumor, NOS	8240/3: Carcinoid tumor, NOS	8140-8389: adenomas and adenocarcinomas	Not Brain	XI(f.4) Carcinomas of lung	Lung and Bronchus	IA	NA	AJCC 6th ed derived from CS manual/coding instructions, v1.0	Blank(s)	Blank(s)	T1a	N0	M0	NA	NA	NA	Blank(s)	Blank(s)	Blank(s)
6237501	Hospital inpatient/outpatient or clinic	Insured	Married (including common law)	70-74 years	White	Female	2015	San Francisco-Oakland SMSA - 1973+	Not applicable (1973-2004, 2005 not Louisiana, or 2006+)	81	CA: San Mateo County (06081)	Yes	Not CHSDA	Pacific Coast	California	Lung and Bronchus	Malignant	8.3 Carcinoma of trachea,bronchus, and lung	Unclassified	XI(f) Other and unspecified carcinomas	Lung	Lung	C34.3-Lower lobe, lung	343	8240	Malignant	Unknown	Left - origin of primary	Positive histology	8240/3: Carcinoid tumor, NOS	8240/3: Carcinoid tumor, NOS	8140-8389: adenomas and adenocarcinomas	Not Brain	XI(f.4) Carcinomas of lung	Lung and Bronchus	IA	NA	AJCC 6th ed derived from CS manual/coding instructions, v1.0	Blank(s)	Blank(s)	T1a	N0	M0	NA	NA	NA	Blank(s)	Blank(s)	Blank(s)
6240938	Hospital inpatient/outpatient or clinic	Insured	Single (never married)	75-79 years	White	Female	2015	San Francisco-Oakland SMSA - 1973+	Not applicable (1973-2004, 2005 not Louisiana, or 2006+)	13	CA: Contra Costa County (06013)	Yes	Not CHSDA	Pacific Coast	California	Lung and Bronchus	Malignant	8.3 Carcinoma of trachea,bronchus, and lung	Unclassified	XI(f) Other and unspecified carcinomas	Lung	Lung	C34.3-Lower lobe, lung	343	8240	Malignant	Unknown	Left - origin of primary	Positive histology	8240/3: Carcinoid tumor, NOS	8240/3: Carcinoid tumor, NOS	8140-8389: adenomas and adenocarcinomas	Not Brain	XI(f.4) Carcinomas of lung	Lung and Bronchus	IA	NA	AJCC 6th ed derived from CS manual/coding instructions, v1.0	Blank(s)	Blank(s)	T1a	N0	M0	NA	NA	NA	Blank(s)	Blank(s)	Blank(s)
6242935	Hospital inpatient/outpatient or clinic	Insured/No specifics	Married (including common law)	65-69 years	White	Male	2014	San Francisco-Oakland SMSA - 1973+	Not applicable (1973-2004, 2005 not Louisiana, or 2006+)	1	CA: Alameda County (06001)	Yes	Not CHSDA	Pacific Coast	California	Lung and Bronchus	Malignant	8.3 Carcinoma of trachea,bronchus, and lung	Unclassified	XI(f) Other and unspecified carcinomas	Lung	Lung	C34.1-Upper lobe, lung	341	8240	Malignant	Well differentiated; Grade I	Left - origin of primary	Positive histology	8240/3: Carcinoid tumor, NOS	8240/3: Carcinoid tumor, NOS	8140-8389: adenomas and adenocarcinomas	Not Brain	XI(f.4) Carcinomas of lung	Lung and Bronchus	IA	NA	AJCC 6th ed derived from CS manual/coding instructions, v1.0	Blank(s)	Blank(s)	T1b	N0	M0	NA	NA	NA	Blank(s)	Blank(s)	Blank(s)
6243611	Hospital inpatient/outpatient or clinic	Insured	Single (never married)	50-54 years	Black	Female	2015	San Francisco-Oakland SMSA - 1973+	Not applicable (1973-2004, 2005 not Louisiana, or 2006+)	75	CA: San Francisco County (06075)	Yes	Not CHSDA	Pacific Coast	California	Lung and Bronchus	Malignant	8.3 Carcinoma of trachea,bronchus, and lung	Unclassified	XI(f) Other and unspecified carcinomas	Lung	Lung	C34.3-Lower lobe, lung	343	8240	Malignant	Well differentiated; Grade I	Left - origin of primary	Positive histology	8240/3: Carcinoid tumor, NOS	8240/3: Carcinoid tumor, NOS	8140-8389: adenomas and adenocarcinomas	Not Brain	XI(f.4) Carcinomas of lung	Lung and Bronchus	IB	NA	AJCC 6th ed derived from CS manual/coding instructions, v1.0	Blank(s)	Blank(s)	T2a	N0	M0	NA	NA	NA	Blank(s)	Blank(s)	Blank(s)
6246231	Hospital inpatient/outpatient or clinic	Insured	Single (never married)	50-54 years	White	Female	2015	San Francisco-Oakland SMSA - 1973+	Not applicable (1973-2004, 2005 not Louisiana, or 2006+)	81	CA: San Mateo County (06081)	Yes	Not CHSDA	Pacific Coast	California	Lung and Bronchus	Malignant	8.3 Carcinoma of trachea,bronchus, and lung	Unclassified	XI(f) Other and unspecified carcinomas	Lung	Lung	C34.2-Middle lobe, lung	342	8240	Malignant	Well differentiated; Grade I	Right - origin of primary	Positive histology	8240/3: Carcinoid tumor, NOS	8240/3: Carcinoid tumor, NOS	8140-8389: adenomas and adenocarcinomas	Not Brain	XI(f.4) Carcinomas of lung	Lung and Bronchus	IA	NA	AJCC 6th ed derived from CS manual/coding instructions, v1.0	Blank(s)	Blank(s)	T1b	N0	M0	NA	NA	NA	Blank(s)	Blank(s)	Blank(s)
6248300	Hospital inpatient/outpatient or clinic	Insured	Widowed	70-74 years	Other (American Indian/AK Native, Asian/Pacific Islander)	Female	2015	San Francisco-Oakland SMSA - 1973+	Not applicable (1973-2004, 2005 not Louisiana, or 2006+)	1	CA: Alameda County (06001)	Yes	Not CHSDA	Pacific Coast	California	Lung and Bronchus	Malignant	8.3 Carcinoma of trachea,bronchus, and lung	Unclassified	XI(f) Other and unspecified carcinomas	Lung	Lung	C34.1-Upper lobe, lung	341	8240	Malignant	Well differentiated; Grade I	Right - origin of primary	Positive histology	8240/3: Carcinoid tumor, NOS	8240/3: Carcinoid tumor, NOS	8140-8389: adenomas and adenocarcinomas	Not Brain	XI(f.4) Carcinomas of lung	Lung and Bronchus	IA	NA	AJCC 6th ed derived from CS manual/coding instructions, v1.0	Blank(s)	Blank(s)	T1a	N0	M0	NA	NA	NA	Blank(s)	Blank(s)	Blank(s)
6249833	Hospital inpatient/outpatient or clinic	Insured	Married (including common law)	65-69 years	Other (American Indian/AK Native, Asian/Pacific Islander)	Female	2015	San Francisco-Oakland SMSA - 1973+	Not applicable (1973-2004, 2005 not Louisiana, or 2006+)	1	CA: Alameda County (06001)	Yes	Not CHSDA	Pacific Coast	California	Lung and Bronchus	Malignant	8.3 Carcinoma of trachea,bronchus, and lung	Unclassified	XI(f) Other and unspecified carcinomas	Lung	Lung	C34.2-Middle lobe, lung	342	8240	Malignant	Well differentiated; Grade I	Right - origin of primary	Positive histology	8240/3: Carcinoid tumor, NOS	8240/3: Carcinoid tumor, NOS	8140-8389: adenomas and adenocarcinomas	Not Brain	XI(f.4) Carcinomas of lung	Lung and Bronchus	IA	NA	AJCC 6th ed derived from CS manual/coding instructions, v1.0	Blank(s)	Blank(s)	T1a	N0	M0	NA	NA	NA	Blank(s)	Blank(s)	Blank(s)
6253238	Hospital inpatient/outpatient or clinic	Insured	Married (including common law)	75-79 years	Unknown	Female	2015	San Francisco-Oakland SMSA - 1973+	Not applicable (1973-2004, 2005 not Louisiana, or 2006+)	41	CA: Marin County (06041)	Yes	Not CHSDA	Pacific Coast	California	Lung and Bronchus	Malignant	8.3 Carcinoma of trachea,bronchus, and lung	Unclassified	XI(f) Other and unspecified carcinomas	Lung	Lung	C34.2-Middle lobe, lung	342	8240	Malignant	Well differentiated; Grade I	Right - origin of primary	Positive histology	8240/3: Carcinoid tumor, NOS	8240/3: Carcinoid tumor, NOS	8140-8389: adenomas and adenocarcinomas	Not Brain	XI(f.4) Carcinomas of lung	Lung and Bronchus	IA	NA	AJCC 6th ed derived from CS manual/coding instructions, v1.0	Blank(s)	Blank(s)	T1a	N0	M0	NA	NA	NA	Blank(s)	Blank(s)	Blank(s)
6257919	Hospital inpatient/outpatient or clinic	Insured	Married (including common law)	70-74 years	White	Female	2014	San Francisco-Oakland SMSA - 1973+	Not applicable (1973-2004, 2005 not Louisiana, or 2006+)	81	CA: San Mateo County (06081)	Yes	Not CHSDA	Pacific Coast	California	Lung and Bronchus	Malignant	8.3 Carcinoma of trachea,bronchus, and lung	Unclassified	XI(f) Other and unspecified carcinomas	Lung	Lung	C34.1-Upper lobe, lung	341	8240	Malignant	Well differentiated; Grade I	Right - origin of primary	Positive histology	8240/3: Carcinoid tumor, NOS	8240/3: Carcinoid tumor, NOS	8140-8389: adenomas and adenocarcinomas	Not Brain	XI(f.4) Carcinomas of lung	Lung and Bronchus	IA	NA	AJCC 6th ed derived from CS manual/coding instructions, v1.0	Blank(s)	Blank(s)	T1a	N0	M0	NA	NA	NA	Blank(s)	Blank(s)	Blank(s)
6259652	Hospital inpatient/outpatient or clinic	Insured	Single (never married)	20-24 years	White	Male	2015	San Francisco-Oakland SMSA - 1973+	Not applicable (1973-2004, 2005 not Louisiana, or 2006+)	13	CA: Contra Costa County (06013)	Yes	Not CHSDA	Pacific Coast	California	Lung and Bronchus	Malignant	8.3 Carcinoma of trachea,bronchus, and lung	Unclassified	XI(f) Other and unspecified carcinomas	Lung	Lung	C34.2-Middle lobe, lung	342	8240	Malignant	Well differentiated; Grade I	Right - origin of primary	Positive histology	8240/3: Carcinoid tumor, NOS	8240/3: Carcinoid tumor, NOS	8140-8389: adenomas and adenocarcinomas	Not Brain	XI(f.4) Carcinomas of lung	Lung and Bronchus	IA	NA	AJCC 6th ed derived from CS manual/coding instructions, v1.0	Blank(s)	Blank(s)	T1a	N0	M0	NA	NA	NA	Blank(s)	Blank(s)	Blank(s)
6263365	Hospital inpatient/outpatient or clinic	Insured/No specifics	Widowed	75-79 years	White	Female	2015	San Francisco-Oakland SMSA - 1973+	Not applicable (1973-2004, 2005 not Louisiana, or 2006+)	1	CA: Alameda County (06001)	Yes	Not CHSDA	Pacific Coast	California	Lung and Bronchus	Malignant	8.3 Carcinoma of trachea,bronchus, and lung	Unclassified	XI(f) Other and unspecified carcinomas	Lung	Lung	C34.3-Lower lobe, lung	343	8240	Malignant	Well differentiated; Grade I	Right - origin of primary	Positive histology	8240/3: Carcinoid tumor, NOS	8240/3: Carcinoid tumor, NOS	8140-8389: adenomas and adenocarcinomas	Not Brain	XI(f.4) Carcinomas of lung	Lung and Bronchus	IB	NA	AJCC 6th ed derived from CS manual/coding instructions, v1.0	Blank(s)	Blank(s)	T2a	N0	M0	NA	NA	NA	Blank(s)	Blank(s)	Blank(s)
6292385	Hospital inpatient/outpatient or clinic	Insured	Single (never married)	40-44 years	Other (American Indian/AK Native, Asian/Pacific Islander)	Male	2015	San Francisco-Oakland SMSA - 1973+	Not applicable (1973-2004, 2005 not Louisiana, or 2006+)	81	CA: San Mateo County (06081)	Yes	Not CHSDA	Pacific Coast	California	Lung and Bronchus	Malignant	8.3 Carcinoma of trachea,bronchus, and lung	Unclassified	XI(f) Other and unspecified carcinomas	Lung	Lung	C34.3-Lower lobe, lung	343	8240	Malignant	Well differentiated; Grade I	Left - origin of primary	Positive histology	8240/3: Carcinoid tumor, NOS	8240/3: Carcinoid tumor, NOS	8140-8389: adenomas and adenocarcinomas	Not Brain	XI(f.4) Carcinomas of lung	Lung and Bronchus	IA	NA	AJCC 6th ed derived from CS manual/coding instructions, v1.0	Blank(s)	Blank(s)	T1b	N0	M0	NA	NA	NA	Blank(s)	Blank(s)	Blank(s)
6300507	Hospital inpatient/outpatient or clinic	Insured/No specifics	Widowed	65-69 years	Black	Female	2015	San Francisco-Oakland SMSA - 1973+	Not applicable (1973-2004, 2005 not Louisiana, or 2006+)	1	CA: Alameda County (06001)	Yes	Not CHSDA	Pacific Coast	California	Lung and Bronchus	Malignant	8.3 Carcinoma of trachea,bronchus, and lung	Unclassified	XI(f) Other and unspecified carcinomas	Lung	Lung	C34.1-Upper lobe, lung	341	8240	Malignant	Unknown	Right - origin of primary	Positive histology	8240/3: Carcinoid tumor, NOS	8240/3: Carcinoid tumor, NOS	8140-8389: adenomas and adenocarcinomas	Not Brain	XI(f.4) Carcinomas of lung	Lung and Bronchus	IA	NA	AJCC 6th ed derived from CS manual/coding instructions, v1.0	Blank(s)	Blank(s)	T1a	N0	M0	NA	NA	NA	Blank(s)	Blank(s)	Blank(s)
8194066	Hospital inpatient/outpatient or clinic	Blank(s)	Married (including common law)	60-64 years	White	Female	2006	Connecticut - 1973+	Not applicable (1973-2004, 2005 not Louisiana, or 2006+)	13	CT: Tolland County (09013)	Yes	CHSDA	East	Connecticut	Lung and Bronchus	Malignant	8.3 Carcinoma of trachea,bronchus, and lung	Unclassified	XI(f) Other and unspecified carcinomas	Lung	Lung	C34.2-Middle lobe, lung	342	8240	Malignant	Unknown	Right - origin of primary	Positive exfoliative cytology, no positive histology	8240/3: Carcinoid tumor, NOS	8240/3: Carcinoid tumor, NOS	8140-8389: adenomas and adenocarcinomas	Not Brain	XI(f.4) Carcinomas of lung	Lung and Bronchus	Blank(s)	NA	AJCC 6th ed derived from CS manual/coding instructions, v1.0	Blank(s)	Blank(s)	Blank(s)	Blank(s)	Blank(s)	NA	NA	NA	Blank(s)	Blank(s)	Blank(s)
11027082	Hospital inpatient/outpatient or clinic	Blank(s)	Unknown	50-54 years	White	Female	2004	Connecticut - 1973+	Not applicable (1973-2004, 2005 not Louisiana, or 2006+)	3	CT: Hartford County (09003)	Yes	CHSDA	East	Connecticut	Lung and Bronchus	Malignant	8.3 Carcinoma of trachea,bronchus, and lung	Unclassified	XI(f) Other and unspecified carcinomas	Lung	Lung	C34.2-Middle lobe, lung	342	8240	Malignant	Unknown	Right - origin of primary	Positive histology	8240/3: Carcinoid tumor, NOS	8240/3: Carcinoid tumor, NOS	8140-8389: adenomas and adenocarcinomas	Not Brain	XI(f.4) Carcinomas of lung	Lung and Bronchus	Blank(s)	NA	AJCC 6th ed derived from CS manual/coding instructions, v1.0	Blank(s)	Blank(s)	Blank(s)	Blank(s)	Blank(s)	NA	NA	NA	Blank(s)	Blank(s)	Blank(s)
11038815	Hospital inpatient/outpatient or clinic	Blank(s)	Married (including common law)	65-69 years	White	Female	2004	Connecticut - 1973+	Not applicable (1973-2004, 2005 not Louisiana, or 2006+)	1	CT: Fairfield County (09001)	Yes	CHSDA	East	Connecticut	Lung and Bronchus	Malignant	8.3 Carcinoma of trachea,bronchus, and lung	Unclassified	XI(f) Other and unspecified carcinomas	Lung	Lung	C34.3-Lower lobe, lung	343	8240	Malignant	Well differentiated; Grade I	Right - origin of primary	Positive histology	8240/3: Carcinoid tumor, NOS	8240/3: Carcinoid tumor, NOS	8140-8389: adenomas and adenocarcinomas	Not Brain	XI(f.4) Carcinomas of lung	Lung and Bronchus	Blank(s)	NA	AJCC 6th ed derived from CS manual/coding instructions, v1.0	Blank(s)	Blank(s)	Blank(s)	Blank(s)	Blank(s)	NA	NA	NA	Blank(s)	Blank(s)	Blank(s)
11039436	Hospital inpatient/outpatient or clinic	Blank(s)	Married (including common law)	65-69 years	White	Male	2004	Connecticut - 1973+	Not applicable (1973-2004, 2005 not Louisiana, or 2006+)	1	CT: Fairfield County (09001)	Yes	CHSDA	East	Connecticut	Lung and Bronchus	Malignant	8.3 Carcinoma of trachea,bronchus, and lung	Unclassified	XI(f) Other and unspecified carcinomas	Lung	Lung	C34.0-Main bronchus	340	8240	Malignant	Well differentiated; Grade I	Left - origin of primary	Positive histology	8240/3: Carcinoid tumor, NOS	8240/3: Carcinoid tumor, NOS	8140-8389: adenomas and adenocarcinomas	Not Brain	XI(f.4) Carcinomas of lung	Lung and Bronchus	Blank(s)	NA	AJCC 6th ed derived from CS manual/coding instructions, v1.0	Blank(s)	Blank(s)	Blank(s)	Blank(s)	Blank(s)	NA	NA	NA	Blank(s)	Blank(s)	Blank(s)
11039495	Hospital inpatient/outpatient or clinic	Blank(s)	Single (never married)	75-79 years	White	Female	2004	Connecticut - 1973+	Not applicable (1973-2004, 2005 not Louisiana, or 2006+)	1	CT: Fairfield County (09001)	Yes	CHSDA	East	Connecticut	Lung and Bronchus	Malignant	8.3 Carcinoma of trachea,bronchus, and lung	Unclassified	XI(f) Other and unspecified carcinomas	Lung	Lung	C34.3-Lower lobe, lung	343	8240	Malignant	Well differentiated; Grade I	Right - origin of primary	Positive histology	8240/3: Carcinoid tumor, NOS	8240/3: Carcinoid tumor, NOS	8140-8389: adenomas and adenocarcinomas	Not Brain	XI(f.4) Carcinomas of lung	Lung and Bronchus	Blank(s)	NA	AJCC 6th ed derived from CS manual/coding instructions, v1.0	Blank(s)	Blank(s)	Blank(s)	Blank(s)	Blank(s)	NA	NA	NA	Blank(s)	Blank(s)	Blank(s)
11041624	Hospital inpatient/outpatient or clinic	Blank(s)	Widowed	80-84 years	White	Female	2004	Connecticut - 1973+	Not applicable (1973-2004, 2005 not Louisiana, or 2006+)	9	CT: New Haven County (09009)	Yes	CHSDA	East	Connecticut	Lung and Bronchus	Malignant	8.3 Carcinoma of trachea,bronchus, and lung	Unclassified	XI(f) Other and unspecified carcinomas	Lung	Lung	C34.3-Lower lobe, lung	343	8240	Malignant	Unknown	Left - origin of primary	Positive histology	8240/3: Carcinoid tumor, NOS	8240/3: Carcinoid tumor, NOS	8140-8389: adenomas and adenocarcinomas	Not Brain	XI(f.4) Carcinomas of lung	Lung and Bronchus	Blank(s)	NA	AJCC 6th ed derived from CS manual/coding instructions, v1.0	Blank(s)	Blank(s)	Blank(s)	Blank(s)	Blank(s)	NA	NA	NA	Blank(s)	Blank(s)	Blank(s)
11042208	Hospital inpatient/outpatient or clinic	Blank(s)	Widowed	50-54 years	White	Female	2004	Connecticut - 1973+	Not applicable (1973-2004, 2005 not Louisiana, or 2006+)	13	CT: Tolland County (09013)	Yes	CHSDA	East	Connecticut	Lung and Bronchus	Malignant	8.3 Carcinoma of trachea,bronchus, and lung	Unclassified	XI(f) Other and unspecified carcinomas	Lung	Lung	C34.2-Middle lobe, lung	342	8240	Malignant	Unknown	Right - origin of primary	Positive histology	8240/3: Carcinoid tumor, NOS	8240/3: Carcinoid tumor, NOS	8140-8389: adenomas and adenocarcinomas	Not Brain	XI(f.4) Carcinomas of lung	Lung and Bronchus	Blank(s)	NA	AJCC 6th ed derived from CS manual/coding instructions, v1.0	Blank(s)	Blank(s)	Blank(s)	Blank(s)	Blank(s)	NA	NA	NA	Blank(s)	Blank(s)	Blank(s)
11046163	Hospital inpatient/outpatient or clinic	Blank(s)	Widowed	80-84 years	White	Female	2004	Connecticut - 1973+	Not applicable (1973-2004, 2005 not Louisiana, or 2006+)	3	CT: Hartford County (09003)	Yes	CHSDA	East	Connecticut	Lung and Bronchus	Malignant	8.3 Carcinoma of trachea,bronchus, and lung	Unclassified	XI(f) Other and unspecified carcinomas	Lung	Lung	C34.3-Lower lobe, lung	343	8240	Malignant	Unknown	Left - origin of primary	Positive histology	8240/3: Carcinoid tumor, NOS	8240/3: Carcinoid tumor, NOS	8140-8389: adenomas and adenocarcinomas	Not Brain	XI(f.4) Carcinomas of lung	Lung and Bronchus	Blank(s)	NA	AJCC 6th ed derived from CS manual/coding instructions, v1.0	Blank(s)	Blank(s)	Blank(s)	Blank(s)	Blank(s)	NA	NA	NA	Blank(s)	Blank(s)	Blank(s)
11055390	Hospital inpatient/outpatient or clinic	Blank(s)	Widowed	80-84 years	White	Female	2005	Connecticut - 1973+	Not applicable (1973-2004, 2005 not Louisiana, or 2006+)	9	CT: New Haven County (09009)	Yes	CHSDA	East	Connecticut	Lung and Bronchus	Malignant	8.3 Carcinoma of trachea,bronchus, and lung	Unclassified	XI(f) Other and unspecified carcinomas	Lung	Lung	C34.3-Lower lobe, lung	343	8240	Malignant	Well differentiated; Grade I	Right - origin of primary	Positive histology	8240/3: Carcinoid tumor, NOS	8240/3: Carcinoid tumor, NOS	8140-8389: adenomas and adenocarcinomas	Not Brain	XI(f.4) Carcinomas of lung	Lung and Bronchus	Blank(s)	NA	AJCC 6th ed derived from CS manual/coding instructions, v1.0	Blank(s)	Blank(s)	Blank(s)	Blank(s)	Blank(s)	NA	NA	NA	Blank(s)	Blank(s)	Blank(s)
11057044	Hospital inpatient/outpatient or clinic	Blank(s)	Separated	50-54 years	White	Female	2005	Connecticut - 1973+	Not applicable (1973-2004, 2005 not Louisiana, or 2006+)	15	CT: Windham County (09015)	Yes	CHSDA	East	Connecticut	Lung and Bronchus	Malignant	8.3 Carcinoma of trachea,bronchus, and lung	Unclassified	XI(f) Other and unspecified carcinomas	Lung	Lung	C34.1-Upper lobe, lung	341	8240	Malignant	Unknown	Right - origin of primary	Positive histology	8240/3: Carcinoid tumor, NOS	8240/3: Carcinoid tumor, NOS	8140-8389: adenomas and adenocarcinomas	Not Brain	XI(f.4) Carcinomas of lung	Lung and Bronchus	Blank(s)	NA	AJCC 6th ed derived from CS manual/coding instructions, v1.0	Blank(s)	Blank(s)	Blank(s)	Blank(s)	Blank(s)	NA	NA	NA	Blank(s)	Blank(s)	Blank(s)
11057492	Hospital inpatient/outpatient or clinic	Blank(s)	Unknown	85+ years	White	Female	2005	Connecticut - 1973+	Not applicable (1973-2004, 2005 not Louisiana, or 2006+)	5	CT: Litchfield County (09005)	Yes	CHSDA	East	Connecticut	Lung and Bronchus	Malignant	8.3 Carcinoma of trachea,bronchus, and lung	Unclassified	XI(f) Other and unspecified carcinomas	Lung	Lung	C34.1-Upper lobe, lung	341	8240	Malignant	Unknown	Right - origin of primary	Positive histology	8240/3: Carcinoid tumor, NOS	8240/3: Carcinoid tumor, NOS	8140-8389: adenomas and adenocarcinomas	Not Brain	XI(f.4) Carcinomas of lung	Lung and Bronchus	Blank(s)	NA	AJCC 6th ed derived from CS manual/coding instructions, v1.0	Blank(s)	Blank(s)	Blank(s)	Blank(s)	Blank(s)	NA	NA	NA	Blank(s)	Blank(s)	Blank(s)
11068941	Hospital inpatient/outpatient or clinic	Blank(s)	Divorced	40-44 years	White	Male	2005	Connecticut - 1973+	Not applicable (1973-2004, 2005 not Louisiana, or 2006+)	1	CT: Fairfield County (09001)	Yes	CHSDA	East	Connecticut	Lung and Bronchus	Malignant	8.3 Carcinoma of trachea,bronchus, and lung	Unclassified	XI(f) Other and unspecified carcinomas	Lung	Lung	C34.3-Lower lobe, lung	343	8240	Malignant	Unknown	Right - origin of primary	Positive histology	8240/3: Carcinoid tumor, NOS	8240/3: Carcinoid tumor, NOS	8140-8389: adenomas and adenocarcinomas	Not Brain	XI(f.4) Carcinomas of lung	Lung and Bronchus	Blank(s)	NA	AJCC 6th ed derived from CS manual/coding instructions, v1.0	Blank(s)	Blank(s)	Blank(s)	Blank(s)	Blank(s)	NA	NA	NA	Blank(s)	Blank(s)	Blank(s)
11070923	Hospital inpatient/outpatient or clinic	Blank(s)	Widowed	70-74 years	White	Female	2005	Connecticut - 1973+	Not applicable (1973-2004, 2005 not Louisiana, or 2006+)	1	CT: Fairfield County (09001)	Yes	CHSDA	East	Connecticut	Lung and Bronchus	Malignant	8.3 Carcinoma of trachea,bronchus, and lung	Unclassified	XI(f) Other and unspecified carcinomas	Lung	Lung	C34.2-Middle lobe, lung	342	8240	Malignant	Unknown	Right - origin of primary	Positive histology	8240/3: Carcinoid tumor, NOS	8240/3: Carcinoid tumor, NOS	8140-8389: adenomas and adenocarcinomas	Not Brain	XI(f.4) Carcinomas of lung	Lung and Bronchus	Blank(s)	NA	AJCC 6th ed derived from CS manual/coding instructions, v1.0	Blank(s)	Blank(s)	Blank(s)	Blank(s)	Blank(s)	NA	NA	NA	Blank(s)	Blank(s)	Blank(s)
11071862	Hospital inpatient/outpatient or clinic	Blank(s)	Single (never married)	45-49 years	White	Male	2005	Connecticut - 1973+	Not applicable (1973-2004, 2005 not Louisiana, or 2006+)	3	CT: Hartford County (09003)	Yes	CHSDA	East	Connecticut	Lung and Bronchus	Malignant	8.3 Carcinoma of trachea,bronchus, and lung	Unclassified	XI(f) Other and unspecified carcinomas	Lung	Lung	C34.3-Lower lobe, lung	343	8240	Malignant	Unknown	Left - origin of primary	Positive histology	8240/3: Carcinoid tumor, NOS	8240/3: Carcinoid tumor, NOS	8140-8389: adenomas and adenocarcinomas	Not Brain	XI(f.4) Carcinomas of lung	Lung and Bronchus	Blank(s)	NA	AJCC 6th ed derived from CS manual/coding instructions, v1.0	Blank(s)	Blank(s)	Blank(s)	Blank(s)	Blank(s)	NA	NA	NA	Blank(s)	Blank(s)	Blank(s)
11072171	Hospital inpatient/outpatient or clinic	Blank(s)	Widowed	80-84 years	White	Female	2005	Connecticut - 1973+	Not applicable (1973-2004, 2005 not Louisiana, or 2006+)	3	CT: Hartford County (09003)	Yes	CHSDA	East	Connecticut	Lung and Bronchus	Malignant	8.3 Carcinoma of trachea,bronchus, and lung	Unclassified	XI(f) Other and unspecified carcinomas	Lung	Lung	C34.0-Main bronchus	340	8240	Malignant	Unknown	Left - origin of primary	Positive exfoliative cytology, no positive histology	8240/3: Carcinoid tumor, NOS	8240/3: Carcinoid tumor, NOS	8140-8389: adenomas and adenocarcinomas	Not Brain	XI(f.4) Carcinomas of lung	Lung and Bronchus	Blank(s)	NA	AJCC 6th ed derived from CS manual/coding instructions, v1.0	Blank(s)	Blank(s)	Blank(s)	Blank(s)	Blank(s)	NA	NA	NA	Blank(s)	Blank(s)	Blank(s)
11072429	Hospital inpatient/outpatient or clinic	Blank(s)	Divorced	55-59 years	White	Female	2005	Connecticut - 1973+	Not applicable (1973-2004, 2005 not Louisiana, or 2006+)	3	CT: Hartford County (09003)	Yes	CHSDA	East	Connecticut	Lung and Bronchus	Malignant	8.3 Carcinoma of trachea,bronchus, and lung	Unclassified	XI(f) Other and unspecified carcinomas	Lung	Lung	C34.3-Lower lobe, lung	343	8240	Malignant	Unknown	Right - origin of primary	Positive histology	8240/3: Carcinoid tumor, NOS	8240/3: Carcinoid tumor, NOS	8140-8389: adenomas and adenocarcinomas	Not Brain	XI(f.4) Carcinomas of lung	Lung and Bronchus	Blank(s)	NA	AJCC 6th ed derived from CS manual/coding instructions, v1.0	Blank(s)	Blank(s)	Blank(s)	Blank(s)	Blank(s)	NA	NA	NA	Blank(s)	Blank(s)	Blank(s)
11073980	Hospital inpatient/outpatient or clinic	Blank(s)	Married (including common law)	45-49 years	White	Female	2005	Connecticut - 1973+	Not applicable (1973-2004, 2005 not Louisiana, or 2006+)	3	CT: Hartford County (09003)	Yes	CHSDA	East	Connecticut	Lung and Bronchus	Malignant	8.3 Carcinoma of trachea,bronchus, and lung	Unclassified	XI(f) Other and unspecified carcinomas	Lung	Lung	C34.1-Upper lobe, lung	341	8240	Malignant	Unknown	Left - origin of primary	Positive histology	8240/3: Carcinoid tumor, NOS	8240/3: Carcinoid tumor, NOS	8140-8389: adenomas and adenocarcinomas	Not Brain	XI(f.4) Carcinomas of lung	Lung and Bronchus	Blank(s)	NA	AJCC 6th ed derived from CS manual/coding instructions, v1.0	Blank(s)	Blank(s)	Blank(s)	Blank(s)	Blank(s)	NA	NA	NA	Blank(s)	Blank(s)	Blank(s)
11085176	Hospital inpatient/outpatient or clinic	Blank(s)	Married (including common law)	55-59 years	White	Female	2004	Connecticut - 1973+	Not applicable (1973-2004, 2005 not Louisiana, or 2006+)	11	CT: New London County (09011)	Yes	CHSDA	East	Connecticut	Lung and Bronchus	Malignant	8.3 Carcinoma of trachea,bronchus, and lung	Unclassified	XI(f) Other and unspecified carcinomas	Lung	Lung	C34.3-Lower lobe, lung	343	8240	Malignant	Unknown	Right - origin of primary	Positive histology	8240/3: Carcinoid tumor, NOS	8240/3: Carcinoid tumor, NOS	8140-8389: adenomas and adenocarcinomas	Not Brain	XI(f.4) Carcinomas of lung	Lung and Bronchus	Blank(s)	NA	AJCC 6th ed derived from CS manual/coding instructions, v1.0	Blank(s)	Blank(s)	Blank(s)	Blank(s)	Blank(s)	NA	NA	NA	Blank(s)	Blank(s)	Blank(s)
11085211	Hospital inpatient/outpatient or clinic	Blank(s)	Unknown	55-59 years	Black	Female	2004	Connecticut - 1973+	Not applicable (1973-2004, 2005 not Louisiana, or 2006+)	9	CT: New Haven County (09009)	Yes	CHSDA	East	Connecticut	Lung and Bronchus	Malignant	8.3 Carcinoma of trachea,bronchus, and lung	Unclassified	XI(f) Other and unspecified carcinomas	Lung	Lung	C34.1-Upper lobe, lung	341	8240	Malignant	Unknown	Right - origin of primary	Positive histology	8240/3: Carcinoid tumor, NOS	8240/3: Carcinoid tumor, NOS	8140-8389: adenomas and adenocarcinomas	Not Brain	XI(f.4) Carcinomas of lung	Lung and Bronchus	Blank(s)	NA	AJCC 6th ed derived from CS manual/coding instructions, v1.0	Blank(s)	Blank(s)	Blank(s)	Blank(s)	Blank(s)	NA	NA	NA	Blank(s)	Blank(s)	Blank(s)
11087587	Hospital inpatient/outpatient or clinic	Blank(s)	Widowed	85+ years	White	Female	2005	Connecticut - 1973+	Not applicable (1973-2004, 2005 not Louisiana, or 2006+)	13	CT: Tolland County (09013)	Yes	CHSDA	East	Connecticut	Lung and Bronchus	Malignant	8.3 Carcinoma of trachea,bronchus, and lung	Unclassified	XI(f) Other and unspecified carcinomas	Lung	Lung	C34.3-Lower lobe, lung	343	8240	Malignant	Unknown	Right - origin of primary	Positive exfoliative cytology, no positive histology	8240/3: Carcinoid tumor, NOS	8240/3: Carcinoid tumor, NOS	8140-8389: adenomas and adenocarcinomas	Not Brain	XI(f.4) Carcinomas of lung	Lung and Bronchus	Blank(s)	NA	AJCC 6th ed derived from CS manual/coding instructions, v1.0	Blank(s)	Blank(s)	Blank(s)	Blank(s)	Blank(s)	NA	NA	NA	Blank(s)	Blank(s)	Blank(s)
11092189	Hospital inpatient/outpatient or clinic	Blank(s)	Married (including common law)	65-69 years	White	Male	2006	Connecticut - 1973+	Not applicable (1973-2004, 2005 not Louisiana, or 2006+)	9	CT: New Haven County (09009)	Yes	CHSDA	East	Connecticut	Lung and Bronchus	Malignant	8.3 Carcinoma of trachea,bronchus, and lung	Unclassified	XI(f) Other and unspecified carcinomas	Lung	Lung	C34.1-Upper lobe, lung	341	8240	Malignant	Unknown	Right - origin of primary	Positive histology	8240/3: Carcinoid tumor, NOS	8240/3: Carcinoid tumor, NOS	8140-8389: adenomas and adenocarcinomas	Not Brain	XI(f.4) Carcinomas of lung	Lung and Bronchus	Blank(s)	NA	AJCC 6th ed derived from CS manual/coding instructions, v1.0	Blank(s)	Blank(s)	Blank(s)	Blank(s)	Blank(s)	NA	NA	NA	Blank(s)	Blank(s)	Blank(s)
11100075	Hospital inpatient/outpatient or clinic	Blank(s)	Married (including common law)	80-84 years	White	Female	2006	Connecticut - 1973+	Not applicable (1973-2004, 2005 not Louisiana, or 2006+)	5	CT: Litchfield County (09005)	Yes	CHSDA	East	Connecticut	Lung and Bronchus	Malignant	8.3 Carcinoma of trachea,bronchus, and lung	Unclassified	XI(f) Other and unspecified carcinomas	Lung	Lung	C34.1-Upper lobe, lung	341	8240	Malignant	Unknown	Right - origin of primary	Positive histology	8240/3: Carcinoid tumor, NOS	8240/3: Carcinoid tumor, NOS	8140-8389: adenomas and adenocarcinomas	Not Brain	XI(f.4) Carcinomas of lung	Lung and Bronchus	Blank(s)	NA	AJCC 6th ed derived from CS manual/coding instructions, v1.0	Blank(s)	Blank(s)	Blank(s)	Blank(s)	Blank(s)	NA	NA	NA	Blank(s)	Blank(s)	Blank(s)
11100994	Hospital inpatient/outpatient or clinic	Blank(s)	Unknown	55-59 years	White	Female	2006	Connecticut - 1973+	Not applicable (1973-2004, 2005 not Louisiana, or 2006+)	15	CT: Windham County (09015)	Yes	CHSDA	East	Connecticut	Lung and Bronchus	Malignant	8.3 Carcinoma of trachea,bronchus, and lung	Unclassified	XI(f) Other and unspecified carcinomas	Lung	Lung	C34.3-Lower lobe, lung	343	8240	Malignant	Unknown	Left - origin of primary	Positive exfoliative cytology, no positive histology	8240/3: Carcinoid tumor, NOS	8240/3: Carcinoid tumor, NOS	8140-8389: adenomas and adenocarcinomas	Not Brain	XI(f.4) Carcinomas of lung	Lung and Bronchus	Blank(s)	NA	AJCC 6th ed derived from CS manual/coding instructions, v1.0	Blank(s)	Blank(s)	Blank(s)	Blank(s)	Blank(s)	NA	NA	NA	Blank(s)	Blank(s)	Blank(s)
11110374	Hospital inpatient/outpatient or clinic	Blank(s)	Single (never married)	20-24 years	White	Female	2006	Connecticut - 1973+	Not applicable (1973-2004, 2005 not Louisiana, or 2006+)	11	CT: New London County (09011)	Yes	CHSDA	East	Connecticut	Lung and Bronchus	Malignant	8.3 Carcinoma of trachea,bronchus, and lung	Unclassified	XI(f) Other and unspecified carcinomas	Lung	Lung	C34.0-Main bronchus	340	8240	Malignant	Well differentiated; Grade I	Right - origin of primary	Positive histology	8240/3: Carcinoid tumor, NOS	8240/3: Carcinoid tumor, NOS	8140-8389: adenomas and adenocarcinomas	Not Brain	XI(f.4) Carcinomas of lung	Lung and Bronchus	Blank(s)	NA	AJCC 6th ed derived from CS manual/coding instructions, v1.0	Blank(s)	Blank(s)	Blank(s)	Blank(s)	Blank(s)	NA	NA	NA	Blank(s)	Blank(s)	Blank(s)
11112952	Hospital inpatient/outpatient or clinic	Blank(s)	Married (including common law)	60-64 years	White	Female	2006	Connecticut - 1973+	Not applicable (1973-2004, 2005 not Louisiana, or 2006+)	3	CT: Hartford County (09003)	Yes	CHSDA	East	Connecticut	Lung and Bronchus	Malignant	8.3 Carcinoma of trachea,bronchus, and lung	Unclassified	XI(f) Other and unspecified carcinomas	Lung	Lung	C34.1-Upper lobe, lung	341	8240	Malignant	Moderately differentiated; Grade II	Left - origin of primary	Positive histology	8240/3: Carcinoid tumor, NOS	8240/3: Carcinoid tumor, NOS	8140-8389: adenomas and adenocarcinomas	Not Brain	XI(f.4) Carcinomas of lung	Lung and Bronchus	Blank(s)	NA	AJCC 6th ed derived from CS manual/coding instructions, v1.0	Blank(s)	Blank(s)	Blank(s)	Blank(s)	Blank(s)	NA	NA	NA	Blank(s)	Blank(s)	Blank(s)
11114143	Hospital inpatient/outpatient or clinic	Blank(s)	Married (including common law)	60-64 years	White	Female	2006	Connecticut - 1973+	Not applicable (1973-2004, 2005 not Louisiana, or 2006+)	3	CT: Hartford County (09003)	Yes	CHSDA	East	Connecticut	Lung and Bronchus	Malignant	8.3 Carcinoma of trachea,bronchus, and lung	Unclassified	XI(f) Other and unspecified carcinomas	Lung	Lung	C34.1-Upper lobe, lung	341	8240	Malignant	Unknown	Left - origin of primary	Positive histology	8240/3: Carcinoid tumor, NOS	8240/3: Carcinoid tumor, NOS	8140-8389: adenomas and adenocarcinomas	Not Brain	XI(f.4) Carcinomas of lung	Lung and Bronchus	Blank(s)	NA	AJCC 6th ed derived from CS manual/coding instructions, v1.0	Blank(s)	Blank(s)	Blank(s)	Blank(s)	Blank(s)	NA	NA	NA	Blank(s)	Blank(s)	Blank(s)
11128057	Hospital inpatient/outpatient or clinic	Insured	Separated	50-54 years	White	Female	2007	Connecticut - 1973+	Not applicable (1973-2004, 2005 not Louisiana, or 2006+)	9	CT: New Haven County (09009)	Yes	CHSDA	East	Connecticut	Lung and Bronchus	Malignant	8.3 Carcinoma of trachea,bronchus, and lung	Unclassified	XI(f) Other and unspecified carcinomas	Lung	Lung	C34.1-Upper lobe, lung	341	8240	Malignant	Unknown	Left - origin of primary	Positive histology	8240/3: Carcinoid tumor, NOS	8240/3: Carcinoid tumor, NOS	8140-8389: adenomas and adenocarcinomas	Not Brain	XI(f.4) Carcinomas of lung	Lung and Bronchus	Blank(s)	NA	AJCC 6th ed derived from CS manual/coding instructions, v1.0	Blank(s)	Blank(s)	Blank(s)	Blank(s)	Blank(s)	NA	NA	NA	Blank(s)	Blank(s)	Blank(s)
11129692	Hospital inpatient/outpatient or clinic	Insured	Divorced	60-64 years	White	Female	2007	Connecticut - 1973+	Not applicable (1973-2004, 2005 not Louisiana, or 2006+)	9	CT: New Haven County (09009)	Yes	CHSDA	East	Connecticut	Lung and Bronchus	Malignant	8.3 Carcinoma of trachea,bronchus, and lung	Unclassified	XI(f) Other and unspecified carcinomas	Lung	Lung	C34.3-Lower lobe, lung	343	8240	Malignant	Well differentiated; Grade I	Right - origin of primary	Positive histology	8240/3: Carcinoid tumor, NOS	8240/3: Carcinoid tumor, NOS	8140-8389: adenomas and adenocarcinomas	Not Brain	XI(f.4) Carcinomas of lung	Lung and Bronchus	Blank(s)	NA	AJCC 6th ed derived from CS manual/coding instructions, v1.0	Blank(s)	Blank(s)	Blank(s)	Blank(s)	Blank(s)	NA	NA	NA	Blank(s)	Blank(s)	Blank(s)
11131623	Hospital inpatient/outpatient or clinic	Insured/No specifics	Married (including common law)	55-59 years	White	Female	2007	Connecticut - 1973+	Not applicable (1973-2004, 2005 not Louisiana, or 2006+)	9	CT: New Haven County (09009)	Yes	CHSDA	East	Connecticut	Lung and Bronchus	Malignant	8.3 Carcinoma of trachea,bronchus, and lung	Unclassified	XI(f) Other and unspecified carcinomas	Lung	Lung	C34.3-Lower lobe, lung	343	8240	Malignant	Unknown	Left - origin of primary	Positive histology	8240/3: Carcinoid tumor, NOS	8240/3: Carcinoid tumor, NOS	8140-8389: adenomas and adenocarcinomas	Not Brain	XI(f.4) Carcinomas of lung	Lung and Bronchus	Blank(s)	NA	AJCC 6th ed derived from CS manual/coding instructions, v1.0	Blank(s)	Blank(s)	Blank(s)	Blank(s)	Blank(s)	NA	NA	NA	Blank(s)	Blank(s)	Blank(s)
11133508	Hospital inpatient/outpatient or clinic	Insured/No specifics	Married (including common law)	65-69 years	White	Male	2007	Connecticut - 1973+	Not applicable (1973-2004, 2005 not Louisiana, or 2006+)	9	CT: New Haven County (09009)	Yes	CHSDA	East	Connecticut	Lung and Bronchus	Malignant	8.3 Carcinoma of trachea,bronchus, and lung	Unclassified	XI(f) Other and unspecified carcinomas	Lung	Lung	C34.1-Upper lobe, lung	341	8240	Malignant	Unknown	Left - origin of primary	Positive histology	8240/3: Carcinoid tumor, NOS	8240/3: Carcinoid tumor, NOS	8140-8389: adenomas and adenocarcinomas	Not Brain	XI(f.4) Carcinomas of lung	Lung and Bronchus	Blank(s)	NA	AJCC 6th ed derived from CS manual/coding instructions, v1.0	Blank(s)	Blank(s)	Blank(s)	Blank(s)	Blank(s)	NA	NA	NA	Blank(s)	Blank(s)	Blank(s)
11139368	Hospital inpatient/outpatient or clinic	Insured	Married (including common law)	60-64 years	White	Female	2007	Connecticut - 1973+	Not applicable (1973-2004, 2005 not Louisiana, or 2006+)	9	CT: New Haven County (09009)	Yes	CHSDA	East	Connecticut	Lung and Bronchus	Malignant	8.3 Carcinoma of trachea,bronchus, and lung	Unclassified	XI(f) Other and unspecified carcinomas	Lung	Lung	C34.1-Upper lobe, lung	341	8240	Malignant	Unknown	Left - origin of primary	Positive histology	8240/3: Carcinoid tumor, NOS	8240/3: Carcinoid tumor, NOS	8140-8389: adenomas and adenocarcinomas	Not Brain	XI(f.4) Carcinomas of lung	Lung and Bronchus	Blank(s)	NA	AJCC 6th ed derived from CS manual/coding instructions, v1.0	Blank(s)	Blank(s)	Blank(s)	Blank(s)	Blank(s)	NA	NA	NA	Blank(s)	Blank(s)	Blank(s)
11145541	Hospital inpatient/outpatient or clinic	Insured	Married (including common law)	65-69 years	White	Female	2007	Connecticut - 1973+	Not applicable (1973-2004, 2005 not Louisiana, or 2006+)	15	CT: Windham County (09015)	Yes	CHSDA	East	Connecticut	Lung and Bronchus	Malignant	8.3 Carcinoma of trachea,bronchus, and lung	Unclassified	XI(f) Other and unspecified carcinomas	Lung	Lung	C34.3-Lower lobe, lung	343	8240	Malignant	Well differentiated; Grade I	Left - origin of primary	Positive histology	8240/3: Carcinoid tumor, NOS	8240/3: Carcinoid tumor, NOS	8140-8389: adenomas and adenocarcinomas	Not Brain	XI(f.4) Carcinomas of lung	Lung and Bronchus	Blank(s)	NA	AJCC 6th ed derived from CS manual/coding instructions, v1.0	Blank(s)	Blank(s)	Blank(s)	Blank(s)	Blank(s)	NA	NA	NA	Blank(s)	Blank(s)	Blank(s)
11154790	Hospital inpatient/outpatient or clinic	Insured	Married (including common law)	70-74 years	White	Male	2007	Connecticut - 1973+	Not applicable (1973-2004, 2005 not Louisiana, or 2006+)	3	CT: Hartford County (09003)	Yes	CHSDA	East	Connecticut	Lung and Bronchus	Malignant	8.3 Carcinoma of trachea,bronchus, and lung	Unclassified	XI(f) Other and unspecified carcinomas	Lung	Lung	C34.3-Lower lobe, lung	343	8240	Malignant	Unknown	Left - origin of primary	Positive histology	8240/3: Carcinoid tumor, NOS	8240/3: Carcinoid tumor, NOS	8140-8389: adenomas and adenocarcinomas	Not Brain	XI(f.4) Carcinomas of lung	Lung and Bronchus	Blank(s)	NA	AJCC 6th ed derived from CS manual/coding instructions, v1.0	Blank(s)	Blank(s)	Blank(s)	Blank(s)	Blank(s)	NA	NA	NA	Blank(s)	Blank(s)	Blank(s)
11155143	Hospital inpatient/outpatient or clinic	Insured/No specifics	Married (including common law)	45-49 years	White	Female	2007	Connecticut - 1973+	Not applicable (1973-2004, 2005 not Louisiana, or 2006+)	3	CT: Hartford County (09003)	Yes	CHSDA	East	Connecticut	Lung and Bronchus	Malignant	8.3 Carcinoma of trachea,bronchus, and lung	Unclassified	XI(f) Other and unspecified carcinomas	Lung	Lung	C34.1-Upper lobe, lung	341	8240	Malignant	Well differentiated; Grade I	Right - origin of primary	Positive histology	8240/3: Carcinoid tumor, NOS	8240/3: Carcinoid tumor, NOS	8140-8389: adenomas and adenocarcinomas	Not Brain	XI(f.4) Carcinomas of lung	Lung and Bronchus	Blank(s)	NA	AJCC 6th ed derived from CS manual/coding instructions, v1.0	Blank(s)	Blank(s)	Blank(s)	Blank(s)	Blank(s)	NA	NA	NA	Blank(s)	Blank(s)	Blank(s)
11156791	Hospital inpatient/outpatient or clinic	Any Medicaid	Divorced	60-64 years	White	Female	2007	Connecticut - 1973+	Not applicable (1973-2004, 2005 not Louisiana, or 2006+)	3	CT: Hartford County (09003)	Yes	CHSDA	East	Connecticut	Lung and Bronchus	Malignant	8.3 Carcinoma of trachea,bronchus, and lung	Unclassified	XI(f) Other and unspecified carcinomas	Lung	Lung	C34.3-Lower lobe, lung	343	8240	Malignant	Unknown	Right - origin of primary	Positive exfoliative cytology, no positive histology	8240/3: Carcinoid tumor, NOS	8240/3: Carcinoid tumor, NOS	8140-8389: adenomas and adenocarcinomas	Not Brain	XI(f.4) Carcinomas of lung	Lung and Bronchus	Blank(s)	NA	AJCC 6th ed derived from CS manual/coding instructions, v1.0	Blank(s)	Blank(s)	Blank(s)	Blank(s)	Blank(s)	NA	NA	NA	Blank(s)	Blank(s)	Blank(s)
11157282	Hospital inpatient/outpatient or clinic	Insured	Married (including common law)	70-74 years	White	Female	2007	Connecticut - 1973+	Not applicable (1973-2004, 2005 not Louisiana, or 2006+)	3	CT: Hartford County (09003)	Yes	CHSDA	East	Connecticut	Lung and Bronchus	Malignant	8.3 Carcinoma of trachea,bronchus, and lung	Unclassified	XI(f) Other and unspecified carcinomas	Lung	Lung	C34.3-Lower lobe, lung	343	8240	Malignant	Well differentiated; Grade I	Left - origin of primary	Positive exfoliative cytology, no positive histology	8240/3: Carcinoid tumor, NOS	8240/3: Carcinoid tumor, NOS	8140-8389: adenomas and adenocarcinomas	Not Brain	XI(f.4) Carcinomas of lung	Lung and Bronchus	Blank(s)	NA	AJCC 6th ed derived from CS manual/coding instructions, v1.0	Blank(s)	Blank(s)	Blank(s)	Blank(s)	Blank(s)	NA	NA	NA	Blank(s)	Blank(s)	Blank(s)
11163103	Hospital inpatient/outpatient or clinic	Insured/No specifics	Married (including common law)	75-79 years	White	Male	2007	Connecticut - 1973+	Not applicable (1973-2004, 2005 not Louisiana, or 2006+)	3	CT: Hartford County (09003)	Yes	CHSDA	East	Connecticut	Lung and Bronchus	Malignant	8.3 Carcinoma of trachea,bronchus, and lung	Unclassified	XI(f) Other and unspecified carcinomas	Lung	Lung	C34.3-Lower lobe, lung	343	8240	Malignant	Unknown	Left - origin of primary	Positive histology	8240/3: Carcinoid tumor, NOS	8240/3: Carcinoid tumor, NOS	8140-8389: adenomas and adenocarcinomas	Not Brain	XI(f.4) Carcinomas of lung	Lung and Bronchus	Blank(s)	NA	AJCC 6th ed derived from CS manual/coding instructions, v1.0	Blank(s)	Blank(s)	Blank(s)	Blank(s)	Blank(s)	NA	NA	NA	Blank(s)	Blank(s)	Blank(s)
11165031	Hospital inpatient/outpatient or clinic	Insured	Unknown	65-69 years	White	Female	2008	Connecticut - 1973+	Not applicable (1973-2004, 2005 not Louisiana, or 2006+)	9	CT: New Haven County (09009)	Yes	CHSDA	East	Connecticut	Lung and Bronchus	Malignant	8.3 Carcinoma of trachea,bronchus, and lung	Unclassified	XI(f) Other and unspecified carcinomas	Lung	Lung	C34.1-Upper lobe, lung	341	8240	Malignant	Unknown	Left - origin of primary	Positive histology	8240/3: Carcinoid tumor, NOS	8240/3: Carcinoid tumor, NOS	8140-8389: adenomas and adenocarcinomas	Not Brain	XI(f.4) Carcinomas of lung	Lung and Bronchus	Blank(s)	NA	AJCC 6th ed derived from CS manual/coding instructions, v1.0	Blank(s)	Blank(s)	Blank(s)	Blank(s)	Blank(s)	NA	NA	NA	Blank(s)	Blank(s)	Blank(s)
11166766	Hospital inpatient/outpatient or clinic	Insured	Widowed	85+ years	White	Female	2008	Connecticut - 1973+	Not applicable (1973-2004, 2005 not Louisiana, or 2006+)	7	CT: Middlesex County (09007)	Yes	CHSDA	East	Connecticut	Lung and Bronchus	Malignant	8.3 Carcinoma of trachea,bronchus, and lung	Unclassified	XI(f) Other and unspecified carcinomas	Lung	Lung	C34.1-Upper lobe, lung	341	8240	Malignant	Unknown	Right - origin of primary	Positive histology	8240/3: Carcinoid tumor, NOS	8240/3: Carcinoid tumor, NOS	8140-8389: adenomas and adenocarcinomas	Not Brain	XI(f.4) Carcinomas of lung	Lung and Bronchus	Blank(s)	NA	AJCC 6th ed derived from CS manual/coding instructions, v1.0	Blank(s)	Blank(s)	Blank(s)	Blank(s)	Blank(s)	NA	NA	NA	Blank(s)	Blank(s)	Blank(s)
11167487	Hospital inpatient/outpatient or clinic	Insured	Married (including common law)	60-64 years	White	Female	2008	Connecticut - 1973+	Not applicable (1973-2004, 2005 not Louisiana, or 2006+)	5	CT: Litchfield County (09005)	Yes	CHSDA	East	Connecticut	Lung and Bronchus	Malignant	8.3 Carcinoma of trachea,bronchus, and lung	Unclassified	XI(f) Other and unspecified carcinomas	Lung	Lung	C34.3-Lower lobe, lung	343	8240	Malignant	Well differentiated; Grade I	Right - origin of primary	Positive histology	8240/3: Carcinoid tumor, NOS	8240/3: Carcinoid tumor, NOS	8140-8389: adenomas and adenocarcinomas	Not Brain	XI(f.4) Carcinomas of lung	Lung and Bronchus	Blank(s)	NA	AJCC 6th ed derived from CS manual/coding instructions, v1.0	Blank(s)	Blank(s)	Blank(s)	Blank(s)	Blank(s)	NA	NA	NA	Blank(s)	Blank(s)	Blank(s)
11169513	Hospital inpatient/outpatient or clinic	Insured/No specifics	Married (including common law)	65-69 years	White	Female	2008	Connecticut - 1973+	Not applicable (1973-2004, 2005 not Louisiana, or 2006+)	9	CT: New Haven County (09009)	Yes	CHSDA	East	Connecticut	Lung and Bronchus	Malignant	8.3 Carcinoma of trachea,bronchus, and lung	Unclassified	XI(f) Other and unspecified carcinomas	Lung	Lung	C34.1-Upper lobe, lung	341	8240	Malignant	Well differentiated; Grade I	Right - origin of primary	Positive histology	8240/3: Carcinoid tumor, NOS	8240/3: Carcinoid tumor, NOS	8140-8389: adenomas and adenocarcinomas	Not Brain	XI(f.4) Carcinomas of lung	Lung and Bronchus	Blank(s)	NA	AJCC 6th ed derived from CS manual/coding instructions, v1.0	Blank(s)	Blank(s)	Blank(s)	Blank(s)	Blank(s)	NA	NA	NA	Blank(s)	Blank(s)	Blank(s)
11173339	Hospital inpatient/outpatient or clinic	Insured	Divorced	50-54 years	White	Male	2008	Connecticut - 1973+	Not applicable (1973-2004, 2005 not Louisiana, or 2006+)	9	CT: New Haven County (09009)	Yes	CHSDA	East	Connecticut	Lung and Bronchus	Malignant	8.3 Carcinoma of trachea,bronchus, and lung	Unclassified	XI(f) Other and unspecified carcinomas	Lung	Lung	C34.3-Lower lobe, lung	343	8240	Malignant	Well differentiated; Grade I	Left - origin of primary	Positive histology	8240/3: Carcinoid tumor, NOS	8240/3: Carcinoid tumor, NOS	8140-8389: adenomas and adenocarcinomas	Not Brain	XI(f.4) Carcinomas of lung	Lung and Bronchus	Blank(s)	NA	AJCC 6th ed derived from CS manual/coding instructions, v1.0	Blank(s)	Blank(s)	Blank(s)	Blank(s)	Blank(s)	NA	NA	NA	Blank(s)	Blank(s)	Blank(s)
11177169	Hospital inpatient/outpatient or clinic	Insured	Married (including common law)	65-69 years	White	Female	2008	Connecticut - 1973+	Not applicable (1973-2004, 2005 not Louisiana, or 2006+)	9	CT: New Haven County (09009)	Yes	CHSDA	East	Connecticut	Lung and Bronchus	Malignant	8.3 Carcinoma of trachea,bronchus, and lung	Unclassified	XI(f) Other and unspecified carcinomas	Lung	Lung	C34.1-Upper lobe, lung	341	8240	Malignant	Unknown	Left - origin of primary	Positive histology	8240/3: Carcinoid tumor, NOS	8240/3: Carcinoid tumor, NOS	8140-8389: adenomas and adenocarcinomas	Not Brain	XI(f.4) Carcinomas of lung	Lung and Bronchus	Blank(s)	NA	AJCC 6th ed derived from CS manual/coding instructions, v1.0	Blank(s)	Blank(s)	Blank(s)	Blank(s)	Blank(s)	NA	NA	NA	Blank(s)	Blank(s)	Blank(s)
11178712	Hospital inpatient/outpatient or clinic	Insured	Married (including common law)	60-64 years	White	Female	2008	Connecticut - 1973+	Not applicable (1973-2004, 2005 not Louisiana, or 2006+)	1	CT: Fairfield County (09001)	Yes	CHSDA	East	Connecticut	Lung and Bronchus	Malignant	8.3 Carcinoma of trachea,bronchus, and lung	Unclassified	XI(f) Other and unspecified carcinomas	Lung	Lung	C34.1-Upper lobe, lung	341	8240	Malignant	Unknown	Left - origin of primary	Positive histology	8240/3: Carcinoid tumor, NOS	8240/3: Carcinoid tumor, NOS	8140-8389: adenomas and adenocarcinomas	Not Brain	XI(f.4) Carcinomas of lung	Lung and Bronchus	Blank(s)	NA	AJCC 6th ed derived from CS manual/coding instructions, v1.0	Blank(s)	Blank(s)	Blank(s)	Blank(s)	Blank(s)	NA	NA	NA	Blank(s)	Blank(s)	Blank(s)
11179135	Hospital inpatient/outpatient or clinic	Insured/No specifics	Married (including common law)	45-49 years	White	Female	2008	Connecticut - 1973+	Not applicable (1973-2004, 2005 not Louisiana, or 2006+)	3	CT: Hartford County (09003)	Yes	CHSDA	East	Connecticut	Lung and Bronchus	Malignant	8.3 Carcinoma of trachea,bronchus, and lung	Unclassified	XI(f) Other and unspecified carcinomas	Lung	Lung	C34.8-Overlapping lesion of lung	348	8240	Malignant	Unknown	Right - origin of primary	Positive histology	8240/3: Carcinoid tumor, NOS	8240/3: Carcinoid tumor, NOS	8140-8389: adenomas and adenocarcinomas	Not Brain	XI(f.4) Carcinomas of lung	Lung and Bronchus	Blank(s)	NA	AJCC 6th ed derived from CS manual/coding instructions, v1.0	Blank(s)	Blank(s)	Blank(s)	Blank(s)	Blank(s)	NA	NA	NA	Blank(s)	Blank(s)	Blank(s)
11182160	Hospital inpatient/outpatient or clinic	Insured/No specifics	Single (never married)	50-54 years	White	Female	2008	Connecticut - 1973+	Not applicable (1973-2004, 2005 not Louisiana, or 2006+)	9	CT: New Haven County (09009)	Yes	CHSDA	East	Connecticut	Lung and Bronchus	Malignant	8.3 Carcinoma of trachea,bronchus, and lung	Unclassified	XI(f) Other and unspecified carcinomas	Lung	Lung	C34.3-Lower lobe, lung	343	8240	Malignant	Well differentiated; Grade I	Left - origin of primary	Positive histology	8240/3: Carcinoid tumor, NOS	8240/3: Carcinoid tumor, NOS	8140-8389: adenomas and adenocarcinomas	Not Brain	XI(f.4) Carcinomas of lung	Lung and Bronchus	Blank(s)	NA	AJCC 6th ed derived from CS manual/coding instructions, v1.0	Blank(s)	Blank(s)	Blank(s)	Blank(s)	Blank(s)	NA	NA	NA	Blank(s)	Blank(s)	Blank(s)
11194235	Hospital inpatient/outpatient or clinic	Insured/No specifics	Married (including common law)	45-49 years	White	Female	2008	Connecticut - 1973+	Not applicable (1973-2004, 2005 not Louisiana, or 2006+)	1	CT: Fairfield County (09001)	Yes	CHSDA	East	Connecticut	Lung and Bronchus	Malignant	8.3 Carcinoma of trachea,bronchus, and lung	Unclassified	XI(f) Other and unspecified carcinomas	Lung	Lung	C34.3-Lower lobe, lung	343	8240	Malignant	Unknown	Left - origin of primary	Positive histology	8240/3: Carcinoid tumor, NOS	8240/3: Carcinoid tumor, NOS	8140-8389: adenomas and adenocarcinomas	Not Brain	XI(f.4) Carcinomas of lung	Lung and Bronchus	Blank(s)	NA	AJCC 6th ed derived from CS manual/coding instructions, v1.0	Blank(s)	Blank(s)	Blank(s)	Blank(s)	Blank(s)	NA	NA	NA	Blank(s)	Blank(s)	Blank(s)
11205518	Hospital inpatient/outpatient or clinic	Insured/No specifics	Married (including common law)	35-39 years	White	Female	2008	Connecticut - 1973+	Not applicable (1973-2004, 2005 not Louisiana, or 2006+)	9	CT: New Haven County (09009)	Yes	CHSDA	East	Connecticut	Lung and Bronchus	Malignant	8.3 Carcinoma of trachea,bronchus, and lung	Unclassified	XI(f) Other and unspecified carcinomas	Lung	Lung	C34.3-Lower lobe, lung	343	8240	Malignant	Well differentiated; Grade I	Right - origin of primary	Positive histology	8240/3: Carcinoid tumor, NOS	8240/3: Carcinoid tumor, NOS	8140-8389: adenomas and adenocarcinomas	Not Brain	XI(f.4) Carcinomas of lung	Lung and Bronchus	Blank(s)	NA	AJCC 6th ed derived from CS manual/coding instructions, v1.0	Blank(s)	Blank(s)	Blank(s)	Blank(s)	Blank(s)	NA	NA	NA	Blank(s)	Blank(s)	Blank(s)
11206610	Hospital inpatient/outpatient or clinic	Insured	Single (never married)	65-69 years	White	Female	2009	Connecticut - 1973+	Not applicable (1973-2004, 2005 not Louisiana, or 2006+)	7	CT: Middlesex County (09007)	Yes	CHSDA	East	Connecticut	Lung and Bronchus	Malignant	8.3 Carcinoma of trachea,bronchus, and lung	Unclassified	XI(f) Other and unspecified carcinomas	Lung	Lung	C34.3-Lower lobe, lung	343	8240	Malignant	Unknown	Right - origin of primary	Positive histology	8240/3: Carcinoid tumor, NOS	8240/3: Carcinoid tumor, NOS	8140-8389: adenomas and adenocarcinomas	Not Brain	XI(f.4) Carcinomas of lung	Lung and Bronchus	Blank(s)	NA	AJCC 6th ed derived from CS manual/coding instructions, v1.0	Blank(s)	Blank(s)	Blank(s)	Blank(s)	Blank(s)	NA	NA	NA	Blank(s)	Blank(s)	Blank(s)
11206841	Hospital inpatient/outpatient or clinic	Any Medicaid	Divorced	55-59 years	White	Female	2008	Connecticut - 1973+	Not applicable (1973-2004, 2005 not Louisiana, or 2006+)	3	CT: Hartford County (09003)	Yes	CHSDA	East	Connecticut	Lung and Bronchus	Malignant	8.3 Carcinoma of trachea,bronchus, and lung	Unclassified	XI(f) Other and unspecified carcinomas	Lung	Lung	C34.3-Lower lobe, lung	343	8240	Malignant	Unknown	Right - origin of primary	Positive histology	8240/3: Carcinoid tumor, NOS	8240/3: Carcinoid tumor, NOS	8140-8389: adenomas and adenocarcinomas	Not Brain	XI(f.4) Carcinomas of lung	Lung and Bronchus	Blank(s)	NA	AJCC 6th ed derived from CS manual/coding instructions, v1.0	Blank(s)	Blank(s)	Blank(s)	Blank(s)	Blank(s)	NA	NA	NA	Blank(s)	Blank(s)	Blank(s)
11210661	Hospital inpatient/outpatient or clinic	Insured/No specifics	Widowed	75-79 years	White	Female	2009	Connecticut - 1973+	Not applicable (1973-2004, 2005 not Louisiana, or 2006+)	11	CT: New London County (09011)	Yes	CHSDA	East	Connecticut	Lung and Bronchus	Malignant	8.3 Carcinoma of trachea,bronchus, and lung	Unclassified	XI(f) Other and unspecified carcinomas	Lung	Lung	C34.3-Lower lobe, lung	343	8240	Malignant	Well differentiated; Grade I	Right - origin of primary	Positive histology	8240/3: Carcinoid tumor, NOS	8240/3: Carcinoid tumor, NOS	8140-8389: adenomas and adenocarcinomas	Not Brain	XI(f.4) Carcinomas of lung	Lung and Bronchus	Blank(s)	NA	AJCC 6th ed derived from CS manual/coding instructions, v1.0	Blank(s)	Blank(s)	Blank(s)	Blank(s)	Blank(s)	NA	NA	NA	Blank(s)	Blank(s)	Blank(s)
11212038	Hospital inpatient/outpatient or clinic	Insured	Widowed	65-69 years	White	Male	2009	Connecticut - 1973+	Not applicable (1973-2004, 2005 not Louisiana, or 2006+)	1	CT: Fairfield County (09001)	Yes	CHSDA	East	Connecticut	Lung and Bronchus	Malignant	8.3 Carcinoma of trachea,bronchus, and lung	Unclassified	XI(f) Other and unspecified carcinomas	Lung	Lung	C34.3-Lower lobe, lung	343	8240	Malignant	Unknown	Right - origin of primary	Positive histology	8240/3: Carcinoid tumor, NOS	8240/3: Carcinoid tumor, NOS	8140-8389: adenomas and adenocarcinomas	Not Brain	XI(f.4) Carcinomas of lung	Lung and Bronchus	Blank(s)	NA	AJCC 6th ed derived from CS manual/coding instructions, v1.0	Blank(s)	Blank(s)	Blank(s)	Blank(s)	Blank(s)	NA	NA	NA	Blank(s)	Blank(s)	Blank(s)
11220137	Hospital inpatient/outpatient or clinic	Insured	Married (including common law)	45-49 years	White	Female	2009	Connecticut - 1973+	Not applicable (1973-2004, 2005 not Louisiana, or 2006+)	15	CT: Windham County (09015)	Yes	CHSDA	East	Connecticut	Lung and Bronchus	Malignant	8.3 Carcinoma of trachea,bronchus, and lung	Unclassified	XI(f) Other and unspecified carcinomas	Lung	Lung	C34.1-Upper lobe, lung	341	8240	Malignant	Unknown	Left - origin of primary	Positive histology	8240/3: Carcinoid tumor, NOS	8240/3: Carcinoid tumor, NOS	8140-8389: adenomas and adenocarcinomas	Not Brain	XI(f.4) Carcinomas of lung	Lung and Bronchus	Blank(s)	NA	AJCC 6th ed derived from CS manual/coding instructions, v1.0	Blank(s)	Blank(s)	Blank(s)	Blank(s)	Blank(s)	NA	NA	NA	Blank(s)	Blank(s)	Blank(s)
11223007	Hospital inpatient/outpatient or clinic	Insured	Married (including common law)	60-64 years	White	Female	2009	Connecticut - 1973+	Not applicable (1973-2004, 2005 not Louisiana, or 2006+)	9	CT: New Haven County (09009)	Yes	CHSDA	East	Connecticut	Lung and Bronchus	Malignant	8.3 Carcinoma of trachea,bronchus, and lung	Unclassified	XI(f) Other and unspecified carcinomas	Lung	Lung	C34.1-Upper lobe, lung	341	8240	Malignant	Unknown	Left - origin of primary	Positive histology	8240/3: Carcinoid tumor, NOS	8240/3: Carcinoid tumor, NOS	8140-8389: adenomas and adenocarcinomas	Not Brain	XI(f.4) Carcinomas of lung	Lung and Bronchus	Blank(s)	NA	AJCC 6th ed derived from CS manual/coding instructions, v1.0	Blank(s)	Blank(s)	Blank(s)	Blank(s)	Blank(s)	NA	NA	NA	Blank(s)	Blank(s)	Blank(s)
11227200	Hospital inpatient/outpatient or clinic	Insured/No specifics	Divorced	60-64 years	White	Male	2009	Connecticut - 1973+	Not applicable (1973-2004, 2005 not Louisiana, or 2006+)	3	CT: Hartford County (09003)	Yes	CHSDA	East	Connecticut	Lung and Bronchus	Malignant	8.3 Carcinoma of trachea,bronchus, and lung	Unclassified	XI(f) Other and unspecified carcinomas	Lung	Lung	C34.3-Lower lobe, lung	343	8240	Malignant	Unknown	Right - origin of primary	Positive histology	8240/3: Carcinoid tumor, NOS	8240/3: Carcinoid tumor, NOS	8140-8389: adenomas and adenocarcinomas	Not Brain	XI(f.4) Carcinomas of lung	Lung and Bronchus	Blank(s)	NA	AJCC 6th ed derived from CS manual/coding instructions, v1.0	Blank(s)	Blank(s)	Blank(s)	Blank(s)	Blank(s)	NA	NA	NA	Blank(s)	Blank(s)	Blank(s)
11230823	Hospital inpatient/outpatient or clinic	Insured	Married (including common law)	65-69 years	White	Female	2009	Connecticut - 1973+	Not applicable (1973-2004, 2005 not Louisiana, or 2006+)	7	CT: Middlesex County (09007)	Yes	CHSDA	East	Connecticut	Lung and Bronchus	Malignant	8.3 Carcinoma of trachea,bronchus, and lung	Unclassified	XI(f) Other and unspecified carcinomas	Lung	Lung	C34.3-Lower lobe, lung	343	8240	Malignant	Unknown	Right - origin of primary	Positive histology	8240/3: Carcinoid tumor, NOS	8240/3: Carcinoid tumor, NOS	8140-8389: adenomas and adenocarcinomas	Not Brain	XI(f.4) Carcinomas of lung	Lung and Bronchus	Blank(s)	NA	AJCC 6th ed derived from CS manual/coding instructions, v1.0	Blank(s)	Blank(s)	Blank(s)	Blank(s)	Blank(s)	NA	NA	NA	Blank(s)	Blank(s)	Blank(s)
12001012	Hospital inpatient/outpatient or clinic	Insurance status unknown	Married (including common law)	60-64 years	White	Female	2009	Connecticut - 1973+	Not applicable (1973-2004, 2005 not Louisiana, or 2006+)	7	CT: Middlesex County (09007)	Yes	CHSDA	East	Connecticut	Lung and Bronchus	Malignant	8.3 Carcinoma of trachea,bronchus, and lung	Unclassified	XI(f) Other and unspecified carcinomas	Lung	Lung	C34.3-Lower lobe, lung	343	8240	Malignant	Unknown	Right - origin of primary	Positive histology	8240/3: Carcinoid tumor, NOS	8240/3: Carcinoid tumor, NOS	8140-8389: adenomas and adenocarcinomas	Not Brain	XI(f.4) Carcinomas of lung	Lung and Bronchus	Blank(s)	NA	AJCC 6th ed derived from CS manual/coding instructions, v1.0	Blank(s)	Blank(s)	Blank(s)	Blank(s)	Blank(s)	NA	NA	NA	Blank(s)	Blank(s)	Blank(s)
12002197	Hospital inpatient/outpatient or clinic	Any Medicaid	Married (including common law)	35-39 years	White	Female	2009	Connecticut - 1973+	Not applicable (1973-2004, 2005 not Louisiana, or 2006+)	1	CT: Fairfield County (09001)	Yes	CHSDA	East	Connecticut	Lung and Bronchus	Malignant	8.3 Carcinoma of trachea,bronchus, and lung	Unclassified	XI(f) Other and unspecified carcinomas	Lung	Lung	C34.2-Middle lobe, lung	342	8240	Malignant	Unknown	Right - origin of primary	Positive histology	8240/3: Carcinoid tumor, NOS	8240/3: Carcinoid tumor, NOS	8140-8389: adenomas and adenocarcinomas	Not Brain	XI(f.4) Carcinomas of lung	Lung and Bronchus	Blank(s)	NA	AJCC 6th ed derived from CS manual/coding instructions, v1.0	Blank(s)	Blank(s)	Blank(s)	Blank(s)	Blank(s)	NA	NA	NA	Blank(s)	Blank(s)	Blank(s)
12007950	Hospital inpatient/outpatient or clinic	Insured	Married (including common law)	80-84 years	White	Male	2010	Connecticut - 1973+	Not applicable (1973-2004, 2005 not Louisiana, or 2006+)	3	CT: Hartford County (09003)	Yes	CHSDA	East	Connecticut	Lung and Bronchus	Malignant	8.3 Carcinoma of trachea,bronchus, and lung	Unclassified	XI(f) Other and unspecified carcinomas	Lung	Lung	C34.3-Lower lobe, lung	343	8240	Malignant	Well differentiated; Grade I	Left - origin of primary	Positive histology	8240/3: Carcinoid tumor, NOS	8240/3: Carcinoid tumor, NOS	8140-8389: adenomas and adenocarcinomas	Not Brain	XI(f.4) Carcinomas of lung	Lung and Bronchus	IA	NA	AJCC 6th ed derived from CS manual/coding instructions, v1.0	Blank(s)	Blank(s)	T1b	N0	M0	NA	NA	NA	Blank(s)	Blank(s)	Blank(s)
12008799	Hospital inpatient/outpatient or clinic	Insured	Married (including common law)	45-49 years	White	Male	2010	Connecticut - 1973+	Not applicable (1973-2004, 2005 not Louisiana, or 2006+)	7	CT: Middlesex County (09007)	Yes	CHSDA	East	Connecticut	Lung and Bronchus	Malignant	8.3 Carcinoma of trachea,bronchus, and lung	Unclassified	XI(f) Other and unspecified carcinomas	Lung	Lung	C34.3-Lower lobe, lung	343	8240	Malignant	Unknown	Right - origin of primary	Positive histology	8240/3: Carcinoid tumor, NOS	8240/3: Carcinoid tumor, NOS	8140-8389: adenomas and adenocarcinomas	Not Brain	XI(f.4) Carcinomas of lung	Lung and Bronchus	IA	NA	AJCC 6th ed derived from CS manual/coding instructions, v1.0	Blank(s)	Blank(s)	T1a	N0	M0	NA	NA	NA	Blank(s)	Blank(s)	Blank(s)
12011076	Hospital inpatient/outpatient or clinic	Insured	Married (including common law)	60-64 years	White	Female	2010	Connecticut - 1973+	Not applicable (1973-2004, 2005 not Louisiana, or 2006+)	1	CT: Fairfield County (09001)	Yes	CHSDA	East	Connecticut	Lung and Bronchus	Malignant	8.3 Carcinoma of trachea,bronchus, and lung	Unclassified	XI(f) Other and unspecified carcinomas	Lung	Lung	C34.1-Upper lobe, lung	341	8240	Malignant	Unknown	Right - origin of primary	Positive histology	8240/3: Carcinoid tumor, NOS	8240/3: Carcinoid tumor, NOS	8140-8389: adenomas and adenocarcinomas	Not Brain	XI(f.4) Carcinomas of lung	Lung and Bronchus	IA	NA	AJCC 6th ed derived from CS manual/coding instructions, v1.0	Blank(s)	Blank(s)	T1a	N0	M0	NA	NA	NA	Blank(s)	Blank(s)	Blank(s)
12012364	Hospital inpatient/outpatient or clinic	Insured	Married (including common law)	70-74 years	White	Male	2010	Connecticut - 1973+	Not applicable (1973-2004, 2005 not Louisiana, or 2006+)	3	CT: Hartford County (09003)	Yes	CHSDA	East	Connecticut	Lung and Bronchus	Malignant	8.3 Carcinoma of trachea,bronchus, and lung	Unclassified	XI(f) Other and unspecified carcinomas	Lung	Lung	C34.2-Middle lobe, lung	342	8240	Malignant	Well differentiated; Grade I	Right - origin of primary	Positive histology	8240/3: Carcinoid tumor, NOS	8240/3: Carcinoid tumor, NOS	8140-8389: adenomas and adenocarcinomas	Not Brain	XI(f.4) Carcinomas of lung	Lung and Bronchus	IA	NA	AJCC 6th ed derived from CS manual/coding instructions, v1.0	Blank(s)	Blank(s)	T1a	N0	M0	NA	NA	NA	Blank(s)	Blank(s)	Blank(s)
12019048	Hospital inpatient/outpatient or clinic	Insured	Married (including common law)	55-59 years	White	Male	2010	Connecticut - 1973+	Not applicable (1973-2004, 2005 not Louisiana, or 2006+)	11	CT: New London County (09011)	Yes	CHSDA	East	Connecticut	Lung and Bronchus	Malignant	8.3 Carcinoma of trachea,bronchus, and lung	Unclassified	XI(f) Other and unspecified carcinomas	Lung	Lung	C34.3-Lower lobe, lung	343	8240	Malignant	Well differentiated; Grade I	Right - origin of primary	Positive histology	8240/3: Carcinoid tumor, NOS	8240/3: Carcinoid tumor, NOS	8140-8389: adenomas and adenocarcinomas	Not Brain	XI(f.4) Carcinomas of lung	Lung and Bronchus	IIA	NA	AJCC 6th ed derived from CS manual/coding instructions, v1.0	Blank(s)	Blank(s)	T2b	N0	M0	NA	NA	NA	Blank(s)	Blank(s)	Blank(s)
12019228	Hospital inpatient/outpatient or clinic	Any Medicaid	Divorced	45-49 years	White	Female	2010	Connecticut - 1973+	Not applicable (1973-2004, 2005 not Louisiana, or 2006+)	15	CT: Windham County (09015)	Yes	CHSDA	East	Connecticut	Lung and Bronchus	Malignant	8.3 Carcinoma of trachea,bronchus, and lung	Unclassified	XI(f) Other and unspecified carcinomas	Lung	Lung	C34.1-Upper lobe, lung	341	8240	Malignant	Well differentiated; Grade I	Right - origin of primary	Positive histology	8240/3: Carcinoid tumor, NOS	8240/3: Carcinoid tumor, NOS	8140-8389: adenomas and adenocarcinomas	Not Brain	XI(f.4) Carcinomas of lung	Lung and Bronchus	IA	NA	AJCC 6th ed derived from CS manual/coding instructions, v1.0	Blank(s)	Blank(s)	T1a	N0	M0	NA	NA	NA	Blank(s)	Blank(s)	Blank(s)
12020526	Hospital inpatient/outpatient or clinic	Insured	Single (never married)	35-39 years	Black	Male	2010	Connecticut - 1973+	Not applicable (1973-2004, 2005 not Louisiana, or 2006+)	1	CT: Fairfield County (09001)	Yes	CHSDA	East	Connecticut	Lung and Bronchus	Malignant	8.3 Carcinoma of trachea,bronchus, and lung	Unclassified	XI(f) Other and unspecified carcinomas	Lung	Lung	C34.3-Lower lobe, lung	343	8240	Malignant	Well differentiated; Grade I	Right - origin of primary	Positive histology	8240/3: Carcinoid tumor, NOS	8240/3: Carcinoid tumor, NOS	8140-8389: adenomas and adenocarcinomas	Not Brain	XI(f.4) Carcinomas of lung	Lung and Bronchus	IA	NA	AJCC 6th ed derived from CS manual/coding instructions, v1.0	Blank(s)	Blank(s)	T1b	N0	M0	NA	NA	NA	Blank(s)	Blank(s)	Blank(s)
12029826	Hospital inpatient/outpatient or clinic	Insurance status unknown	Unknown	35-39 years	White	Female	2009	Connecticut - 1973+	Not applicable (1973-2004, 2005 not Louisiana, or 2006+)	1	CT: Fairfield County (09001)	Yes	CHSDA	East	Connecticut	Lung and Bronchus	Malignant	8.3 Carcinoma of trachea,bronchus, and lung	Unclassified	XI(f) Other and unspecified carcinomas	Lung	Lung	C34.2-Middle lobe, lung	342	8240	Malignant	Unknown	Right - origin of primary	Positive histology	8240/3: Carcinoid tumor, NOS	8240/3: Carcinoid tumor, NOS	8140-8389: adenomas and adenocarcinomas	Not Brain	XI(f.4) Carcinomas of lung	Lung and Bronchus	Blank(s)	NA	AJCC 6th ed derived from CS manual/coding instructions, v1.0	Blank(s)	Blank(s)	Blank(s)	Blank(s)	Blank(s)	NA	NA	NA	Blank(s)	Blank(s)	Blank(s)
12039018	Hospital inpatient/outpatient or clinic	Insured	Married (including common law)	65-69 years	White	Male	2010	Connecticut - 1973+	Not applicable (1973-2004, 2005 not Louisiana, or 2006+)	5	CT: Litchfield County (09005)	Yes	CHSDA	East	Connecticut	Lung and Bronchus	Malignant	8.3 Carcinoma of trachea,bronchus, and lung	Unclassified	XI(f) Other and unspecified carcinomas	Lung	Lung	C34.1-Upper lobe, lung	341	8240	Malignant	Unknown	Left - origin of primary	Positive histology	8240/3: Carcinoid tumor, NOS	8240/3: Carcinoid tumor, NOS	8140-8389: adenomas and adenocarcinomas	Not Brain	XI(f.4) Carcinomas of lung	Lung and Bronchus	IA	NA	AJCC 6th ed derived from CS manual/coding instructions, v1.0	Blank(s)	Blank(s)	T1a	N0	M0	NA	NA	NA	Blank(s)	Blank(s)	Blank(s)
12040161	Hospital inpatient/outpatient or clinic	Insured	Married (including common law)	65-69 years	White	Female	2010	Connecticut - 1973+	Not applicable (1973-2004, 2005 not Louisiana, or 2006+)	1	CT: Fairfield County (09001)	Yes	CHSDA	East	Connecticut	Lung and Bronchus	Malignant	8.3 Carcinoma of trachea,bronchus, and lung	Unclassified	XI(f) Other and unspecified carcinomas	Lung	Lung	C34.1-Upper lobe, lung	341	8240	Malignant	Unknown	Left - origin of primary	Positive histology	8240/3: Carcinoid tumor, NOS	8240/3: Carcinoid tumor, NOS	8140-8389: adenomas and adenocarcinomas	Not Brain	XI(f.4) Carcinomas of lung	Lung and Bronchus	IB	NA	AJCC 6th ed derived from CS manual/coding instructions, v1.0	Blank(s)	Blank(s)	T2a	N0	M0	NA	NA	NA	Blank(s)	Blank(s)	Blank(s)
12040547	Hospital inpatient/outpatient or clinic	Insured/No specifics	Divorced	65-69 years	White	Male	2011	Connecticut - 1973+	Not applicable (1973-2004, 2005 not Louisiana, or 2006+)	9	CT: New Haven County (09009)	Yes	CHSDA	East	Connecticut	Lung and Bronchus	Malignant	8.3 Carcinoma of trachea,bronchus, and lung	Unclassified	XI(f) Other and unspecified carcinomas	Lung	Lung	C34.3-Lower lobe, lung	343	8240	Malignant	Well differentiated; Grade I	Left - origin of primary	Positive histology	8240/3: Carcinoid tumor, NOS	8240/3: Carcinoid tumor, NOS	8140-8389: adenomas and adenocarcinomas	Not Brain	XI(f.4) Carcinomas of lung	Lung and Bronchus	IA	NA	AJCC 6th ed derived from CS manual/coding instructions, v1.0	Blank(s)	Blank(s)	T1a	N0	M0	NA	NA	NA	Blank(s)	Blank(s)	Blank(s)
12059903	Hospital inpatient/outpatient or clinic	Blank(s)	Married (including common law)	50-54 years	White	Female	2005	Connecticut - 1973+	Not applicable (1973-2004, 2005 not Louisiana, or 2006+)	3	CT: Hartford County (09003)	Yes	CHSDA	East	Connecticut	Lung and Bronchus	Malignant	8.3 Carcinoma of trachea,bronchus, and lung	Unclassified	XI(f) Other and unspecified carcinomas	Lung	Lung	C34.3-Lower lobe, lung	343	8240	Malignant	Unknown	Left - origin of primary	Positive histology	8240/3: Carcinoid tumor, NOS	8240/3: Carcinoid tumor, NOS	8140-8389: adenomas and adenocarcinomas	Not Brain	XI(f.4) Carcinomas of lung	Lung and Bronchus	Blank(s)	NA	AJCC 6th ed derived from CS manual/coding instructions, v1.0	Blank(s)	Blank(s)	Blank(s)	Blank(s)	Blank(s)	NA	NA	NA	Blank(s)	Blank(s)	Blank(s)
12062338	Hospital inpatient/outpatient or clinic	Insured	Separated	45-49 years	White	Male	2008	Connecticut - 1973+	Not applicable (1973-2004, 2005 not Louisiana, or 2006+)	15	CT: Windham County (09015)	Yes	CHSDA	East	Connecticut	Lung and Bronchus	Malignant	8.3 Carcinoma of trachea,bronchus, and lung	Unclassified	XI(f) Other and unspecified carcinomas	Lung	Lung	C34.3-Lower lobe, lung	343	8240	Malignant	Unknown	Left - origin of primary	Positive histology	8240/3: Carcinoid tumor, NOS	8240/3: Carcinoid tumor, NOS	8140-8389: adenomas and adenocarcinomas	Not Brain	XI(f.4) Carcinomas of lung	Lung and Bronchus	Blank(s)	NA	AJCC 6th ed derived from CS manual/coding instructions, v1.0	Blank(s)	Blank(s)	Blank(s)	Blank(s)	Blank(s)	NA	NA	NA	Blank(s)	Blank(s)	Blank(s)
12064652	Hospital inpatient/outpatient or clinic	Insured/No specifics	Married (including common law)	70-74 years	White	Female	2011	Connecticut - 1973+	Not applicable (1973-2004, 2005 not Louisiana, or 2006+)	9	CT: New Haven County (09009)	Yes	CHSDA	East	Connecticut	Lung and Bronchus	Malignant	8.3 Carcinoma of trachea,bronchus, and lung	Unclassified	XI(f) Other and unspecified carcinomas	Lung	Lung	C34.2-Middle lobe, lung	342	8240	Malignant	Unknown	Right - origin of primary	Positive histology	8240/3: Carcinoid tumor, NOS	8240/3: Carcinoid tumor, NOS	8140-8389: adenomas and adenocarcinomas	Not Brain	XI(f.4) Carcinomas of lung	Lung and Bronchus	IA	NA	AJCC 6th ed derived from CS manual/coding instructions, v1.0	Blank(s)	Blank(s)	T1a	N0	M0	NA	NA	NA	Blank(s)	Blank(s)	Blank(s)
12065599	Hospital inpatient/outpatient or clinic	Insured	Married (including common law)	60-64 years	Unknown	Female	2011	Connecticut - 1973+	Not applicable (1973-2004, 2005 not Louisiana, or 2006+)	5	CT: Litchfield County (09005)	Yes	CHSDA	East	Connecticut	Lung and Bronchus	Malignant	8.3 Carcinoma of trachea,bronchus, and lung	Unclassified	XI(f) Other and unspecified carcinomas	Lung	Lung	C34.1-Upper lobe, lung	341	8240	Malignant	Unknown	Left - origin of primary	Positive histology	8240/3: Carcinoid tumor, NOS	8240/3: Carcinoid tumor, NOS	8140-8389: adenomas and adenocarcinomas	Not Brain	XI(f.4) Carcinomas of lung	Lung and Bronchus	IA	NA	AJCC 6th ed derived from CS manual/coding instructions, v1.0	Blank(s)	Blank(s)	T1b	N0	M0	NA	NA	NA	Blank(s)	Blank(s)	Blank(s)
12067278	Hospital inpatient/outpatient or clinic	Insured	Married (including common law)	55-59 years	White	Female	2011	Connecticut - 1973+	Not applicable (1973-2004, 2005 not Louisiana, or 2006+)	9	CT: New Haven County (09009)	Yes	CHSDA	East	Connecticut	Lung and Bronchus	Malignant	8.3 Carcinoma of trachea,bronchus, and lung	Unclassified	XI(f) Other and unspecified carcinomas	Lung	Lung	C34.1-Upper lobe, lung	341	8240	Malignant	Unknown	Right - origin of primary	Positive histology	8240/3: Carcinoid tumor, NOS	8240/3: Carcinoid tumor, NOS	8140-8389: adenomas and adenocarcinomas	Not Brain	XI(f.4) Carcinomas of lung	Lung and Bronchus	IA	NA	AJCC 6th ed derived from CS manual/coding instructions, v1.0	Blank(s)	Blank(s)	T1a	N0	M0	NA	NA	NA	Blank(s)	Blank(s)	Blank(s)
12069984	Hospital inpatient/outpatient or clinic	Insured	Unknown	60-64 years	White	Female	2010	Connecticut - 1973+	Not applicable (1973-2004, 2005 not Louisiana, or 2006+)	15	CT: Windham County (09015)	Yes	CHSDA	East	Connecticut	Lung and Bronchus	Malignant	8.3 Carcinoma of trachea,bronchus, and lung	Unclassified	XI(f) Other and unspecified carcinomas	Lung	Lung	C34.3-Lower lobe, lung	343	8240	Malignant	Unknown	Right - origin of primary	Positive histology	8240/3: Carcinoid tumor, NOS	8240/3: Carcinoid tumor, NOS	8140-8389: adenomas and adenocarcinomas	Not Brain	XI(f.4) Carcinomas of lung	Lung and Bronchus	IA	NA	AJCC 6th ed derived from CS manual/coding instructions, v1.0	Blank(s)	Blank(s)	T1a	N0	M0	NA	NA	NA	Blank(s)	Blank(s)	Blank(s)
12071657	Hospital inpatient/outpatient or clinic	Insured	Married (including common law)	50-54 years	White	Male	2011	Connecticut - 1973+	Not applicable (1973-2004, 2005 not Louisiana, or 2006+)	1	CT: Fairfield County (09001)	Yes	CHSDA	East	Connecticut	Lung and Bronchus	Malignant	8.3 Carcinoma of trachea,bronchus, and lung	Unclassified	XI(f) Other and unspecified carcinomas	Lung	Lung	C34.1-Upper lobe, lung	341	8240	Malignant	Unknown	Right - origin of primary	Positive histology	8240/3: Carcinoid tumor, NOS	8240/3: Carcinoid tumor, NOS	8140-8389: adenomas and adenocarcinomas	Not Brain	XI(f.4) Carcinomas of lung	Lung and Bronchus	IA	NA	AJCC 6th ed derived from CS manual/coding instructions, v1.0	Blank(s)	Blank(s)	T1a	N0	M0	NA	NA	NA	Blank(s)	Blank(s)	Blank(s)
12091140	Hospital inpatient/outpatient or clinic	Insured	Married (including common law)	75-79 years	White	Male	2012	Connecticut - 1973+	Not applicable (1973-2004, 2005 not Louisiana, or 2006+)	9	CT: New Haven County (09009)	Yes	CHSDA	East	Connecticut	Lung and Bronchus	Malignant	8.3 Carcinoma of trachea,bronchus, and lung	Unclassified	XI(f) Other and unspecified carcinomas	Lung	Lung	C34.1-Upper lobe, lung	341	8240	Malignant	Unknown	Right - origin of primary	Positive histology	8240/3: Carcinoid tumor, NOS	8240/3: Carcinoid tumor, NOS	8140-8389: adenomas and adenocarcinomas	Not Brain	XI(f.4) Carcinomas of lung	Lung and Bronchus	IA	NA	AJCC 6th ed derived from CS manual/coding instructions, v1.0	Blank(s)	Blank(s)	T1a	N0	M0	NA	NA	NA	Blank(s)	Blank(s)	Blank(s)
12097284	Hospital inpatient/outpatient or clinic	Insured	Married (including common law)	40-44 years	White	Female	2012	Connecticut - 1973+	Not applicable (1973-2004, 2005 not Louisiana, or 2006+)	1	CT: Fairfield County (09001)	Yes	CHSDA	East	Connecticut	Lung and Bronchus	Malignant	8.3 Carcinoma of trachea,bronchus, and lung	Unclassified	XI(f) Other and unspecified carcinomas	Lung	Lung	C34.3-Lower lobe, lung	343	8240	Malignant	Unknown	Right - origin of primary	Positive histology	8240/3: Carcinoid tumor, NOS	8240/3: Carcinoid tumor, NOS	8140-8389: adenomas and adenocarcinomas	Not Brain	XI(f.4) Carcinomas of lung	Lung and Bronchus	IA	NA	AJCC 6th ed derived from CS manual/coding instructions, v1.0	Blank(s)	Blank(s)	T1a	N0	M0	NA	NA	NA	Blank(s)	Blank(s)	Blank(s)
12097450	Hospital inpatient/outpatient or clinic	Insured	Married (including common law)	60-64 years	White	Female	2012	Connecticut - 1973+	Not applicable (1973-2004, 2005 not Louisiana, or 2006+)	1	CT: Fairfield County (09001)	Yes	CHSDA	East	Connecticut	Lung and Bronchus	Malignant	8.3 Carcinoma of trachea,bronchus, and lung	Unclassified	XI(f) Other and unspecified carcinomas	Lung	Lung	C34.2-Middle lobe, lung	342	8240	Malignant	Unknown	Right - origin of primary	Positive histology	8240/3: Carcinoid tumor, NOS	8240/3: Carcinoid tumor, NOS	8140-8389: adenomas and adenocarcinomas	Not Brain	XI(f.4) Carcinomas of lung	Lung and Bronchus	IA	NA	AJCC 6th ed derived from CS manual/coding instructions, v1.0	Blank(s)	Blank(s)	T1a	N0	M0	NA	NA	NA	Blank(s)	Blank(s)	Blank(s)
12104255	Hospital inpatient/outpatient or clinic	Insured	Married (including common law)	60-64 years	White	Female	2012	Connecticut - 1973+	Not applicable (1973-2004, 2005 not Louisiana, or 2006+)	7	CT: Middlesex County (09007)	Yes	CHSDA	East	Connecticut	Lung and Bronchus	Malignant	8.3 Carcinoma of trachea,bronchus, and lung	Unclassified	XI(f) Other and unspecified carcinomas	Lung	Lung	C34.1-Upper lobe, lung	341	8240	Malignant	Well differentiated; Grade I	Right - origin of primary	Positive histology	8240/3: Carcinoid tumor, NOS	8240/3: Carcinoid tumor, NOS	8140-8389: adenomas and adenocarcinomas	Not Brain	XI(f.4) Carcinomas of lung	Lung and Bronchus	IIA	NA	AJCC 6th ed derived from CS manual/coding instructions, v1.0	Blank(s)	Blank(s)	T2b	N0	M0	NA	NA	NA	Blank(s)	Blank(s)	Blank(s)
12114542	Hospital inpatient/outpatient or clinic	Insured	Married (including common law)	70-74 years	White	Female	2012	Connecticut - 1973+	Not applicable (1973-2004, 2005 not Louisiana, or 2006+)	9	CT: New Haven County (09009)	Yes	CHSDA	East	Connecticut	Lung and Bronchus	Malignant	8.3 Carcinoma of trachea,bronchus, and lung	Unclassified	XI(f) Other and unspecified carcinomas	Lung	Lung	C34.3-Lower lobe, lung	343	8240	Malignant	Well differentiated; Grade I	Right - origin of primary	Positive histology	8240/3: Carcinoid tumor, NOS	8240/3: Carcinoid tumor, NOS	8140-8389: adenomas and adenocarcinomas	Not Brain	XI(f.4) Carcinomas of lung	Lung and Bronchus	IA	NA	AJCC 6th ed derived from CS manual/coding instructions, v1.0	Blank(s)	Blank(s)	T1a	N0	M0	NA	NA	NA	Blank(s)	Blank(s)	Blank(s)
12117877	Hospital inpatient/outpatient or clinic	Insured	Married (including common law)	85+ years	White	Female	2012	Connecticut - 1973+	Not applicable (1973-2004, 2005 not Louisiana, or 2006+)	3	CT: Hartford County (09003)	Yes	CHSDA	East	Connecticut	Lung and Bronchus	Malignant	8.3 Carcinoma of trachea,bronchus, and lung	Unclassified	XI(f) Other and unspecified carcinomas	Lung	Lung	C34.2-Middle lobe, lung	342	8240	Malignant	Well differentiated; Grade I	Right - origin of primary	Positive histology	8240/3: Carcinoid tumor, NOS	8240/3: Carcinoid tumor, NOS	8140-8389: adenomas and adenocarcinomas	Not Brain	XI(f.4) Carcinomas of lung	Lung and Bronchus	IA	NA	AJCC 6th ed derived from CS manual/coding instructions, v1.0	Blank(s)	Blank(s)	T1a	N0	M0	NA	NA	NA	Blank(s)	Blank(s)	Blank(s)
12117930	Hospital inpatient/outpatient or clinic	Insured/No specifics	Married (including common law)	35-39 years	White	Male	2012	Connecticut - 1973+	Not applicable (1973-2004, 2005 not Louisiana, or 2006+)	3	CT: Hartford County (09003)	Yes	CHSDA	East	Connecticut	Lung and Bronchus	Malignant	8.3 Carcinoma of trachea,bronchus, and lung	Unclassified	XI(f) Other and unspecified carcinomas	Lung	Lung	C34.3-Lower lobe, lung	343	8240	Malignant	Unknown	Right - origin of primary	Positive histology	8240/3: Carcinoid tumor, NOS	8240/3: Carcinoid tumor, NOS	8140-8389: adenomas and adenocarcinomas	Not Brain	XI(f.4) Carcinomas of lung	Lung and Bronchus	IA	NA	AJCC 6th ed derived from CS manual/coding instructions, v1.0	Blank(s)	Blank(s)	T1a	N0	M0	NA	NA	NA	Blank(s)	Blank(s)	Blank(s)
12121003	Hospital inpatient/outpatient or clinic	Insured	Married (including common law)	65-69 years	White	Female	2013	Connecticut - 1973+	Not applicable (1973-2004, 2005 not Louisiana, or 2006+)	3	CT: Hartford County (09003)	Yes	CHSDA	East	Connecticut	Lung and Bronchus	Malignant	8.3 Carcinoma of trachea,bronchus, and lung	Unclassified	XI(f) Other and unspecified carcinomas	Lung	Lung	C34.3-Lower lobe, lung	343	8240	Malignant	Well differentiated; Grade I	Right - origin of primary	Positive histology	8240/3: Carcinoid tumor, NOS	8240/3: Carcinoid tumor, NOS	8140-8389: adenomas and adenocarcinomas	Not Brain	XI(f.4) Carcinomas of lung	Lung and Bronchus	IA	NA	AJCC 6th ed derived from CS manual/coding instructions, v1.0	Blank(s)	Blank(s)	T1a	N0	M0	NA	NA	NA	Blank(s)	Blank(s)	Blank(s)
12121401	Hospital inpatient/outpatient or clinic	Insurance status unknown	Divorced	45-49 years	Black	Female	2013	Connecticut - 1973+	Not applicable (1973-2004, 2005 not Louisiana, or 2006+)	3	CT: Hartford County (09003)	Yes	CHSDA	East	Connecticut	Lung and Bronchus	Malignant	8.3 Carcinoma of trachea,bronchus, and lung	Unclassified	XI(f) Other and unspecified carcinomas	Lung	Lung	C34.1-Upper lobe, lung	341	8240	Malignant	Unknown	Right - origin of primary	Positive histology	8240/3: Carcinoid tumor, NOS	8240/3: Carcinoid tumor, NOS	8140-8389: adenomas and adenocarcinomas	Not Brain	XI(f.4) Carcinomas of lung	Lung and Bronchus	IA	NA	AJCC 6th ed derived from CS manual/coding instructions, v1.0	Blank(s)	Blank(s)	T1a	N0	M0	NA	NA	NA	Blank(s)	Blank(s)	Blank(s)
12121878	Hospital inpatient/outpatient or clinic	Insured/No specifics	Married (including common law)	55-59 years	White	Female	2013	Connecticut - 1973+	Not applicable (1973-2004, 2005 not Louisiana, or 2006+)	3	CT: Hartford County (09003)	Yes	CHSDA	East	Connecticut	Lung and Bronchus	Malignant	8.3 Carcinoma of trachea,bronchus, and lung	Unclassified	XI(f) Other and unspecified carcinomas	Lung	Lung	C34.2-Middle lobe, lung	342	8240	Malignant	Unknown	Right - origin of primary	Positive histology	8240/3: Carcinoid tumor, NOS	8240/3: Carcinoid tumor, NOS	8140-8389: adenomas and adenocarcinomas	Not Brain	XI(f.4) Carcinomas of lung	Lung and Bronchus	IA	NA	AJCC 6th ed derived from CS manual/coding instructions, v1.0	Blank(s)	Blank(s)	T1a	N0	M0	NA	NA	NA	Blank(s)	Blank(s)	Blank(s)
12122734	Hospital inpatient/outpatient or clinic	Insured	Married (including common law)	70-74 years	White	Male	2013	Connecticut - 1973+	Not applicable (1973-2004, 2005 not Louisiana, or 2006+)	1	CT: Fairfield County (09001)	Yes	CHSDA	East	Connecticut	Lung and Bronchus	Malignant	8.3 Carcinoma of trachea,bronchus, and lung	Unclassified	XI(f) Other and unspecified carcinomas	Lung	Lung	C34.2-Middle lobe, lung	342	8240	Malignant	Well differentiated; Grade I	Right - origin of primary	Positive histology	8240/3: Carcinoid tumor, NOS	8240/3: Carcinoid tumor, NOS	8140-8389: adenomas and adenocarcinomas	Not Brain	XI(f.4) Carcinomas of lung	Lung and Bronchus	IA	NA	AJCC 6th ed derived from CS manual/coding instructions, v1.0	Blank(s)	Blank(s)	T1a	N0	M0	NA	NA	NA	Blank(s)	Blank(s)	Blank(s)
12123268	Hospital inpatient/outpatient or clinic	Insured	Divorced	55-59 years	White	Male	2013	Connecticut - 1973+	Not applicable (1973-2004, 2005 not Louisiana, or 2006+)	5	CT: Litchfield County (09005)	Yes	CHSDA	East	Connecticut	Lung and Bronchus	Malignant	8.3 Carcinoma of trachea,bronchus, and lung	Unclassified	XI(f) Other and unspecified carcinomas	Lung	Lung	C34.3-Lower lobe, lung	343	8240	Malignant	Well differentiated; Grade I	Right - origin of primary	Positive histology	8240/3: Carcinoid tumor, NOS	8240/3: Carcinoid tumor, NOS	8140-8389: adenomas and adenocarcinomas	Not Brain	XI(f.4) Carcinomas of lung	Lung and Bronchus	IA	NA	AJCC 6th ed derived from CS manual/coding instructions, v1.0	Blank(s)	Blank(s)	T1b	N0	M0	NA	NA	NA	Blank(s)	Blank(s)	Blank(s)
12124826	Hospital inpatient/outpatient or clinic	Any Medicaid	Married (including common law)	65-69 years	White	Female	2013	Connecticut - 1973+	Not applicable (1973-2004, 2005 not Louisiana, or 2006+)	1	CT: Fairfield County (09001)	Yes	CHSDA	East	Connecticut	Lung and Bronchus	Malignant	8.3 Carcinoma of trachea,bronchus, and lung	Unclassified	XI(f) Other and unspecified carcinomas	Lung	Lung	C34.3-Lower lobe, lung	343	8240	Malignant	Unknown	Left - origin of primary	Positive histology	8240/3: Carcinoid tumor, NOS	8240/3: Carcinoid tumor, NOS	8140-8389: adenomas and adenocarcinomas	Not Brain	XI(f.4) Carcinomas of lung	Lung and Bronchus	IA	NA	AJCC 6th ed derived from CS manual/coding instructions, v1.0	Blank(s)	Blank(s)	T1b	N0	M0	NA	NA	NA	Blank(s)	Blank(s)	Blank(s)
12125621	Hospital inpatient/outpatient or clinic	Uninsured	Divorced	70-74 years	Black	Female	2013	Connecticut - 1973+	Not applicable (1973-2004, 2005 not Louisiana, or 2006+)	1	CT: Fairfield County (09001)	Yes	CHSDA	East	Connecticut	Lung and Bronchus	Malignant	8.3 Carcinoma of trachea,bronchus, and lung	Unclassified	XI(f) Other and unspecified carcinomas	Lung	Lung	C34.3-Lower lobe, lung	343	8240	Malignant	Well differentiated; Grade I	Right - origin of primary	Positive histology	8240/3: Carcinoid tumor, NOS	8240/3: Carcinoid tumor, NOS	8140-8389: adenomas and adenocarcinomas	Not Brain	XI(f.4) Carcinomas of lung	Lung and Bronchus	IA	NA	AJCC 6th ed derived from CS manual/coding instructions, v1.0	Blank(s)	Blank(s)	T1a	N0	M0	NA	NA	NA	Blank(s)	Blank(s)	Blank(s)
12125805	Hospital inpatient/outpatient or clinic	Any Medicaid	Widowed	85+ years	White	Female	2013	Connecticut - 1973+	Not applicable (1973-2004, 2005 not Louisiana, or 2006+)	1	CT: Fairfield County (09001)	Yes	CHSDA	East	Connecticut	Lung and Bronchus	Malignant	8.3 Carcinoma of trachea,bronchus, and lung	Unclassified	XI(f) Other and unspecified carcinomas	Lung	Lung	C34.3-Lower lobe, lung	343	8240	Malignant	Unknown	Left - origin of primary	Positive histology	8240/3: Carcinoid tumor, NOS	8240/3: Carcinoid tumor, NOS	8140-8389: adenomas and adenocarcinomas	Not Brain	XI(f.4) Carcinomas of lung	Lung and Bronchus	IA	NA	AJCC 6th ed derived from CS manual/coding instructions, v1.0	Blank(s)	Blank(s)	T1a	N0	M0	NA	NA	NA	Blank(s)	Blank(s)	Blank(s)
12129307	Hospital inpatient/outpatient or clinic	Insured	Married (including common law)	65-69 years	White	Female	2013	Connecticut - 1973+	Not applicable (1973-2004, 2005 not Louisiana, or 2006+)	3	CT: Hartford County (09003)	Yes	CHSDA	East	Connecticut	Lung and Bronchus	Malignant	8.3 Carcinoma of trachea,bronchus, and lung	Unclassified	XI(f) Other and unspecified carcinomas	Lung	Lung	C34.1-Upper lobe, lung	341	8240	Malignant	Well differentiated; Grade I	Left - origin of primary	Positive histology	8240/3: Carcinoid tumor, NOS	8240/3: Carcinoid tumor, NOS	8140-8389: adenomas and adenocarcinomas	Not Brain	XI(f.4) Carcinomas of lung	Lung and Bronchus	IA	NA	AJCC 6th ed derived from CS manual/coding instructions, v1.0	Blank(s)	Blank(s)	T1b	N0	M0	NA	NA	NA	Blank(s)	Blank(s)	Blank(s)
12139975	Hospital inpatient/outpatient or clinic	Insurance status unknown	Divorced	60-64 years	White	Female	2013	Connecticut - 1973+	Not applicable (1973-2004, 2005 not Louisiana, or 2006+)	3	CT: Hartford County (09003)	Yes	CHSDA	East	Connecticut	Lung and Bronchus	Malignant	8.3 Carcinoma of trachea,bronchus, and lung	Unclassified	XI(f) Other and unspecified carcinomas	Lung	Lung	C34.3-Lower lobe, lung	343	8240	Malignant	Unknown	Left - origin of primary	Positive histology	8240/3: Carcinoid tumor, NOS	8240/3: Carcinoid tumor, NOS	8140-8389: adenomas and adenocarcinomas	Not Brain	XI(f.4) Carcinomas of lung	Lung and Bronchus	IA	NA	AJCC 6th ed derived from CS manual/coding instructions, v1.0	Blank(s)	Blank(s)	T1a	N0	M0	NA	NA	NA	Blank(s)	Blank(s)	Blank(s)
12141508	Hospital inpatient/outpatient or clinic	Blank(s)	Divorced	55-59 years	White	Male	2005	Connecticut - 1973+	Not applicable (1973-2004, 2005 not Louisiana, or 2006+)	9	CT: New Haven County (09009)	Yes	CHSDA	East	Connecticut	Lung and Bronchus	Malignant	8.3 Carcinoma of trachea,bronchus, and lung	Unclassified	XI(f) Other and unspecified carcinomas	Lung	Lung	C34.1-Upper lobe, lung	341	8240	Malignant	Unknown	Right - origin of primary	Positive histology	8240/3: Carcinoid tumor, NOS	8240/3: Carcinoid tumor, NOS	8140-8389: adenomas and adenocarcinomas	Not Brain	XI(f.4) Carcinomas of lung	Lung and Bronchus	Blank(s)	NA	AJCC 6th ed derived from CS manual/coding instructions, v1.0	Blank(s)	Blank(s)	Blank(s)	Blank(s)	Blank(s)	NA	NA	NA	Blank(s)	Blank(s)	Blank(s)
12145120	Hospital inpatient/outpatient or clinic	Insured	Widowed	65-69 years	White	Female	2013	Connecticut - 1973+	Not applicable (1973-2004, 2005 not Louisiana, or 2006+)	13	CT: Tolland County (09013)	Yes	CHSDA	East	Connecticut	Lung and Bronchus	Malignant	8.3 Carcinoma of trachea,bronchus, and lung	Unclassified	XI(f) Other and unspecified carcinomas	Lung	Lung	C34.3-Lower lobe, lung	343	8240	Malignant	Unknown	Right - origin of primary	Positive histology	8240/3: Carcinoid tumor, NOS	8240/3: Carcinoid tumor, NOS	8140-8389: adenomas and adenocarcinomas	Not Brain	XI(f.4) Carcinomas of lung	Lung and Bronchus	IA	NA	AJCC 6th ed derived from CS manual/coding instructions, v1.0	Blank(s)	Blank(s)	T1a	N0	M0	NA	NA	NA	Blank(s)	Blank(s)	Blank(s)
12148220	Hospital inpatient/outpatient or clinic	Insured	Married (including common law)	50-54 years	White	Male	2013	Connecticut - 1973+	Not applicable (1973-2004, 2005 not Louisiana, or 2006+)	7	CT: Middlesex County (09007)	Yes	CHSDA	East	Connecticut	Lung and Bronchus	Malignant	8.3 Carcinoma of trachea,bronchus, and lung	Unclassified	XI(f) Other and unspecified carcinomas	Lung	Lung	C34.3-Lower lobe, lung	343	8240	Malignant	Well differentiated; Grade I	Left - origin of primary	Positive histology	8240/3: Carcinoid tumor, NOS	8240/3: Carcinoid tumor, NOS	8140-8389: adenomas and adenocarcinomas	Not Brain	XI(f.4) Carcinomas of lung	Lung and Bronchus	IB	NA	AJCC 6th ed derived from CS manual/coding instructions, v1.0	Blank(s)	Blank(s)	T2a	N0	M0	NA	NA	NA	Blank(s)	Blank(s)	Blank(s)
12150422	Hospital inpatient/outpatient or clinic	Insured/No specifics	Married (including common law)	45-49 years	White	Male	2013	Connecticut - 1973+	Not applicable (1973-2004, 2005 not Louisiana, or 2006+)	9	CT: New Haven County (09009)	Yes	CHSDA	East	Connecticut	Lung and Bronchus	Malignant	8.3 Carcinoma of trachea,bronchus, and lung	Unclassified	XI(f) Other and unspecified carcinomas	Lung	Lung	C34.1-Upper lobe, lung	341	8240	Malignant	Well differentiated; Grade I	Left - origin of primary	Positive histology	8240/3: Carcinoid tumor, NOS	8240/3: Carcinoid tumor, NOS	8140-8389: adenomas and adenocarcinomas	Not Brain	XI(f.4) Carcinomas of lung	Lung and Bronchus	IA	NA	AJCC 6th ed derived from CS manual/coding instructions, v1.0	Blank(s)	Blank(s)	T1b	N0	M0	NA	NA	NA	Blank(s)	Blank(s)	Blank(s)
12150810	Other hospital outpatient unit or surgery center (2006+)	Insured	Married (including common law)	80-84 years	White	Male	2013	Connecticut - 1973+	Not applicable (1973-2004, 2005 not Louisiana, or 2006+)	5	CT: Litchfield County (09005)	Yes	CHSDA	East	Connecticut	Lung and Bronchus	Malignant	8.3 Carcinoma of trachea,bronchus, and lung	Unclassified	XI(f) Other and unspecified carcinomas	Lung	Lung	C34.1-Upper lobe, lung	341	8240	Malignant	Unknown	Left - origin of primary	Positive histology	8240/3: Carcinoid tumor, NOS	8240/3: Carcinoid tumor, NOS	8140-8389: adenomas and adenocarcinomas	Not Brain	XI(f.4) Carcinomas of lung	Lung and Bronchus	IIB	NA	AJCC 6th ed derived from CS manual/coding instructions, v1.0	Blank(s)	Blank(s)	T3	N0	M0	NA	NA	NA	Blank(s)	Blank(s)	Blank(s)
12152280	Hospital inpatient/outpatient or clinic	Insured	Married (including common law)	50-54 years	White	Male	2013	Connecticut - 1973+	Not applicable (1973-2004, 2005 not Louisiana, or 2006+)	1	CT: Fairfield County (09001)	Yes	CHSDA	East	Connecticut	Lung and Bronchus	Malignant	8.3 Carcinoma of trachea,bronchus, and lung	Unclassified	XI(f) Other and unspecified carcinomas	Lung	Lung	C34.3-Lower lobe, lung	343	8240	Malignant	Well differentiated; Grade I	Left - origin of primary	Positive histology	8240/3: Carcinoid tumor, NOS	8240/3: Carcinoid tumor, NOS	8140-8389: adenomas and adenocarcinomas	Not Brain	XI(f.4) Carcinomas of lung	Lung and Bronchus	IA	NA	AJCC 6th ed derived from CS manual/coding instructions, v1.0	Blank(s)	Blank(s)	T1a	N0	M0	NA	NA	NA	Blank(s)	Blank(s)	Blank(s)
12157837	Hospital inpatient/outpatient or clinic	Insured	Married (including common law)	40-44 years	White	Female	2014	Connecticut - 1973+	Not applicable (1973-2004, 2005 not Louisiana, or 2006+)	3	CT: Hartford County (09003)	Yes	CHSDA	East	Connecticut	Lung and Bronchus	Malignant	8.3 Carcinoma of trachea,bronchus, and lung	Unclassified	XI(f) Other and unspecified carcinomas	Lung	Lung	C34.1-Upper lobe, lung	341	8240	Malignant	Well differentiated; Grade I	Right - origin of primary	Positive histology	8240/3: Carcinoid tumor, NOS	8240/3: Carcinoid tumor, NOS	8140-8389: adenomas and adenocarcinomas	Not Brain	XI(f.4) Carcinomas of lung	Lung and Bronchus	IA	NA	AJCC 6th ed derived from CS manual/coding instructions, v1.0	Blank(s)	Blank(s)	T1a	N0	M0	NA	NA	NA	Blank(s)	Blank(s)	Blank(s)
12157838	Hospital inpatient/outpatient or clinic	Insured	Married (including common law)	50-54 years	White	Female	2014	Connecticut - 1973+	Not applicable (1973-2004, 2005 not Louisiana, or 2006+)	3	CT: Hartford County (09003)	Yes	CHSDA	East	Connecticut	Lung and Bronchus	Malignant	8.3 Carcinoma of trachea,bronchus, and lung	Unclassified	XI(f) Other and unspecified carcinomas	Lung	Lung	C34.3-Lower lobe, lung	343	8240	Malignant	Unknown	Left - origin of primary	Positive histology	8240/3: Carcinoid tumor, NOS	8240/3: Carcinoid tumor, NOS	8140-8389: adenomas and adenocarcinomas	Not Brain	XI(f.4) Carcinomas of lung	Lung and Bronchus	IA	NA	AJCC 6th ed derived from CS manual/coding instructions, v1.0	Blank(s)	Blank(s)	T1b	N0	M0	NA	NA	NA	Blank(s)	Blank(s)	Blank(s)
12158032	Hospital inpatient/outpatient or clinic	Insured/No specifics	Widowed	85+ years	White	Female	2014	Connecticut - 1973+	Not applicable (1973-2004, 2005 not Louisiana, or 2006+)	13	CT: Tolland County (09013)	Yes	CHSDA	East	Connecticut	Lung and Bronchus	Malignant	8.3 Carcinoma of trachea,bronchus, and lung	Unclassified	XI(f) Other and unspecified carcinomas	Lung	Lung	C34.1-Upper lobe, lung	341	8240	Malignant	Unknown	Left - origin of primary	Positive exfoliative cytology, no positive histology	8240/3: Carcinoid tumor, NOS	8240/3: Carcinoid tumor, NOS	8140-8389: adenomas and adenocarcinomas	Not Brain	XI(f.4) Carcinomas of lung	Lung and Bronchus	IA	NA	AJCC 6th ed derived from CS manual/coding instructions, v1.0	Blank(s)	Blank(s)	T1a	N0	M0	NA	NA	NA	Blank(s)	Blank(s)	Blank(s)
12158339	Hospital inpatient/outpatient or clinic	Insured	Married (including common law)	65-69 years	White	Female	2014	Connecticut - 1973+	Not applicable (1973-2004, 2005 not Louisiana, or 2006+)	3	CT: Hartford County (09003)	Yes	CHSDA	East	Connecticut	Lung and Bronchus	Malignant	8.3 Carcinoma of trachea,bronchus, and lung	Unclassified	XI(f) Other and unspecified carcinomas	Lung	Lung	C34.2-Middle lobe, lung	342	8240	Malignant	Unknown	Right - origin of primary	Positive histology	8240/3: Carcinoid tumor, NOS	8240/3: Carcinoid tumor, NOS	8140-8389: adenomas and adenocarcinomas	Not Brain	XI(f.4) Carcinomas of lung	Lung and Bronchus	IB	NA	AJCC 6th ed derived from CS manual/coding instructions, v1.0	Blank(s)	Blank(s)	T2a	N0	M0	NA	NA	NA	Blank(s)	Blank(s)	Blank(s)
12158947	Hospital inpatient/outpatient or clinic	Any Medicaid	Married (including common law)	70-74 years	White	Male	2014	Connecticut - 1973+	Not applicable (1973-2004, 2005 not Louisiana, or 2006+)	11	CT: New London County (09011)	Yes	CHSDA	East	Connecticut	Lung and Bronchus	Malignant	8.3 Carcinoma of trachea,bronchus, and lung	Unclassified	XI(f) Other and unspecified carcinomas	Lung	Lung	C34.3-Lower lobe, lung	343	8240	Malignant	Well differentiated; Grade I	Left - origin of primary	Positive histology	8240/3: Carcinoid tumor, NOS	8240/3: Carcinoid tumor, NOS	8140-8389: adenomas and adenocarcinomas	Not Brain	XI(f.4) Carcinomas of lung	Lung and Bronchus	IA	NA	AJCC 6th ed derived from CS manual/coding instructions, v1.0	Blank(s)	Blank(s)	T1a	N0	M0	NA	NA	NA	Blank(s)	Blank(s)	Blank(s)
12159543	Hospital inpatient/outpatient or clinic	Insured	Widowed	85+ years	White	Female	2014	Connecticut - 1973+	Not applicable (1973-2004, 2005 not Louisiana, or 2006+)	3	CT: Hartford County (09003)	Yes	CHSDA	East	Connecticut	Lung and Bronchus	Malignant	8.3 Carcinoma of trachea,bronchus, and lung	Unclassified	XI(f) Other and unspecified carcinomas	Lung	Lung	C34.1-Upper lobe, lung	341	8240	Malignant	Well differentiated; Grade I	Left - origin of primary	Positive exfoliative cytology, no positive histology	8240/3: Carcinoid tumor, NOS	8240/3: Carcinoid tumor, NOS	8140-8389: adenomas and adenocarcinomas	Not Brain	XI(f.4) Carcinomas of lung	Lung and Bronchus	IA	NA	AJCC 6th ed derived from CS manual/coding instructions, v1.0	Blank(s)	Blank(s)	T1a	N0	M0	NA	NA	NA	Blank(s)	Blank(s)	Blank(s)
12159836	Hospital inpatient/outpatient or clinic	Any Medicaid	Married (including common law)	60-64 years	White	Female	2014	Connecticut - 1973+	Not applicable (1973-2004, 2005 not Louisiana, or 2006+)	13	CT: Tolland County (09013)	Yes	CHSDA	East	Connecticut	Lung and Bronchus	Malignant	8.3 Carcinoma of trachea,bronchus, and lung	Unclassified	XI(f) Other and unspecified carcinomas	Lung	Lung	C34.3-Lower lobe, lung	343	8240	Malignant	Well differentiated; Grade I	Right - origin of primary	Positive histology	8240/3: Carcinoid tumor, NOS	8240/3: Carcinoid tumor, NOS	8140-8389: adenomas and adenocarcinomas	Not Brain	XI(f.4) Carcinomas of lung	Lung and Bronchus	IA	NA	AJCC 6th ed derived from CS manual/coding instructions, v1.0	Blank(s)	Blank(s)	T1b	N0	M0	NA	NA	NA	Blank(s)	Blank(s)	Blank(s)
12162818	Hospital inpatient/outpatient or clinic	Insured	Married (including common law)	55-59 years	White	Male	2014	Connecticut - 1973+	Not applicable (1973-2004, 2005 not Louisiana, or 2006+)	3	CT: Hartford County (09003)	Yes	CHSDA	East	Connecticut	Lung and Bronchus	Malignant	8.3 Carcinoma of trachea,bronchus, and lung	Unclassified	XI(f) Other and unspecified carcinomas	Lung	Lung	C34.2-Middle lobe, lung	342	8240	Malignant	Well differentiated; Grade I	Right - origin of primary	Positive histology	8240/3: Carcinoid tumor, NOS	8240/3: Carcinoid tumor, NOS	8140-8389: adenomas and adenocarcinomas	Not Brain	XI(f.4) Carcinomas of lung	Lung and Bronchus	IA	NA	AJCC 6th ed derived from CS manual/coding instructions, v1.0	Blank(s)	Blank(s)	T1a	N0	M0	NA	NA	NA	Blank(s)	Blank(s)	Blank(s)
12167264	Hospital inpatient/outpatient or clinic	Insured	Widowed	65-69 years	White	Female	2014	Connecticut - 1973+	Not applicable (1973-2004, 2005 not Louisiana, or 2006+)	9	CT: New Haven County (09009)	Yes	CHSDA	East	Connecticut	Lung and Bronchus	Malignant	8.3 Carcinoma of trachea,bronchus, and lung	Unclassified	XI(f) Other and unspecified carcinomas	Lung	Lung	C34.3-Lower lobe, lung	343	8240	Malignant	Moderately differentiated; Grade II	Right - origin of primary	Positive histology	8240/3: Carcinoid tumor, NOS	8240/3: Carcinoid tumor, NOS	8140-8389: adenomas and adenocarcinomas	Not Brain	XI(f.4) Carcinomas of lung	Lung and Bronchus	IA	NA	AJCC 6th ed derived from CS manual/coding instructions, v1.0	Blank(s)	Blank(s)	T1a	N0	M0	NA	NA	NA	Blank(s)	Blank(s)	Blank(s)
12167587	Hospital inpatient/outpatient or clinic	Insured	Married (including common law)	60-64 years	White	Male	2014	Connecticut - 1973+	Not applicable (1973-2004, 2005 not Louisiana, or 2006+)	1	CT: Fairfield County (09001)	Yes	CHSDA	East	Connecticut	Lung and Bronchus	Malignant	8.3 Carcinoma of trachea,bronchus, and lung	Unclassified	XI(f) Other and unspecified carcinomas	Lung	Lung	C34.1-Upper lobe, lung	341	8240	Malignant	Unknown	Right - origin of primary	Positive histology	8240/3: Carcinoid tumor, NOS	8240/3: Carcinoid tumor, NOS	8140-8389: adenomas and adenocarcinomas	Not Brain	XI(f.4) Carcinomas of lung	Lung and Bronchus	IA	NA	AJCC 6th ed derived from CS manual/coding instructions, v1.0	Blank(s)	Blank(s)	T1b	N0	M0	NA	NA	NA	Blank(s)	Blank(s)	Blank(s)
12167756	Hospital inpatient/outpatient or clinic	Insured	Married (including common law)	65-69 years	White	Female	2014	Connecticut - 1973+	Not applicable (1973-2004, 2005 not Louisiana, or 2006+)	1	CT: Fairfield County (09001)	Yes	CHSDA	East	Connecticut	Lung and Bronchus	Malignant	8.3 Carcinoma of trachea,bronchus, and lung	Unclassified	XI(f) Other and unspecified carcinomas	Lung	Lung	C34.1-Upper lobe, lung	341	8240	Malignant	Unknown	Left - origin of primary	Positive histology	8240/3: Carcinoid tumor, NOS	8240/3: Carcinoid tumor, NOS	8140-8389: adenomas and adenocarcinomas	Not Brain	XI(f.4) Carcinomas of lung	Lung and Bronchus	IB	NA	AJCC 6th ed derived from CS manual/coding instructions, v1.0	Blank(s)	Blank(s)	T2a	N0	M0	NA	NA	NA	Blank(s)	Blank(s)	Blank(s)
12169401	Hospital inpatient/outpatient or clinic	Insured	Married (including common law)	45-49 years	White	Female	2014	Connecticut - 1973+	Not applicable (1973-2004, 2005 not Louisiana, or 2006+)	9	CT: New Haven County (09009)	Yes	CHSDA	East	Connecticut	Lung and Bronchus	Malignant	8.3 Carcinoma of trachea,bronchus, and lung	Unclassified	XI(f) Other and unspecified carcinomas	Lung	Lung	C34.3-Lower lobe, lung	343	8240	Malignant	Well differentiated; Grade I	Left - origin of primary	Positive histology	8240/3: Carcinoid tumor, NOS	8240/3: Carcinoid tumor, NOS	8140-8389: adenomas and adenocarcinomas	Not Brain	XI(f.4) Carcinomas of lung	Lung and Bronchus	IB	NA	AJCC 6th ed derived from CS manual/coding instructions, v1.0	Blank(s)	Blank(s)	T2a	N0	M0	NA	NA	NA	Blank(s)	Blank(s)	Blank(s)
12172799	Hospital inpatient/outpatient or clinic	Insured	Single (never married)	60-64 years	White	Female	2014	Connecticut - 1973+	Not applicable (1973-2004, 2005 not Louisiana, or 2006+)	9	CT: New Haven County (09009)	Yes	CHSDA	East	Connecticut	Lung and Bronchus	Malignant	8.3 Carcinoma of trachea,bronchus, and lung	Unclassified	XI(f) Other and unspecified carcinomas	Lung	Lung	C34.2-Middle lobe, lung	342	8240	Malignant	Well differentiated; Grade I	Right - origin of primary	Positive histology	8240/3: Carcinoid tumor, NOS	8240/3: Carcinoid tumor, NOS	8140-8389: adenomas and adenocarcinomas	Not Brain	XI(f.4) Carcinomas of lung	Lung and Bronchus	IA	NA	AJCC 6th ed derived from CS manual/coding instructions, v1.0	Blank(s)	Blank(s)	T1a	N0	M0	NA	NA	NA	Blank(s)	Blank(s)	Blank(s)
12173235	Hospital inpatient/outpatient or clinic	Any Medicaid	Single (never married)	30-34 years	White	Female	2014	Connecticut - 1973+	Not applicable (1973-2004, 2005 not Louisiana, or 2006+)	15	CT: Windham County (09015)	Yes	CHSDA	East	Connecticut	Lung and Bronchus	Malignant	8.3 Carcinoma of trachea,bronchus, and lung	Unclassified	XI(f) Other and unspecified carcinomas	Lung	Lung	C34.2-Middle lobe, lung	342	8240	Malignant	Unknown	Right - origin of primary	Positive histology	8240/3: Carcinoid tumor, NOS	8240/3: Carcinoid tumor, NOS	8140-8389: adenomas and adenocarcinomas	Not Brain	XI(f.4) Carcinomas of lung	Lung and Bronchus	IA	NA	AJCC 6th ed derived from CS manual/coding instructions, v1.0	Blank(s)	Blank(s)	T1a	N0	M0	NA	NA	NA	Blank(s)	Blank(s)	Blank(s)
12179190	Hospital inpatient/outpatient or clinic	Insured	Married (including common law)	55-59 years	White	Female	2013	Connecticut - 1973+	Not applicable (1973-2004, 2005 not Louisiana, or 2006+)	11	CT: New London County (09011)	Yes	CHSDA	East	Connecticut	Lung and Bronchus	Malignant	8.3 Carcinoma of trachea,bronchus, and lung	Unclassified	XI(f) Other and unspecified carcinomas	Lung	Lung	C34.1-Upper lobe, lung	341	8240	Malignant	Unknown	Left - origin of primary	Positive histology	8240/3: Carcinoid tumor, NOS	8240/3: Carcinoid tumor, NOS	8140-8389: adenomas and adenocarcinomas	Not Brain	XI(f.4) Carcinomas of lung	Lung and Bronchus	IA	NA	AJCC 6th ed derived from CS manual/coding instructions, v1.0	Blank(s)	Blank(s)	T1a	N0	M0	NA	NA	NA	Blank(s)	Blank(s)	Blank(s)
12179561	Hospital inpatient/outpatient or clinic	Insured	Married (including common law)	65-69 years	White	Male	2014	Connecticut - 1973+	Not applicable (1973-2004, 2005 not Louisiana, or 2006+)	9	CT: New Haven County (09009)	Yes	CHSDA	East	Connecticut	Lung and Bronchus	Malignant	8.3 Carcinoma of trachea,bronchus, and lung	Unclassified	XI(f) Other and unspecified carcinomas	Lung	Lung	C34.3-Lower lobe, lung	343	8240	Malignant	Well differentiated; Grade I	Left - origin of primary	Positive histology	8240/3: Carcinoid tumor, NOS	8240/3: Carcinoid tumor, NOS	8140-8389: adenomas and adenocarcinomas	Not Brain	XI(f.4) Carcinomas of lung	Lung and Bronchus	IA	NA	AJCC 6th ed derived from CS manual/coding instructions, v1.0	Blank(s)	Blank(s)	T1a	N0	M0	NA	NA	NA	Blank(s)	Blank(s)	Blank(s)
12180568	Hospital inpatient/outpatient or clinic	Insured	Married (including common law)	55-59 years	White	Female	2014	Connecticut - 1973+	Not applicable (1973-2004, 2005 not Louisiana, or 2006+)	11	CT: New London County (09011)	Yes	CHSDA	East	Connecticut	Lung and Bronchus	Malignant	8.3 Carcinoma of trachea,bronchus, and lung	Unclassified	XI(f) Other and unspecified carcinomas	Lung	Lung	C34.3-Lower lobe, lung	343	8240	Malignant	Well differentiated; Grade I	Left - origin of primary	Positive histology	8240/3: Carcinoid tumor, NOS	8240/3: Carcinoid tumor, NOS	8140-8389: adenomas and adenocarcinomas	Not Brain	XI(f.4) Carcinomas of lung	Lung and Bronchus	IA	NA	AJCC 6th ed derived from CS manual/coding instructions, v1.0	Blank(s)	Blank(s)	T1a	N0	M0	NA	NA	NA	Blank(s)	Blank(s)	Blank(s)
12189745	Other hospital outpatient unit or surgery center (2006+)	Any Medicaid	Divorced	55-59 years	White	Male	2014	Connecticut - 1973+	Not applicable (1973-2004, 2005 not Louisiana, or 2006+)	1	CT: Fairfield County (09001)	Yes	CHSDA	East	Connecticut	Lung and Bronchus	Malignant	8.3 Carcinoma of trachea,bronchus, and lung	Unclassified	XI(f) Other and unspecified carcinomas	Lung	Lung	C34.3-Lower lobe, lung	343	8240	Malignant	Moderately differentiated; Grade II	Left - origin of primary	Positive histology	8240/3: Carcinoid tumor, NOS	8240/3: Carcinoid tumor, NOS	8140-8389: adenomas and adenocarcinomas	Not Brain	XI(f.4) Carcinomas of lung	Lung and Bronchus	IA	NA	AJCC 6th ed derived from CS manual/coding instructions, v1.0	Blank(s)	Blank(s)	T1a	N0	M0	NA	NA	NA	Blank(s)	Blank(s)	Blank(s)
12190692	Hospital inpatient/outpatient or clinic	Insured	Married (including common law)	65-69 years	White	Female	2014	Connecticut - 1973+	Not applicable (1973-2004, 2005 not Louisiana, or 2006+)	9	CT: New Haven County (09009)	Yes	CHSDA	East	Connecticut	Lung and Bronchus	Malignant	8.3 Carcinoma of trachea,bronchus, and lung	Unclassified	XI(f) Other and unspecified carcinomas	Lung	Lung	C34.2-Middle lobe, lung	342	8240	Malignant	Unknown	Right - origin of primary	Positive histology	8240/3: Carcinoid tumor, NOS	8240/3: Carcinoid tumor, NOS	8140-8389: adenomas and adenocarcinomas	Not Brain	XI(f.4) Carcinomas of lung	Lung and Bronchus	IA	NA	AJCC 6th ed derived from CS manual/coding instructions, v1.0	Blank(s)	Blank(s)	T1a	N0	M0	NA	NA	NA	Blank(s)	Blank(s)	Blank(s)
12191118	Hospital inpatient/outpatient or clinic	Insured	Married (including common law)	45-49 years	White	Female	2014	Connecticut - 1973+	Not applicable (1973-2004, 2005 not Louisiana, or 2006+)	15	CT: Windham County (09015)	Yes	CHSDA	East	Connecticut	Lung and Bronchus	Malignant	8.3 Carcinoma of trachea,bronchus, and lung	Unclassified	XI(f) Other and unspecified carcinomas	Lung	Lung	C34.1-Upper lobe, lung	341	8240	Malignant	Well differentiated; Grade I	Right - origin of primary	Positive histology	8240/3: Carcinoid tumor, NOS	8240/3: Carcinoid tumor, NOS	8140-8389: adenomas and adenocarcinomas	Not Brain	XI(f.4) Carcinomas of lung	Lung and Bronchus	IA	NA	AJCC 6th ed derived from CS manual/coding instructions, v1.0	Blank(s)	Blank(s)	T1a	N0	M0	NA	NA	NA	Blank(s)	Blank(s)	Blank(s)
12191347	Hospital inpatient/outpatient or clinic	Insured/No specifics	Divorced	70-74 years	White	Male	2014	Connecticut - 1973+	Not applicable (1973-2004, 2005 not Louisiana, or 2006+)	9	CT: New Haven County (09009)	Yes	CHSDA	East	Connecticut	Lung and Bronchus	Malignant	8.3 Carcinoma of trachea,bronchus, and lung	Unclassified	XI(f) Other and unspecified carcinomas	Lung	Lung	C34.3-Lower lobe, lung	343	8240	Malignant	Unknown	Left - origin of primary	Positive histology	8240/3: Carcinoid tumor, NOS	8240/3: Carcinoid tumor, NOS	8140-8389: adenomas and adenocarcinomas	Not Brain	XI(f.4) Carcinomas of lung	Lung and Bronchus	IA	NA	AJCC 6th ed derived from CS manual/coding instructions, v1.0	Blank(s)	Blank(s)	T1a	N0	M0	NA	NA	NA	Blank(s)	Blank(s)	Blank(s)
12192103	Hospital inpatient/outpatient or clinic	Any Medicaid	Single (never married)	55-59 years	White	Female	2014	Connecticut - 1973+	Not applicable (1973-2004, 2005 not Louisiana, or 2006+)	9	CT: New Haven County (09009)	Yes	CHSDA	East	Connecticut	Lung and Bronchus	Malignant	8.3 Carcinoma of trachea,bronchus, and lung	Unclassified	XI(f) Other and unspecified carcinomas	Lung	Lung	C34.3-Lower lobe, lung	343	8240	Malignant	Well differentiated; Grade I	Right - origin of primary	Positive histology	8240/3: Carcinoid tumor, NOS	8240/3: Carcinoid tumor, NOS	8140-8389: adenomas and adenocarcinomas	Not Brain	XI(f.4) Carcinomas of lung	Lung and Bronchus	IA	NA	AJCC 6th ed derived from CS manual/coding instructions, v1.0	Blank(s)	Blank(s)	T1a	N0	M0	NA	NA	NA	Blank(s)	Blank(s)	Blank(s)
12192169	Hospital inpatient/outpatient or clinic	Insured	Widowed	85+ years	White	Male	2014	Connecticut - 1973+	Not applicable (1973-2004, 2005 not Louisiana, or 2006+)	3	CT: Hartford County (09003)	Yes	CHSDA	East	Connecticut	Lung and Bronchus	Malignant	8.3 Carcinoma of trachea,bronchus, and lung	Unclassified	XI(f) Other and unspecified carcinomas	Lung	Lung	C34.2-Middle lobe, lung	342	8240	Malignant	Unknown	Right - origin of primary	Positive histology	8240/3: Carcinoid tumor, NOS	8240/3: Carcinoid tumor, NOS	8140-8389: adenomas and adenocarcinomas	Not Brain	XI(f.4) Carcinomas of lung	Lung and Bronchus	IA	NA	AJCC 6th ed derived from CS manual/coding instructions, v1.0	Blank(s)	Blank(s)	T1a	N0	M0	NA	NA	NA	Blank(s)	Blank(s)	Blank(s)
12200025	Hospital inpatient/outpatient or clinic	Insured	Married (including common law)	75-79 years	White	Female	2015	Connecticut - 1973+	Not applicable (1973-2004, 2005 not Louisiana, or 2006+)	3	CT: Hartford County (09003)	Yes	CHSDA	East	Connecticut	Lung and Bronchus	Malignant	8.3 Carcinoma of trachea,bronchus, and lung	Unclassified	XI(f) Other and unspecified carcinomas	Lung	Lung	C34.3-Lower lobe, lung	343	8240	Malignant	Unknown	Left - origin of primary	Positive exfoliative cytology, no positive histology	8240/3: Carcinoid tumor, NOS	8240/3: Carcinoid tumor, NOS	8140-8389: adenomas and adenocarcinomas	Not Brain	XI(f.4) Carcinomas of lung	Lung and Bronchus	IA	NA	AJCC 6th ed derived from CS manual/coding instructions, v1.0	Blank(s)	Blank(s)	T1a	N0	M0	NA	NA	NA	Blank(s)	Blank(s)	Blank(s)
12202456	Hospital inpatient/outpatient or clinic	Insured	Married (including common law)	55-59 years	White	Male	2015	Connecticut - 1973+	Not applicable (1973-2004, 2005 not Louisiana, or 2006+)	3	CT: Hartford County (09003)	Yes	CHSDA	East	Connecticut	Lung and Bronchus	Malignant	8.3 Carcinoma of trachea,bronchus, and lung	Unclassified	XI(f) Other and unspecified carcinomas	Lung	Lung	C34.3-Lower lobe, lung	343	8240	Malignant	Well differentiated; Grade I	Right - origin of primary	Positive histology	8240/3: Carcinoid tumor, NOS	8240/3: Carcinoid tumor, NOS	8140-8389: adenomas and adenocarcinomas	Not Brain	XI(f.4) Carcinomas of lung	Lung and Bronchus	IA	NA	AJCC 6th ed derived from CS manual/coding instructions, v1.0	Blank(s)	Blank(s)	T1b	N0	M0	NA	NA	NA	Blank(s)	Blank(s)	Blank(s)
12208260	Other hospital outpatient unit or surgery center (2006+)	Insured	Married (including common law)	45-49 years	White	Female	2015	Connecticut - 1973+	Not applicable (1973-2004, 2005 not Louisiana, or 2006+)	5	CT: Litchfield County (09005)	Yes	CHSDA	East	Connecticut	Lung and Bronchus	Malignant	8.3 Carcinoma of trachea,bronchus, and lung	Unclassified	XI(f) Other and unspecified carcinomas	Lung	Lung	C34.2-Middle lobe, lung	342	8240	Malignant	Well differentiated; Grade I	Right - origin of primary	Positive histology	8240/3: Carcinoid tumor, NOS	8240/3: Carcinoid tumor, NOS	8140-8389: adenomas and adenocarcinomas	Not Brain	XI(f.4) Carcinomas of lung	Lung and Bronchus	UNK Stage	NA	AJCC 6th ed derived from CS manual/coding instructions, v1.0	Blank(s)	Blank(s)	T1a	NX	M0	NA	NA	NA	Blank(s)	Blank(s)	Blank(s)
12209211	Hospital inpatient/outpatient or clinic	Any Medicaid	Divorced	60-64 years	White	Female	2015	Connecticut - 1973+	Not applicable (1973-2004, 2005 not Louisiana, or 2006+)	5	CT: Litchfield County (09005)	Yes	CHSDA	East	Connecticut	Lung and Bronchus	Malignant	8.3 Carcinoma of trachea,bronchus, and lung	Unclassified	XI(f) Other and unspecified carcinomas	Lung	Lung	C34.3-Lower lobe, lung	343	8240	Malignant	Unknown	Left - origin of primary	Positive histology	8240/3: Carcinoid tumor, NOS	8240/3: Carcinoid tumor, NOS	8140-8389: adenomas and adenocarcinomas	Not Brain	XI(f.4) Carcinomas of lung	Lung and Bronchus	IA	NA	AJCC 6th ed derived from CS manual/coding instructions, v1.0	Blank(s)	Blank(s)	T1a	N0	M0	NA	NA	NA	Blank(s)	Blank(s)	Blank(s)
12214404	Hospital inpatient/outpatient or clinic	Insured	Married (including common law)	45-49 years	White	Female	2015	Connecticut - 1973+	Not applicable (1973-2004, 2005 not Louisiana, or 2006+)	1	CT: Fairfield County (09001)	Yes	CHSDA	East	Connecticut	Lung and Bronchus	Malignant	8.3 Carcinoma of trachea,bronchus, and lung	Unclassified	XI(f) Other and unspecified carcinomas	Lung	Lung	C34.2-Middle lobe, lung	342	8240	Malignant	Well differentiated; Grade I	Right - origin of primary	Positive histology	8240/3: Carcinoid tumor, NOS	8240/3: Carcinoid tumor, NOS	8140-8389: adenomas and adenocarcinomas	Not Brain	XI(f.4) Carcinomas of lung	Lung and Bronchus	IA	NA	AJCC 6th ed derived from CS manual/coding instructions, v1.0	Blank(s)	Blank(s)	T1a	N0	M0	NA	NA	NA	Blank(s)	Blank(s)	Blank(s)
12218459	Hospital inpatient/outpatient or clinic	Insured	Married (including common law)	70-74 years	White	Female	2015	Connecticut - 1973+	Not applicable (1973-2004, 2005 not Louisiana, or 2006+)	5	CT: Litchfield County (09005)	Yes	CHSDA	East	Connecticut	Lung and Bronchus	Malignant	8.3 Carcinoma of trachea,bronchus, and lung	Unclassified	XI(f) Other and unspecified carcinomas	Lung	Lung	C34.1-Upper lobe, lung	341	8240	Malignant	Well differentiated; Grade I	Left - origin of primary	Positive histology	8240/3: Carcinoid tumor, NOS	8240/3: Carcinoid tumor, NOS	8140-8389: adenomas and adenocarcinomas	Not Brain	XI(f.4) Carcinomas of lung	Lung and Bronchus	IA	NA	AJCC 6th ed derived from CS manual/coding instructions, v1.0	Blank(s)	Blank(s)	T1a	N0	M0	NA	NA	NA	Blank(s)	Blank(s)	Blank(s)
12219225	Hospital inpatient/outpatient or clinic	Insured	Widowed	85+ years	White	Female	2015	Connecticut - 1973+	Not applicable (1973-2004, 2005 not Louisiana, or 2006+)	3	CT: Hartford County (09003)	Yes	CHSDA	East	Connecticut	Lung and Bronchus	Malignant	8.3 Carcinoma of trachea,bronchus, and lung	Unclassified	XI(f) Other and unspecified carcinomas	Lung	Lung	C34.3-Lower lobe, lung	343	8240	Malignant	Well differentiated; Grade I	Right - origin of primary	Positive histology	8240/3: Carcinoid tumor, NOS	8240/3: Carcinoid tumor, NOS	8140-8389: adenomas and adenocarcinomas	Not Brain	XI(f.4) Carcinomas of lung	Lung and Bronchus	IA	NA	AJCC 6th ed derived from CS manual/coding instructions, v1.0	Blank(s)	Blank(s)	T1a	N0	M0	NA	NA	NA	Blank(s)	Blank(s)	Blank(s)
12222239	Hospital inpatient/outpatient or clinic	Insured	Divorced	55-59 years	White	Female	2015	Connecticut - 1973+	Not applicable (1973-2004, 2005 not Louisiana, or 2006+)	1	CT: Fairfield County (09001)	Yes	CHSDA	East	Connecticut	Lung and Bronchus	Malignant	8.3 Carcinoma of trachea,bronchus, and lung	Unclassified	XI(f) Other and unspecified carcinomas	Lung	Lung	C34.2-Middle lobe, lung	342	8240	Malignant	Unknown	Right - origin of primary	Positive histology	8240/3: Carcinoid tumor, NOS	8240/3: Carcinoid tumor, NOS	8140-8389: adenomas and adenocarcinomas	Not Brain	XI(f.4) Carcinomas of lung	Lung and Bronchus	IA	NA	AJCC 6th ed derived from CS manual/coding instructions, v1.0	Blank(s)	Blank(s)	T1b	N0	M0	NA	NA	NA	Blank(s)	Blank(s)	Blank(s)
12226642	Hospital inpatient/outpatient or clinic	Insured	Married (including common law)	65-69 years	White	Male	2015	Connecticut - 1973+	Not applicable (1973-2004, 2005 not Louisiana, or 2006+)	9	CT: New Haven County (09009)	Yes	CHSDA	East	Connecticut	Lung and Bronchus	Malignant	8.3 Carcinoma of trachea,bronchus, and lung	Unclassified	XI(f) Other and unspecified carcinomas	Lung	Lung	C34.1-Upper lobe, lung	341	8240	Malignant	Unknown	Left - origin of primary	Positive histology	8240/3: Carcinoid tumor, NOS	8240/3: Carcinoid tumor, NOS	8140-8389: adenomas and adenocarcinomas	Not Brain	XI(f.4) Carcinomas of lung	Lung and Bronchus	IA	NA	AJCC 6th ed derived from CS manual/coding instructions, v1.0	Blank(s)	Blank(s)	T1a	N0	M0	NA	NA	NA	Blank(s)	Blank(s)	Blank(s)
12229823	Hospital inpatient/outpatient or clinic	Insured	Single (never married)	65-69 years	White	Female	2015	Connecticut - 1973+	Not applicable (1973-2004, 2005 not Louisiana, or 2006+)	9	CT: New Haven County (09009)	Yes	CHSDA	East	Connecticut	Lung and Bronchus	Malignant	8.3 Carcinoma of trachea,bronchus, and lung	Unclassified	XI(f) Other and unspecified carcinomas	Lung	Lung	C34.1-Upper lobe, lung	341	8240	Malignant	Unknown	Left - origin of primary	Positive histology	8240/3: Carcinoid tumor, NOS	8240/3: Carcinoid tumor, NOS	8140-8389: adenomas and adenocarcinomas	Not Brain	XI(f.4) Carcinomas of lung	Lung and Bronchus	IA	NA	AJCC 6th ed derived from CS manual/coding instructions, v1.0	Blank(s)	Blank(s)	T1a	N0	M0	NA	NA	NA	Blank(s)	Blank(s)	Blank(s)
17219773	Hospital inpatient/outpatient or clinic	Any Medicaid	Single (never married)	45-49 years	White	Female	2014	Detroit (Metropolitan) - 1973+	Not applicable (1973-2004, 2005 not Louisiana, or 2006+)	163	MI: Wayne County (26163)	Yes	Not CHSDA	Northern Plains	Michigan	Lung and Bronchus	Malignant	8.3 Carcinoma of trachea,bronchus, and lung	Unclassified	XI(f) Other and unspecified carcinomas	Lung	Lung	C34.9-Lung, NOS	349	8240	Malignant	Unknown	Right - origin of primary	Positive exfoliative cytology, no positive histology	8240/3: Carcinoid tumor, NOS	8240/3: Carcinoid tumor, NOS	8140-8389: adenomas and adenocarcinomas	Not Brain	XI(f.4) Carcinomas of lung	Lung and Bronchus	IB	NA	AJCC 6th ed derived from CS manual/coding instructions, v1.0	Blank(s)	Blank(s)	T2a	N0	M0	NA	NA	NA	Blank(s)	Blank(s)	Blank(s)
18362405	Hospital inpatient/outpatient or clinic	Blank(s)	Married (including common law)	55-59 years	White	Male	2004	Detroit (Metropolitan) - 1973+	Not applicable (1973-2004, 2005 not Louisiana, or 2006+)	163	MI: Wayne County (26163)	Yes	Not CHSDA	Northern Plains	Michigan	Lung and Bronchus	Malignant	8.3 Carcinoma of trachea,bronchus, and lung	Unclassified	XI(f) Other and unspecified carcinomas	Lung	Lung	C34.2-Middle lobe, lung	342	8240	Malignant	Moderately differentiated; Grade II	Right - origin of primary	Positive histology	8240/3: Carcinoid tumor, NOS	8240/3: Carcinoid tumor, NOS	8140-8389: adenomas and adenocarcinomas	Not Brain	XI(f.4) Carcinomas of lung	Lung and Bronchus	Blank(s)	NA	AJCC 6th ed derived from CS manual/coding instructions, v1.0	Blank(s)	Blank(s)	Blank(s)	Blank(s)	Blank(s)	NA	NA	NA	Blank(s)	Blank(s)	Blank(s)
18376870	Hospital inpatient/outpatient or clinic	Blank(s)	Married (including common law)	30-34 years	White	Male	2004	Detroit (Metropolitan) - 1973+	Not applicable (1973-2004, 2005 not Louisiana, or 2006+)	99	MI: Macomb County (26099)	Yes	Not CHSDA	Northern Plains	Michigan	Lung and Bronchus	Malignant	8.3 Carcinoma of trachea,bronchus, and lung	Unclassified	XI(f) Other and unspecified carcinomas	Lung	Lung	C34.0-Main bronchus	340	8240	Malignant	Unknown	Left - origin of primary	Positive histology	8240/3: Carcinoid tumor, NOS	8240/3: Carcinoid tumor, NOS	8140-8389: adenomas and adenocarcinomas	Not Brain	XI(f.4) Carcinomas of lung	Lung and Bronchus	Blank(s)	NA	AJCC 6th ed derived from CS manual/coding instructions, v1.0	Blank(s)	Blank(s)	Blank(s)	Blank(s)	Blank(s)	NA	NA	NA	Blank(s)	Blank(s)	Blank(s)
18379148	Hospital inpatient/outpatient or clinic	Blank(s)	Widowed	65-69 years	White	Female	2004	Detroit (Metropolitan) - 1973+	Not applicable (1973-2004, 2005 not Louisiana, or 2006+)	163	MI: Wayne County (26163)	Yes	Not CHSDA	Northern Plains	Michigan	Lung and Bronchus	Malignant	8.3 Carcinoma of trachea,bronchus, and lung	Unclassified	XI(f) Other and unspecified carcinomas	Lung	Lung	C34.3-Lower lobe, lung	343	8240	Malignant	Unknown	Left - origin of primary	Positive histology	8240/3: Carcinoid tumor, NOS	8240/3: Carcinoid tumor, NOS	8140-8389: adenomas and adenocarcinomas	Not Brain	XI(f.4) Carcinomas of lung	Lung and Bronchus	Blank(s)	NA	AJCC 6th ed derived from CS manual/coding instructions, v1.0	Blank(s)	Blank(s)	Blank(s)	Blank(s)	Blank(s)	NA	NA	NA	Blank(s)	Blank(s)	Blank(s)
18389135	Hospital inpatient/outpatient or clinic	Blank(s)	Married (including common law)	25-29 years	White	Female	2005	Detroit (Metropolitan) - 1973+	Not applicable (1973-2004, 2005 not Louisiana, or 2006+)	99	MI: Macomb County (26099)	Yes	Not CHSDA	Northern Plains	Michigan	Lung and Bronchus	Malignant	8.3 Carcinoma of trachea,bronchus, and lung	Unclassified	XI(f) Other and unspecified carcinomas	Lung	Lung	C34.3-Lower lobe, lung	343	8240	Malignant	Moderately differentiated; Grade II	Right - origin of primary	Positive histology	8240/3: Carcinoid tumor, NOS	8240/3: Carcinoid tumor, NOS	8140-8389: adenomas and adenocarcinomas	Not Brain	XI(f.4) Carcinomas of lung	Lung and Bronchus	Blank(s)	NA	AJCC 6th ed derived from CS manual/coding instructions, v1.0	Blank(s)	Blank(s)	Blank(s)	Blank(s)	Blank(s)	NA	NA	NA	Blank(s)	Blank(s)	Blank(s)
18402211	Hospital inpatient/outpatient or clinic	Blank(s)	Married (including common law)	60-64 years	White	Female	2004	Detroit (Metropolitan) - 1973+	Not applicable (1973-2004, 2005 not Louisiana, or 2006+)	125	MI: Oakland County (26125)	Yes	Not CHSDA	Northern Plains	Michigan	Lung and Bronchus	Malignant	8.3 Carcinoma of trachea,bronchus, and lung	Unclassified	XI(f) Other and unspecified carcinomas	Lung	Lung	C34.1-Upper lobe, lung	341	8240	Malignant	Unknown	Left - origin of primary	Positive histology	8240/3: Carcinoid tumor, NOS	8240/3: Carcinoid tumor, NOS	8140-8389: adenomas and adenocarcinomas	Not Brain	XI(f.4) Carcinomas of lung	Lung and Bronchus	Blank(s)	NA	AJCC 6th ed derived from CS manual/coding instructions, v1.0	Blank(s)	Blank(s)	Blank(s)	Blank(s)	Blank(s)	NA	NA	NA	Blank(s)	Blank(s)	Blank(s)
18422651	Hospital inpatient/outpatient or clinic	Blank(s)	Married (including common law)	55-59 years	White	Male	2006	Detroit (Metropolitan) - 1973+	Not applicable (1973-2004, 2005 not Louisiana, or 2006+)	163	MI: Wayne County (26163)	Yes	Not CHSDA	Northern Plains	Michigan	Lung and Bronchus	Malignant	8.3 Carcinoma of trachea,bronchus, and lung	Unclassified	XI(f) Other and unspecified carcinomas	Lung	Lung	C34.2-Middle lobe, lung	342	8240	Malignant	Unknown	Right - origin of primary	Positive histology	8240/3: Carcinoid tumor, NOS	8240/3: Carcinoid tumor, NOS	8140-8389: adenomas and adenocarcinomas	Not Brain	XI(f.4) Carcinomas of lung	Lung and Bronchus	Blank(s)	NA	AJCC 6th ed derived from CS manual/coding instructions, v1.0	Blank(s)	Blank(s)	Blank(s)	Blank(s)	Blank(s)	NA	NA	NA	Blank(s)	Blank(s)	Blank(s)
18423493	Hospital inpatient/outpatient or clinic	Blank(s)	Married (including common law)	65-69 years	White	Female	2005	Detroit (Metropolitan) - 1973+	Not applicable (1973-2004, 2005 not Louisiana, or 2006+)	163	MI: Wayne County (26163)	Yes	Not CHSDA	Northern Plains	Michigan	Lung and Bronchus	Malignant	8.3 Carcinoma of trachea,bronchus, and lung	Unclassified	XI(f) Other and unspecified carcinomas	Lung	Lung	C34.1-Upper lobe, lung	341	8240	Malignant	Unknown	Right - origin of primary	Positive histology	8240/3: Carcinoid tumor, NOS	8240/3: Carcinoid tumor, NOS	8140-8389: adenomas and adenocarcinomas	Not Brain	XI(f.4) Carcinomas of lung	Lung and Bronchus	Blank(s)	NA	AJCC 6th ed derived from CS manual/coding instructions, v1.0	Blank(s)	Blank(s)	Blank(s)	Blank(s)	Blank(s)	NA	NA	NA	Blank(s)	Blank(s)	Blank(s)
18424325	Hospital inpatient/outpatient or clinic	Blank(s)	Unknown	50-54 years	White	Female	2005	Detroit (Metropolitan) - 1973+	Not applicable (1973-2004, 2005 not Louisiana, or 2006+)	99	MI: Macomb County (26099)	Yes	Not CHSDA	Northern Plains	Michigan	Lung and Bronchus	Malignant	8.3 Carcinoma of trachea,bronchus, and lung	Unclassified	XI(f) Other and unspecified carcinomas	Lung	Lung	C34.2-Middle lobe, lung	342	8240	Malignant	Unknown	Right - origin of primary	Positive histology	8240/3: Carcinoid tumor, NOS	8240/3: Carcinoid tumor, NOS	8140-8389: adenomas and adenocarcinomas	Not Brain	XI(f.4) Carcinomas of lung	Lung and Bronchus	Blank(s)	NA	AJCC 6th ed derived from CS manual/coding instructions, v1.0	Blank(s)	Blank(s)	Blank(s)	Blank(s)	Blank(s)	NA	NA	NA	Blank(s)	Blank(s)	Blank(s)
18425137	Hospital inpatient/outpatient or clinic	Blank(s)	Single (never married)	25-29 years	White	Female	2005	Detroit (Metropolitan) - 1973+	Not applicable (1973-2004, 2005 not Louisiana, or 2006+)	163	MI: Wayne County (26163)	Yes	Not CHSDA	Northern Plains	Michigan	Lung and Bronchus	Malignant	8.3 Carcinoma of trachea,bronchus, and lung	Unclassified	XI(f) Other and unspecified carcinomas	Lung	Lung	C34.1-Upper lobe, lung	341	8240	Malignant	Unknown	Left - origin of primary	Positive histology	8240/3: Carcinoid tumor, NOS	8240/3: Carcinoid tumor, NOS	8140-8389: adenomas and adenocarcinomas	Not Brain	XI(f.4) Carcinomas of lung	Lung and Bronchus	Blank(s)	NA	AJCC 6th ed derived from CS manual/coding instructions, v1.0	Blank(s)	Blank(s)	Blank(s)	Blank(s)	Blank(s)	NA	NA	NA	Blank(s)	Blank(s)	Blank(s)
18426278	Hospital inpatient/outpatient or clinic	Blank(s)	Divorced	40-44 years	White	Female	2005	Detroit (Metropolitan) - 1973+	Not applicable (1973-2004, 2005 not Louisiana, or 2006+)	99	MI: Macomb County (26099)	Yes	Not CHSDA	Northern Plains	Michigan	Lung and Bronchus	Malignant	8.3 Carcinoma of trachea,bronchus, and lung	Unclassified	XI(f) Other and unspecified carcinomas	Lung	Lung	C34.3-Lower lobe, lung	343	8240	Malignant	Well differentiated; Grade I	Right - origin of primary	Positive histology	8240/3: Carcinoid tumor, NOS	8240/3: Carcinoid tumor, NOS	8140-8389: adenomas and adenocarcinomas	Not Brain	XI(f.4) Carcinomas of lung	Lung and Bronchus	Blank(s)	NA	AJCC 6th ed derived from CS manual/coding instructions, v1.0	Blank(s)	Blank(s)	Blank(s)	Blank(s)	Blank(s)	NA	NA	NA	Blank(s)	Blank(s)	Blank(s)
18428156	Hospital inpatient/outpatient or clinic	Blank(s)	Single (never married)	55-59 years	White	Female	2005	Detroit (Metropolitan) - 1973+	Not applicable (1973-2004, 2005 not Louisiana, or 2006+)	163	MI: Wayne County (26163)	Yes	Not CHSDA	Northern Plains	Michigan	Lung and Bronchus	Malignant	8.3 Carcinoma of trachea,bronchus, and lung	Unclassified	XI(f) Other and unspecified carcinomas	Lung	Lung	C34.2-Middle lobe, lung	342	8240	Malignant	Unknown	Right - origin of primary	Positive histology	8240/3: Carcinoid tumor, NOS	8240/3: Carcinoid tumor, NOS	8140-8389: adenomas and adenocarcinomas	Not Brain	XI(f.4) Carcinomas of lung	Lung and Bronchus	Blank(s)	NA	AJCC 6th ed derived from CS manual/coding instructions, v1.0	Blank(s)	Blank(s)	Blank(s)	Blank(s)	Blank(s)	NA	NA	NA	Blank(s)	Blank(s)	Blank(s)
18428328	Hospital inpatient/outpatient or clinic	Blank(s)	Single (never married)	15-19 years	White	Male	2005	Detroit (Metropolitan) - 1973+	Not applicable (1973-2004, 2005 not Louisiana, or 2006+)	99	MI: Macomb County (26099)	Yes	Not CHSDA	Northern Plains	Michigan	Lung and Bronchus	Malignant	8.3 Carcinoma of trachea,bronchus, and lung	Unclassified	XI(f) Other and unspecified carcinomas	Lung	Lung	C34.1-Upper lobe, lung	341	8240	Malignant	Unknown	Left - origin of primary	Positive histology	8240/3: Carcinoid tumor, NOS	8240/3: Carcinoid tumor, NOS	8140-8389: adenomas and adenocarcinomas	Not Brain	XI(f.4) Carcinomas of lung	Lung and Bronchus	Blank(s)	NA	AJCC 6th ed derived from CS manual/coding instructions, v1.0	Blank(s)	Blank(s)	Blank(s)	Blank(s)	Blank(s)	NA	NA	NA	Blank(s)	Blank(s)	Blank(s)
18431072	Hospital inpatient/outpatient or clinic	Blank(s)	Single (never married)	40-44 years	White	Male	2005	Detroit (Metropolitan) - 1973+	Not applicable (1973-2004, 2005 not Louisiana, or 2006+)	99	MI: Macomb County (26099)	Yes	Not CHSDA	Northern Plains	Michigan	Lung and Bronchus	Malignant	8.3 Carcinoma of trachea,bronchus, and lung	Unclassified	XI(f) Other and unspecified carcinomas	Lung	Lung	C34.1-Upper lobe, lung	341	8240	Malignant	Unknown	Right - origin of primary	Positive histology	8240/3: Carcinoid tumor, NOS	8240/3: Carcinoid tumor, NOS	8140-8389: adenomas and adenocarcinomas	Not Brain	XI(f.4) Carcinomas of lung	Lung and Bronchus	Blank(s)	NA	AJCC 6th ed derived from CS manual/coding instructions, v1.0	Blank(s)	Blank(s)	Blank(s)	Blank(s)	Blank(s)	NA	NA	NA	Blank(s)	Blank(s)	Blank(s)
18432718	Hospital inpatient/outpatient or clinic	Blank(s)	Married (including common law)	65-69 years	White	Female	2005	Detroit (Metropolitan) - 1973+	Not applicable (1973-2004, 2005 not Louisiana, or 2006+)	125	MI: Oakland County (26125)	Yes	Not CHSDA	Northern Plains	Michigan	Lung and Bronchus	Malignant	8.3 Carcinoma of trachea,bronchus, and lung	Unclassified	XI(f) Other and unspecified carcinomas	Lung	Lung	C34.1-Upper lobe, lung	341	8240	Malignant	Unknown	Left - origin of primary	Positive histology	8240/3: Carcinoid tumor, NOS	8240/3: Carcinoid tumor, NOS	8140-8389: adenomas and adenocarcinomas	Not Brain	XI(f.4) Carcinomas of lung	Lung and Bronchus	Blank(s)	NA	AJCC 6th ed derived from CS manual/coding instructions, v1.0	Blank(s)	Blank(s)	Blank(s)	Blank(s)	Blank(s)	NA	NA	NA	Blank(s)	Blank(s)	Blank(s)
18434938	Hospital inpatient/outpatient or clinic	Blank(s)	Divorced	65-69 years	White	Female	2005	Detroit (Metropolitan) - 1973+	Not applicable (1973-2004, 2005 not Louisiana, or 2006+)	163	MI: Wayne County (26163)	Yes	Not CHSDA	Northern Plains	Michigan	Lung and Bronchus	Malignant	8.3 Carcinoma of trachea,bronchus, and lung	Unclassified	XI(f) Other and unspecified carcinomas	Lung	Lung	C34.1-Upper lobe, lung	341	8240	Malignant	Unknown	Left - origin of primary	Positive histology	8240/3: Carcinoid tumor, NOS	8240/3: Carcinoid tumor, NOS	8140-8389: adenomas and adenocarcinomas	Not Brain	XI(f.4) Carcinomas of lung	Lung and Bronchus	Blank(s)	NA	AJCC 6th ed derived from CS manual/coding instructions, v1.0	Blank(s)	Blank(s)	Blank(s)	Blank(s)	Blank(s)	NA	NA	NA	Blank(s)	Blank(s)	Blank(s)
18436256	Hospital inpatient/outpatient or clinic	Blank(s)	Single (never married)	55-59 years	White	Female	2005	Detroit (Metropolitan) - 1973+	Not applicable (1973-2004, 2005 not Louisiana, or 2006+)	163	MI: Wayne County (26163)	Yes	Not CHSDA	Northern Plains	Michigan	Lung and Bronchus	Malignant	8.3 Carcinoma of trachea,bronchus, and lung	Unclassified	XI(f) Other and unspecified carcinomas	Lung	Lung	C34.3-Lower lobe, lung	343	8240	Malignant	Well differentiated; Grade I	Right - origin of primary	Positive histology	8240/3: Carcinoid tumor, NOS	8240/3: Carcinoid tumor, NOS	8140-8389: adenomas and adenocarcinomas	Not Brain	XI(f.4) Carcinomas of lung	Lung and Bronchus	Blank(s)	NA	AJCC 6th ed derived from CS manual/coding instructions, v1.0	Blank(s)	Blank(s)	Blank(s)	Blank(s)	Blank(s)	NA	NA	NA	Blank(s)	Blank(s)	Blank(s)
18436600	Hospital inpatient/outpatient or clinic	Blank(s)	Married (including common law)	50-54 years	White	Female	2005	Detroit (Metropolitan) - 1973+	Not applicable (1973-2004, 2005 not Louisiana, or 2006+)	125	MI: Oakland County (26125)	Yes	Not CHSDA	Northern Plains	Michigan	Lung and Bronchus	Malignant	8.3 Carcinoma of trachea,bronchus, and lung	Unclassified	XI(f) Other and unspecified carcinomas	Lung	Lung	C34.1-Upper lobe, lung	341	8240	Malignant	Well differentiated; Grade I	Left - origin of primary	Positive histology	8240/3: Carcinoid tumor, NOS	8240/3: Carcinoid tumor, NOS	8140-8389: adenomas and adenocarcinomas	Not Brain	XI(f.4) Carcinomas of lung	Lung and Bronchus	Blank(s)	NA	AJCC 6th ed derived from CS manual/coding instructions, v1.0	Blank(s)	Blank(s)	Blank(s)	Blank(s)	Blank(s)	NA	NA	NA	Blank(s)	Blank(s)	Blank(s)
18456363	Hospital inpatient/outpatient or clinic	Blank(s)	Married (including common law)	60-64 years	White	Female	2006	Detroit (Metropolitan) - 1973+	Not applicable (1973-2004, 2005 not Louisiana, or 2006+)	163	MI: Wayne County (26163)	Yes	Not CHSDA	Northern Plains	Michigan	Lung and Bronchus	Malignant	8.3 Carcinoma of trachea,bronchus, and lung	Unclassified	XI(f) Other and unspecified carcinomas	Lung	Lung	C34.1-Upper lobe, lung	341	8240	Malignant	Moderately differentiated; Grade II	Right - origin of primary	Positive histology	8240/3: Carcinoid tumor, NOS	8240/3: Carcinoid tumor, NOS	8140-8389: adenomas and adenocarcinomas	Not Brain	XI(f.4) Carcinomas of lung	Lung and Bronchus	Blank(s)	NA	AJCC 6th ed derived from CS manual/coding instructions, v1.0	Blank(s)	Blank(s)	Blank(s)	Blank(s)	Blank(s)	NA	NA	NA	Blank(s)	Blank(s)	Blank(s)
18468695	Hospital inpatient/outpatient or clinic	Blank(s)	Unknown	35-39 years	White	Male	2006	Detroit (Metropolitan) - 1973+	Not applicable (1973-2004, 2005 not Louisiana, or 2006+)	125	MI: Oakland County (26125)	Yes	Not CHSDA	Northern Plains	Michigan	Lung and Bronchus	Malignant	8.3 Carcinoma of trachea,bronchus, and lung	Unclassified	XI(f) Other and unspecified carcinomas	Lung	Lung	C34.2-Middle lobe, lung	342	8240	Malignant	Well differentiated; Grade I	Right - origin of primary	Positive histology	8240/3: Carcinoid tumor, NOS	8240/3: Carcinoid tumor, NOS	8140-8389: adenomas and adenocarcinomas	Not Brain	XI(f.4) Carcinomas of lung	Lung and Bronchus	Blank(s)	NA	AJCC 6th ed derived from CS manual/coding instructions, v1.0	Blank(s)	Blank(s)	Blank(s)	Blank(s)	Blank(s)	NA	NA	NA	Blank(s)	Blank(s)	Blank(s)
18473806	Hospital inpatient/outpatient or clinic	Blank(s)	Unknown	75-79 years	White	Female	2006	Detroit (Metropolitan) - 1973+	Not applicable (1973-2004, 2005 not Louisiana, or 2006+)	125	MI: Oakland County (26125)	Yes	Not CHSDA	Northern Plains	Michigan	Lung and Bronchus	Malignant	8.3 Carcinoma of trachea,bronchus, and lung	Unclassified	XI(f) Other and unspecified carcinomas	Lung	Lung	C34.2-Middle lobe, lung	342	8240	Malignant	Well differentiated; Grade I	Right - origin of primary	Positive histology	8240/3: Carcinoid tumor, NOS	8240/3: Carcinoid tumor, NOS	8140-8389: adenomas and adenocarcinomas	Not Brain	XI(f.4) Carcinomas of lung	Lung and Bronchus	Blank(s)	NA	AJCC 6th ed derived from CS manual/coding instructions, v1.0	Blank(s)	Blank(s)	Blank(s)	Blank(s)	Blank(s)	NA	NA	NA	Blank(s)	Blank(s)	Blank(s)
18474406	Hospital inpatient/outpatient or clinic	Blank(s)	Single (never married)	40-44 years	White	Male	2006	Detroit (Metropolitan) - 1973+	Not applicable (1973-2004, 2005 not Louisiana, or 2006+)	163	MI: Wayne County (26163)	Yes	Not CHSDA	Northern Plains	Michigan	Lung and Bronchus	Malignant	8.3 Carcinoma of trachea,bronchus, and lung	Unclassified	XI(f) Other and unspecified carcinomas	Lung	Lung	C34.1-Upper lobe, lung	341	8240	Malignant	Unknown	Left - origin of primary	Positive histology	8240/3: Carcinoid tumor, NOS	8240/3: Carcinoid tumor, NOS	8140-8389: adenomas and adenocarcinomas	Not Brain	XI(f.4) Carcinomas of lung	Lung and Bronchus	Blank(s)	NA	AJCC 6th ed derived from CS manual/coding instructions, v1.0	Blank(s)	Blank(s)	Blank(s)	Blank(s)	Blank(s)	NA	NA	NA	Blank(s)	Blank(s)	Blank(s)
18475695	Hospital inpatient/outpatient or clinic	Blank(s)	Widowed	65-69 years	White	Female	2006	Detroit (Metropolitan) - 1973+	Not applicable (1973-2004, 2005 not Louisiana, or 2006+)	99	MI: Macomb County (26099)	Yes	Not CHSDA	Northern Plains	Michigan	Lung and Bronchus	Malignant	8.3 Carcinoma of trachea,bronchus, and lung	Unclassified	XI(f) Other and unspecified carcinomas	Lung	Lung	C34.1-Upper lobe, lung	341	8240	Malignant	Unknown	Right - origin of primary	Positive histology	8240/3: Carcinoid tumor, NOS	8240/3: Carcinoid tumor, NOS	8140-8389: adenomas and adenocarcinomas	Not Brain	XI(f.4) Carcinomas of lung	Lung and Bronchus	Blank(s)	NA	AJCC 6th ed derived from CS manual/coding instructions, v1.0	Blank(s)	Blank(s)	Blank(s)	Blank(s)	Blank(s)	NA	NA	NA	Blank(s)	Blank(s)	Blank(s)
18477403	Hospital inpatient/outpatient or clinic	Blank(s)	Divorced	60-64 years	Black	Female	2006	Detroit (Metropolitan) - 1973+	Not applicable (1973-2004, 2005 not Louisiana, or 2006+)	163	MI: Wayne County (26163)	Yes	Not CHSDA	Northern Plains	Michigan	Lung and Bronchus	Malignant	8.3 Carcinoma of trachea,bronchus, and lung	Unclassified	XI(f) Other and unspecified carcinomas	Lung	Lung	C34.3-Lower lobe, lung	343	8240	Malignant	Unknown	Right - origin of primary	Positive histology	8240/3: Carcinoid tumor, NOS	8240/3: Carcinoid tumor, NOS	8140-8389: adenomas and adenocarcinomas	Not Brain	XI(f.4) Carcinomas of lung	Lung and Bronchus	Blank(s)	NA	AJCC 6th ed derived from CS manual/coding instructions, v1.0	Blank(s)	Blank(s)	Blank(s)	Blank(s)	Blank(s)	NA	NA	NA	Blank(s)	Blank(s)	Blank(s)
18480475	Hospital inpatient/outpatient or clinic	Blank(s)	Single (never married)	40-44 years	Black	Male	2006	Detroit (Metropolitan) - 1973+	Not applicable (1973-2004, 2005 not Louisiana, or 2006+)	163	MI: Wayne County (26163)	Yes	Not CHSDA	Northern Plains	Michigan	Lung and Bronchus	Malignant	8.3 Carcinoma of trachea,bronchus, and lung	Unclassified	XI(f) Other and unspecified carcinomas	Lung	Lung	C34.1-Upper lobe, lung	341	8240	Malignant	Unknown	Left - origin of primary	Positive histology	8240/3: Carcinoid tumor, NOS	8240/3: Carcinoid tumor, NOS	8140-8389: adenomas and adenocarcinomas	Not Brain	XI(f.4) Carcinomas of lung	Lung and Bronchus	Blank(s)	NA	AJCC 6th ed derived from CS manual/coding instructions, v1.0	Blank(s)	Blank(s)	Blank(s)	Blank(s)	Blank(s)	NA	NA	NA	Blank(s)	Blank(s)	Blank(s)
18481104	Laboratory only (hospital or private)	Blank(s)	Widowed	70-74 years	White	Female	2006	Detroit (Metropolitan) - 1973+	Not applicable (1973-2004, 2005 not Louisiana, or 2006+)	125	MI: Oakland County (26125)	Yes	Not CHSDA	Northern Plains	Michigan	Lung and Bronchus	Malignant	8.3 Carcinoma of trachea,bronchus, and lung	Unclassified	XI(f) Other and unspecified carcinomas	Lung	Lung	C34.3-Lower lobe, lung	343	8240	Malignant	Moderately differentiated; Grade II	Right - origin of primary	Positive histology	8240/3: Carcinoid tumor, NOS	8240/3: Carcinoid tumor, NOS	8140-8389: adenomas and adenocarcinomas	Not Brain	XI(f.4) Carcinomas of lung	Lung and Bronchus	Blank(s)	NA	AJCC 6th ed derived from CS manual/coding instructions, v1.0	Blank(s)	Blank(s)	Blank(s)	Blank(s)	Blank(s)	NA	NA	NA	Blank(s)	Blank(s)	Blank(s)
18482594	Hospital inpatient/outpatient or clinic	Blank(s)	Married (including common law)	55-59 years	White	Female	2006	Detroit (Metropolitan) - 1973+	Not applicable (1973-2004, 2005 not Louisiana, or 2006+)	163	MI: Wayne County (26163)	Yes	Not CHSDA	Northern Plains	Michigan	Lung and Bronchus	Malignant	8.3 Carcinoma of trachea,bronchus, and lung	Unclassified	XI(f) Other and unspecified carcinomas	Lung	Lung	C34.2-Middle lobe, lung	342	8240	Malignant	Unknown	Right - origin of primary	Positive histology	8240/3: Carcinoid tumor, NOS	8240/3: Carcinoid tumor, NOS	8140-8389: adenomas and adenocarcinomas	Not Brain	XI(f.4) Carcinomas of lung	Lung and Bronchus	Blank(s)	NA	AJCC 6th ed derived from CS manual/coding instructions, v1.0	Blank(s)	Blank(s)	Blank(s)	Blank(s)	Blank(s)	NA	NA	NA	Blank(s)	Blank(s)	Blank(s)
18484906	Hospital inpatient/outpatient or clinic	Blank(s)	Married (including common law)	50-54 years	White	Male	2006	Detroit (Metropolitan) - 1973+	Not applicable (1973-2004, 2005 not Louisiana, or 2006+)	163	MI: Wayne County (26163)	Yes	Not CHSDA	Northern Plains	Michigan	Lung and Bronchus	Malignant	8.3 Carcinoma of trachea,bronchus, and lung	Unclassified	XI(f) Other and unspecified carcinomas	Lung	Lung	C34.3-Lower lobe, lung	343	8240	Malignant	Well differentiated; Grade I	Left - origin of primary	Positive histology	8240/3: Carcinoid tumor, NOS	8240/3: Carcinoid tumor, NOS	8140-8389: adenomas and adenocarcinomas	Not Brain	XI(f.4) Carcinomas of lung	Lung and Bronchus	Blank(s)	NA	AJCC 6th ed derived from CS manual/coding instructions, v1.0	Blank(s)	Blank(s)	Blank(s)	Blank(s)	Blank(s)	NA	NA	NA	Blank(s)	Blank(s)	Blank(s)
18492849	Hospital inpatient/outpatient or clinic	Insured	Married (including common law)	50-54 years	White	Male	2007	Detroit (Metropolitan) - 1973+	Not applicable (1973-2004, 2005 not Louisiana, or 2006+)	163	MI: Wayne County (26163)	Yes	Not CHSDA	Northern Plains	Michigan	Lung and Bronchus	Malignant	8.3 Carcinoma of trachea,bronchus, and lung	Unclassified	XI(f) Other and unspecified carcinomas	Lung	Lung	C34.1-Upper lobe, lung	341	8240	Malignant	Well differentiated; Grade I	Left - origin of primary	Positive histology	8240/3: Carcinoid tumor, NOS	8240/3: Carcinoid tumor, NOS	8140-8389: adenomas and adenocarcinomas	Not Brain	XI(f.4) Carcinomas of lung	Lung and Bronchus	Blank(s)	NA	AJCC 6th ed derived from CS manual/coding instructions, v1.0	Blank(s)	Blank(s)	Blank(s)	Blank(s)	Blank(s)	NA	NA	NA	Blank(s)	Blank(s)	Blank(s)
18504999	Hospital inpatient/outpatient or clinic	Insured/No specifics	Unknown	40-44 years	White	Female	2007	Detroit (Metropolitan) - 1973+	Not applicable (1973-2004, 2005 not Louisiana, or 2006+)	125	MI: Oakland County (26125)	Yes	Not CHSDA	Northern Plains	Michigan	Lung and Bronchus	Malignant	8.3 Carcinoma of trachea,bronchus, and lung	Unclassified	XI(f) Other and unspecified carcinomas	Lung	Lung	C34.3-Lower lobe, lung	343	8240	Malignant	Unknown	Right - origin of primary	Positive histology	8240/3: Carcinoid tumor, NOS	8240/3: Carcinoid tumor, NOS	8140-8389: adenomas and adenocarcinomas	Not Brain	XI(f.4) Carcinomas of lung	Lung and Bronchus	Blank(s)	NA	AJCC 6th ed derived from CS manual/coding instructions, v1.0	Blank(s)	Blank(s)	Blank(s)	Blank(s)	Blank(s)	NA	NA	NA	Blank(s)	Blank(s)	Blank(s)
18507508	Hospital inpatient/outpatient or clinic	Insured	Widowed	85+ years	White	Female	2007	Detroit (Metropolitan) - 1973+	Not applicable (1973-2004, 2005 not Louisiana, or 2006+)	99	MI: Macomb County (26099)	Yes	Not CHSDA	Northern Plains	Michigan	Lung and Bronchus	Malignant	8.3 Carcinoma of trachea,bronchus, and lung	Unclassified	XI(f) Other and unspecified carcinomas	Lung	Lung	C34.1-Upper lobe, lung	341	8240	Malignant	Unknown	Right - origin of primary	Positive histology	8240/3: Carcinoid tumor, NOS	8240/3: Carcinoid tumor, NOS	8140-8389: adenomas and adenocarcinomas	Not Brain	XI(f.4) Carcinomas of lung	Lung and Bronchus	Blank(s)	NA	AJCC 6th ed derived from CS manual/coding instructions, v1.0	Blank(s)	Blank(s)	Blank(s)	Blank(s)	Blank(s)	NA	NA	NA	Blank(s)	Blank(s)	Blank(s)
18511855	Hospital inpatient/outpatient or clinic	Insured/No specifics	Unknown	80-84 years	White	Female	2007	Detroit (Metropolitan) - 1973+	Not applicable (1973-2004, 2005 not Louisiana, or 2006+)	99	MI: Macomb County (26099)	Yes	Not CHSDA	Northern Plains	Michigan	Lung and Bronchus	Malignant	8.3 Carcinoma of trachea,bronchus, and lung	Unclassified	XI(f) Other and unspecified carcinomas	Lung	Lung	C34.3-Lower lobe, lung	343	8240	Malignant	Unknown	Right - origin of primary	Positive histology	8240/3: Carcinoid tumor, NOS	8240/3: Carcinoid tumor, NOS	8140-8389: adenomas and adenocarcinomas	Not Brain	XI(f.4) Carcinomas of lung	Lung and Bronchus	Blank(s)	NA	AJCC 6th ed derived from CS manual/coding instructions, v1.0	Blank(s)	Blank(s)	Blank(s)	Blank(s)	Blank(s)	NA	NA	NA	Blank(s)	Blank(s)	Blank(s)
18514456	Hospital inpatient/outpatient or clinic	Insured	Married (including common law)	75-79 years	White	Female	2007	Detroit (Metropolitan) - 1973+	Not applicable (1973-2004, 2005 not Louisiana, or 2006+)	99	MI: Macomb County (26099)	Yes	Not CHSDA	Northern Plains	Michigan	Lung and Bronchus	Malignant	8.3 Carcinoma of trachea,bronchus, and lung	Unclassified	XI(f) Other and unspecified carcinomas	Lung	Lung	C34.3-Lower lobe, lung	343	8240	Malignant	Unknown	Left - origin of primary	Positive histology	8240/3: Carcinoid tumor, NOS	8240/3: Carcinoid tumor, NOS	8140-8389: adenomas and adenocarcinomas	Not Brain	XI(f.4) Carcinomas of lung	Lung and Bronchus	Blank(s)	NA	AJCC 6th ed derived from CS manual/coding instructions, v1.0	Blank(s)	Blank(s)	Blank(s)	Blank(s)	Blank(s)	NA	NA	NA	Blank(s)	Blank(s)	Blank(s)
18516526	Hospital inpatient/outpatient or clinic	Insured/No specifics	Widowed	75-79 years	White	Female	2007	Detroit (Metropolitan) - 1973+	Not applicable (1973-2004, 2005 not Louisiana, or 2006+)	163	MI: Wayne County (26163)	Yes	Not CHSDA	Northern Plains	Michigan	Lung and Bronchus	Malignant	8.3 Carcinoma of trachea,bronchus, and lung	Unclassified	XI(f) Other and unspecified carcinomas	Lung	Lung	C34.3-Lower lobe, lung	343	8240	Malignant	Unknown	Right - origin of primary	Positive histology	8240/3: Carcinoid tumor, NOS	8240/3: Carcinoid tumor, NOS	8140-8389: adenomas and adenocarcinomas	Not Brain	XI(f.4) Carcinomas of lung	Lung and Bronchus	Blank(s)	NA	AJCC 6th ed derived from CS manual/coding instructions, v1.0	Blank(s)	Blank(s)	Blank(s)	Blank(s)	Blank(s)	NA	NA	NA	Blank(s)	Blank(s)	Blank(s)
18517680	Hospital inpatient/outpatient or clinic	Insured	Married (including common law)	60-64 years	White	Female	2007	Detroit (Metropolitan) - 1973+	Not applicable (1973-2004, 2005 not Louisiana, or 2006+)	163	MI: Wayne County (26163)	Yes	Not CHSDA	Northern Plains	Michigan	Lung and Bronchus	Malignant	8.3 Carcinoma of trachea,bronchus, and lung	Unclassified	XI(f) Other and unspecified carcinomas	Lung	Lung	C34.1-Upper lobe, lung	341	8240	Malignant	Well differentiated; Grade I	Right - origin of primary	Positive histology	8240/3: Carcinoid tumor, NOS	8240/3: Carcinoid tumor, NOS	8140-8389: adenomas and adenocarcinomas	Not Brain	XI(f.4) Carcinomas of lung	Lung and Bronchus	Blank(s)	NA	AJCC 6th ed derived from CS manual/coding instructions, v1.0	Blank(s)	Blank(s)	Blank(s)	Blank(s)	Blank(s)	NA	NA	NA	Blank(s)	Blank(s)	Blank(s)
18517697	Hospital inpatient/outpatient or clinic	Insured	Married (including common law)	60-64 years	Black	Female	2007	Detroit (Metropolitan) - 1973+	Not applicable (1973-2004, 2005 not Louisiana, or 2006+)	163	MI: Wayne County (26163)	Yes	Not CHSDA	Northern Plains	Michigan	Lung and Bronchus	Malignant	8.3 Carcinoma of trachea,bronchus, and lung	Unclassified	XI(f) Other and unspecified carcinomas	Lung	Lung	C34.1-Upper lobe, lung	341	8240	Malignant	Well differentiated; Grade I	Right - origin of primary	Positive histology	8240/3: Carcinoid tumor, NOS	8240/3: Carcinoid tumor, NOS	8140-8389: adenomas and adenocarcinomas	Not Brain	XI(f.4) Carcinomas of lung	Lung and Bronchus	Blank(s)	NA	AJCC 6th ed derived from CS manual/coding instructions, v1.0	Blank(s)	Blank(s)	Blank(s)	Blank(s)	Blank(s)	NA	NA	NA	Blank(s)	Blank(s)	Blank(s)
18519863	Hospital inpatient/outpatient or clinic	Insured	Married (including common law)	50-54 years	White	Female	2007	Detroit (Metropolitan) - 1973+	Not applicable (1973-2004, 2005 not Louisiana, or 2006+)	125	MI: Oakland County (26125)	Yes	Not CHSDA	Northern Plains	Michigan	Lung and Bronchus	Malignant	8.3 Carcinoma of trachea,bronchus, and lung	Unclassified	XI(f) Other and unspecified carcinomas	Lung	Lung	C34.2-Middle lobe, lung	342	8240	Malignant	Unknown	Right - origin of primary	Positive histology	8240/3: Carcinoid tumor, NOS	8240/3: Carcinoid tumor, NOS	8140-8389: adenomas and adenocarcinomas	Not Brain	XI(f.4) Carcinomas of lung	Lung and Bronchus	Blank(s)	NA	AJCC 6th ed derived from CS manual/coding instructions, v1.0	Blank(s)	Blank(s)	Blank(s)	Blank(s)	Blank(s)	NA	NA	NA	Blank(s)	Blank(s)	Blank(s)
18522096	Hospital inpatient/outpatient or clinic	Insured	Unknown	55-59 years	White	Female	2007	Detroit (Metropolitan) - 1973+	Not applicable (1973-2004, 2005 not Louisiana, or 2006+)	163	MI: Wayne County (26163)	Yes	Not CHSDA	Northern Plains	Michigan	Lung and Bronchus	Malignant	8.3 Carcinoma of trachea,bronchus, and lung	Unclassified	XI(f) Other and unspecified carcinomas	Lung	Lung	C34.3-Lower lobe, lung	343	8240	Malignant	Unknown	Left - origin of primary	Positive histology	8240/3: Carcinoid tumor, NOS	8240/3: Carcinoid tumor, NOS	8140-8389: adenomas and adenocarcinomas	Not Brain	XI(f.4) Carcinomas of lung	Lung and Bronchus	Blank(s)	NA	AJCC 6th ed derived from CS manual/coding instructions, v1.0	Blank(s)	Blank(s)	Blank(s)	Blank(s)	Blank(s)	NA	NA	NA	Blank(s)	Blank(s)	Blank(s)
18541297	Hospital inpatient/outpatient or clinic	Insured	Divorced	40-44 years	White	Female	2008	Detroit (Metropolitan) - 1973+	Not applicable (1973-2004, 2005 not Louisiana, or 2006+)	163	MI: Wayne County (26163)	Yes	Not CHSDA	Northern Plains	Michigan	Lung and Bronchus	Malignant	8.3 Carcinoma of trachea,bronchus, and lung	Unclassified	XI(f) Other and unspecified carcinomas	Lung	Lung	C34.2-Middle lobe, lung	342	8240	Malignant	Unknown	Right - origin of primary	Positive histology	8240/3: Carcinoid tumor, NOS	8240/3: Carcinoid tumor, NOS	8140-8389: adenomas and adenocarcinomas	Not Brain	XI(f.4) Carcinomas of lung	Lung and Bronchus	Blank(s)	NA	AJCC 6th ed derived from CS manual/coding instructions, v1.0	Blank(s)	Blank(s)	Blank(s)	Blank(s)	Blank(s)	NA	NA	NA	Blank(s)	Blank(s)	Blank(s)
18543431	Hospital inpatient/outpatient or clinic	Insured/No specifics	Married (including common law)	50-54 years	White	Female	2008	Detroit (Metropolitan) - 1973+	Not applicable (1973-2004, 2005 not Louisiana, or 2006+)	125	MI: Oakland County (26125)	Yes	Not CHSDA	Northern Plains	Michigan	Lung and Bronchus	Malignant	8.3 Carcinoma of trachea,bronchus, and lung	Unclassified	XI(f) Other and unspecified carcinomas	Lung	Lung	C34.1-Upper lobe, lung	341	8240	Malignant	Unknown	Left - origin of primary	Positive histology	8240/3: Carcinoid tumor, NOS	8240/3: Carcinoid tumor, NOS	8140-8389: adenomas and adenocarcinomas	Not Brain	XI(f.4) Carcinomas of lung	Lung and Bronchus	Blank(s)	NA	AJCC 6th ed derived from CS manual/coding instructions, v1.0	Blank(s)	Blank(s)	Blank(s)	Blank(s)	Blank(s)	NA	NA	NA	Blank(s)	Blank(s)	Blank(s)
18544328	Hospital inpatient/outpatient or clinic	Insured	Widowed	35-39 years	White	Female	2008	Detroit (Metropolitan) - 1973+	Not applicable (1973-2004, 2005 not Louisiana, or 2006+)	99	MI: Macomb County (26099)	Yes	Not CHSDA	Northern Plains	Michigan	Lung and Bronchus	Malignant	8.3 Carcinoma of trachea,bronchus, and lung	Unclassified	XI(f) Other and unspecified carcinomas	Lung	Lung	C34.3-Lower lobe, lung	343	8240	Malignant	Well differentiated; Grade I	Right - origin of primary	Positive histology	8240/3: Carcinoid tumor, NOS	8240/3: Carcinoid tumor, NOS	8140-8389: adenomas and adenocarcinomas	Not Brain	XI(f.4) Carcinomas of lung	Lung and Bronchus	Blank(s)	NA	AJCC 6th ed derived from CS manual/coding instructions, v1.0	Blank(s)	Blank(s)	Blank(s)	Blank(s)	Blank(s)	NA	NA	NA	Blank(s)	Blank(s)	Blank(s)
18554496	Hospital inpatient/outpatient or clinic	Insured	Unknown	60-64 years	White	Male	2008	Detroit (Metropolitan) - 1973+	Not applicable (1973-2004, 2005 not Louisiana, or 2006+)	99	MI: Macomb County (26099)	Yes	Not CHSDA	Northern Plains	Michigan	Lung and Bronchus	Malignant	8.3 Carcinoma of trachea,bronchus, and lung	Unclassified	XI(f) Other and unspecified carcinomas	Lung	Lung	C34.3-Lower lobe, lung	343	8240	Malignant	Unknown	Right - origin of primary	Positive histology	8240/3: Carcinoid tumor, NOS	8240/3: Carcinoid tumor, NOS	8140-8389: adenomas and adenocarcinomas	Not Brain	XI(f.4) Carcinomas of lung	Lung and Bronchus	Blank(s)	NA	AJCC 6th ed derived from CS manual/coding instructions, v1.0	Blank(s)	Blank(s)	Blank(s)	Blank(s)	Blank(s)	NA	NA	NA	Blank(s)	Blank(s)	Blank(s)
18557555	Hospital inpatient/outpatient or clinic	Any Medicaid	Married (including common law)	70-74 years	White	Female	2009	Detroit (Metropolitan) - 1973+	Not applicable (1973-2004, 2005 not Louisiana, or 2006+)	125	MI: Oakland County (26125)	Yes	Not CHSDA	Northern Plains	Michigan	Lung and Bronchus	Malignant	8.3 Carcinoma of trachea,bronchus, and lung	Unclassified	XI(f) Other and unspecified carcinomas	Lung	Lung	C34.2-Middle lobe, lung	342	8240	Malignant	Unknown	Right - origin of primary	Positive histology	8240/3: Carcinoid tumor, NOS	8240/3: Carcinoid tumor, NOS	8140-8389: adenomas and adenocarcinomas	Not Brain	XI(f.4) Carcinomas of lung	Lung and Bronchus	Blank(s)	NA	AJCC 6th ed derived from CS manual/coding instructions, v1.0	Blank(s)	Blank(s)	Blank(s)	Blank(s)	Blank(s)	NA	NA	NA	Blank(s)	Blank(s)	Blank(s)
18560029	Hospital inpatient/outpatient or clinic	Insured	Divorced	50-54 years	Black	Female	2008	Detroit (Metropolitan) - 1973+	Not applicable (1973-2004, 2005 not Louisiana, or 2006+)	163	MI: Wayne County (26163)	Yes	Not CHSDA	Northern Plains	Michigan	Lung and Bronchus	Malignant	8.3 Carcinoma of trachea,bronchus, and lung	Unclassified	XI(f) Other and unspecified carcinomas	Lung	Lung	C34.3-Lower lobe, lung	343	8240	Malignant	Unknown	Left - origin of primary	Positive histology	8240/3: Carcinoid tumor, NOS	8240/3: Carcinoid tumor, NOS	8140-8389: adenomas and adenocarcinomas	Not Brain	XI(f.4) Carcinomas of lung	Lung and Bronchus	Blank(s)	NA	AJCC 6th ed derived from CS manual/coding instructions, v1.0	Blank(s)	Blank(s)	Blank(s)	Blank(s)	Blank(s)	NA	NA	NA	Blank(s)	Blank(s)	Blank(s)
18563196	Hospital inpatient/outpatient or clinic	Insured/No specifics	Married (including common law)	50-54 years	White	Female	2008	Detroit (Metropolitan) - 1973+	Not applicable (1973-2004, 2005 not Louisiana, or 2006+)	163	MI: Wayne County (26163)	Yes	Not CHSDA	Northern Plains	Michigan	Lung and Bronchus	Malignant	8.3 Carcinoma of trachea,bronchus, and lung	Unclassified	XI(f) Other and unspecified carcinomas	Lung	Lung	C34.3-Lower lobe, lung	343	8240	Malignant	Well differentiated; Grade I	Right - origin of primary	Positive histology	8240/3: Carcinoid tumor, NOS	8240/3: Carcinoid tumor, NOS	8140-8389: adenomas and adenocarcinomas	Not Brain	XI(f.4) Carcinomas of lung	Lung and Bronchus	Blank(s)	NA	AJCC 6th ed derived from CS manual/coding instructions, v1.0	Blank(s)	Blank(s)	Blank(s)	Blank(s)	Blank(s)	NA	NA	NA	Blank(s)	Blank(s)	Blank(s)
18566341	Hospital inpatient/outpatient or clinic	Insured	Married (including common law)	60-64 years	Unknown	Female	2008	Detroit (Metropolitan) - 1973+	Not applicable (1973-2004, 2005 not Louisiana, or 2006+)	99	MI: Macomb County (26099)	Yes	Not CHSDA	Northern Plains	Michigan	Lung and Bronchus	Malignant	8.3 Carcinoma of trachea,bronchus, and lung	Unclassified	XI(f) Other and unspecified carcinomas	Lung	Lung	C34.3-Lower lobe, lung	343	8240	Malignant	Well differentiated; Grade I	Left - origin of primary	Positive histology	8240/3: Carcinoid tumor, NOS	8240/3: Carcinoid tumor, NOS	8140-8389: adenomas and adenocarcinomas	Not Brain	XI(f.4) Carcinomas of lung	Lung and Bronchus	Blank(s)	NA	AJCC 6th ed derived from CS manual/coding instructions, v1.0	Blank(s)	Blank(s)	Blank(s)	Blank(s)	Blank(s)	NA	NA	NA	Blank(s)	Blank(s)	Blank(s)
18569979	Hospital inpatient/outpatient or clinic	Insured	Unknown	60-64 years	White	Female	2009	Detroit (Metropolitan) - 1973+	Not applicable (1973-2004, 2005 not Louisiana, or 2006+)	99	MI: Macomb County (26099)	Yes	Not CHSDA	Northern Plains	Michigan	Lung and Bronchus	Malignant	8.3 Carcinoma of trachea,bronchus, and lung	Unclassified	XI(f) Other and unspecified carcinomas	Lung	Lung	C34.3-Lower lobe, lung	343	8240	Malignant	Unknown	Right - origin of primary	Positive histology	8240/3: Carcinoid tumor, NOS	8240/3: Carcinoid tumor, NOS	8140-8389: adenomas and adenocarcinomas	Not Brain	XI(f.4) Carcinomas of lung	Lung and Bronchus	Blank(s)	NA	AJCC 6th ed derived from CS manual/coding instructions, v1.0	Blank(s)	Blank(s)	Blank(s)	Blank(s)	Blank(s)	NA	NA	NA	Blank(s)	Blank(s)	Blank(s)
18571669	Hospital inpatient/outpatient or clinic	Insured/No specifics	Married (including common law)	45-49 years	Black	Female	2009	Detroit (Metropolitan) - 1973+	Not applicable (1973-2004, 2005 not Louisiana, or 2006+)	163	MI: Wayne County (26163)	Yes	Not CHSDA	Northern Plains	Michigan	Lung and Bronchus	Malignant	8.3 Carcinoma of trachea,bronchus, and lung	Unclassified	XI(f) Other and unspecified carcinomas	Lung	Lung	C34.3-Lower lobe, lung	343	8240	Malignant	Well differentiated; Grade I	Right - origin of primary	Positive histology	8240/3: Carcinoid tumor, NOS	8240/3: Carcinoid tumor, NOS	8140-8389: adenomas and adenocarcinomas	Not Brain	XI(f.4) Carcinomas of lung	Lung and Bronchus	Blank(s)	NA	AJCC 6th ed derived from CS manual/coding instructions, v1.0	Blank(s)	Blank(s)	Blank(s)	Blank(s)	Blank(s)	NA	NA	NA	Blank(s)	Blank(s)	Blank(s)
18572809	Hospital inpatient/outpatient or clinic	Insured	Single (never married)	25-29 years	White	Male	2009	Detroit (Metropolitan) - 1973+	Not applicable (1973-2004, 2005 not Louisiana, or 2006+)	163	MI: Wayne County (26163)	Yes	Not CHSDA	Northern Plains	Michigan	Lung and Bronchus	Malignant	8.3 Carcinoma of trachea,bronchus, and lung	Unclassified	XI(f) Other and unspecified carcinomas	Lung	Lung	C34.8-Overlapping lesion of lung	348	8240	Malignant	Well differentiated; Grade I	Right - origin of primary	Positive histology	8240/3: Carcinoid tumor, NOS	8240/3: Carcinoid tumor, NOS	8140-8389: adenomas and adenocarcinomas	Not Brain	XI(f.4) Carcinomas of lung	Lung and Bronchus	Blank(s)	NA	AJCC 6th ed derived from CS manual/coding instructions, v1.0	Blank(s)	Blank(s)	Blank(s)	Blank(s)	Blank(s)	NA	NA	NA	Blank(s)	Blank(s)	Blank(s)
18574893	Hospital inpatient/outpatient or clinic	Insured/No specifics	Divorced	45-49 years	Black	Female	2008	Detroit (Metropolitan) - 1973+	Not applicable (1973-2004, 2005 not Louisiana, or 2006+)	99	MI: Macomb County (26099)	Yes	Not CHSDA	Northern Plains	Michigan	Lung and Bronchus	Malignant	8.3 Carcinoma of trachea,bronchus, and lung	Unclassified	XI(f) Other and unspecified carcinomas	Lung	Lung	C34.3-Lower lobe, lung	343	8240	Malignant	Unknown	Left - origin of primary	Positive histology	8240/3: Carcinoid tumor, NOS	8240/3: Carcinoid tumor, NOS	8140-8389: adenomas and adenocarcinomas	Not Brain	XI(f.4) Carcinomas of lung	Lung and Bronchus	Blank(s)	NA	AJCC 6th ed derived from CS manual/coding instructions, v1.0	Blank(s)	Blank(s)	Blank(s)	Blank(s)	Blank(s)	NA	NA	NA	Blank(s)	Blank(s)	Blank(s)
18575101	Hospital inpatient/outpatient or clinic	Insured	Single (never married)	50-54 years	White	Female	2009	Detroit (Metropolitan) - 1973+	Not applicable (1973-2004, 2005 not Louisiana, or 2006+)	163	MI: Wayne County (26163)	Yes	Not CHSDA	Northern Plains	Michigan	Lung and Bronchus	Malignant	8.3 Carcinoma of trachea,bronchus, and lung	Unclassified	XI(f) Other and unspecified carcinomas	Lung	Lung	C34.3-Lower lobe, lung	343	8240	Malignant	Well differentiated; Grade I	Right - origin of primary	Positive histology	8240/3: Carcinoid tumor, NOS	8240/3: Carcinoid tumor, NOS	8140-8389: adenomas and adenocarcinomas	Not Brain	XI(f.4) Carcinomas of lung	Lung and Bronchus	Blank(s)	NA	AJCC 6th ed derived from CS manual/coding instructions, v1.0	Blank(s)	Blank(s)	Blank(s)	Blank(s)	Blank(s)	NA	NA	NA	Blank(s)	Blank(s)	Blank(s)
18581929	Hospital inpatient/outpatient or clinic	Insured	Married (including common law)	60-64 years	White	Male	2009	Detroit (Metropolitan) - 1973+	Not applicable (1973-2004, 2005 not Louisiana, or 2006+)	163	MI: Wayne County (26163)	Yes	Not CHSDA	Northern Plains	Michigan	Lung and Bronchus	Malignant	8.3 Carcinoma of trachea,bronchus, and lung	Unclassified	XI(f) Other and unspecified carcinomas	Lung	Lung	C34.3-Lower lobe, lung	343	8240	Malignant	Well differentiated; Grade I	Left - origin of primary	Positive histology	8240/3: Carcinoid tumor, NOS	8240/3: Carcinoid tumor, NOS	8140-8389: adenomas and adenocarcinomas	Not Brain	XI(f.4) Carcinomas of lung	Lung and Bronchus	Blank(s)	NA	AJCC 6th ed derived from CS manual/coding instructions, v1.0	Blank(s)	Blank(s)	Blank(s)	Blank(s)	Blank(s)	NA	NA	NA	Blank(s)	Blank(s)	Blank(s)
18582512	Hospital inpatient/outpatient or clinic	Insured/No specifics	Married (including common law)	35-39 years	White	Female	2009	Detroit (Metropolitan) - 1973+	Not applicable (1973-2004, 2005 not Louisiana, or 2006+)	99	MI: Macomb County (26099)	Yes	Not CHSDA	Northern Plains	Michigan	Lung and Bronchus	Malignant	8.3 Carcinoma of trachea,bronchus, and lung	Unclassified	XI(f) Other and unspecified carcinomas	Lung	Lung	C34.3-Lower lobe, lung	343	8240	Malignant	Unknown	Right - origin of primary	Positive histology	8240/3: Carcinoid tumor, NOS	8240/3: Carcinoid tumor, NOS	8140-8389: adenomas and adenocarcinomas	Not Brain	XI(f.4) Carcinomas of lung	Lung and Bronchus	Blank(s)	NA	AJCC 6th ed derived from CS manual/coding instructions, v1.0	Blank(s)	Blank(s)	Blank(s)	Blank(s)	Blank(s)	NA	NA	NA	Blank(s)	Blank(s)	Blank(s)
18586298	Hospital inpatient/outpatient or clinic	Insured	Married (including common law)	55-59 years	White	Male	2009	Detroit (Metropolitan) - 1973+	Not applicable (1973-2004, 2005 not Louisiana, or 2006+)	99	MI: Macomb County (26099)	Yes	Not CHSDA	Northern Plains	Michigan	Lung and Bronchus	Malignant	8.3 Carcinoma of trachea,bronchus, and lung	Unclassified	XI(f) Other and unspecified carcinomas	Lung	Lung	C34.1-Upper lobe, lung	341	8240	Malignant	Well differentiated; Grade I	Left - origin of primary	Positive histology	8240/3: Carcinoid tumor, NOS	8240/3: Carcinoid tumor, NOS	8140-8389: adenomas and adenocarcinomas	Not Brain	XI(f.4) Carcinomas of lung	Lung and Bronchus	Blank(s)	NA	AJCC 6th ed derived from CS manual/coding instructions, v1.0	Blank(s)	Blank(s)	Blank(s)	Blank(s)	Blank(s)	NA	NA	NA	Blank(s)	Blank(s)	Blank(s)
18586306	Hospital inpatient/outpatient or clinic	Insured/No specifics	Separated	65-69 years	White	Female	2009	Detroit (Metropolitan) - 1973+	Not applicable (1973-2004, 2005 not Louisiana, or 2006+)	163	MI: Wayne County (26163)	Yes	Not CHSDA	Northern Plains	Michigan	Lung and Bronchus	Malignant	8.3 Carcinoma of trachea,bronchus, and lung	Unclassified	XI(f) Other and unspecified carcinomas	Lung	Lung	C34.1-Upper lobe, lung	341	8240	Malignant	Moderately differentiated; Grade II	Left - origin of primary	Positive histology	8240/3: Carcinoid tumor, NOS	8240/3: Carcinoid tumor, NOS	8140-8389: adenomas and adenocarcinomas	Not Brain	XI(f.4) Carcinomas of lung	Lung and Bronchus	Blank(s)	NA	AJCC 6th ed derived from CS manual/coding instructions, v1.0	Blank(s)	Blank(s)	Blank(s)	Blank(s)	Blank(s)	NA	NA	NA	Blank(s)	Blank(s)	Blank(s)
18589660	Hospital inpatient/outpatient or clinic	Insured	Married (including common law)	45-49 years	White	Female	2009	Detroit (Metropolitan) - 1973+	Not applicable (1973-2004, 2005 not Louisiana, or 2006+)	163	MI: Wayne County (26163)	Yes	Not CHSDA	Northern Plains	Michigan	Lung and Bronchus	Malignant	8.3 Carcinoma of trachea,bronchus, and lung	Unclassified	XI(f) Other and unspecified carcinomas	Lung	Lung	C34.1-Upper lobe, lung	341	8240	Malignant	Unknown	Left - origin of primary	Positive histology	8240/3: Carcinoid tumor, NOS	8240/3: Carcinoid tumor, NOS	8140-8389: adenomas and adenocarcinomas	Not Brain	XI(f.4) Carcinomas of lung	Lung and Bronchus	Blank(s)	NA	AJCC 6th ed derived from CS manual/coding instructions, v1.0	Blank(s)	Blank(s)	Blank(s)	Blank(s)	Blank(s)	NA	NA	NA	Blank(s)	Blank(s)	Blank(s)
18589995	Hospital inpatient/outpatient or clinic	Insured	Married (including common law)	60-64 years	Black	Male	2009	Detroit (Metropolitan) - 1973+	Not applicable (1973-2004, 2005 not Louisiana, or 2006+)	163	MI: Wayne County (26163)	Yes	Not CHSDA	Northern Plains	Michigan	Lung and Bronchus	Malignant	8.3 Carcinoma of trachea,bronchus, and lung	Unclassified	XI(f) Other and unspecified carcinomas	Lung	Lung	C34.3-Lower lobe, lung	343	8240	Malignant	Well differentiated; Grade I	Right - origin of primary	Positive histology	8240/3: Carcinoid tumor, NOS	8240/3: Carcinoid tumor, NOS	8140-8389: adenomas and adenocarcinomas	Not Brain	XI(f.4) Carcinomas of lung	Lung and Bronchus	Blank(s)	NA	AJCC 6th ed derived from CS manual/coding instructions, v1.0	Blank(s)	Blank(s)	Blank(s)	Blank(s)	Blank(s)	NA	NA	NA	Blank(s)	Blank(s)	Blank(s)
18596786	Hospital inpatient/outpatient or clinic	Insured	Married (including common law)	50-54 years	Unknown	Female	2009	Detroit (Metropolitan) - 1973+	Not applicable (1973-2004, 2005 not Louisiana, or 2006+)	163	MI: Wayne County (26163)	Yes	Not CHSDA	Northern Plains	Michigan	Lung and Bronchus	Malignant	8.3 Carcinoma of trachea,bronchus, and lung	Unclassified	XI(f) Other and unspecified carcinomas	Lung	Lung	C34.2-Middle lobe, lung	342	8240	Malignant	Unknown	Right - origin of primary	Positive histology	8240/3: Carcinoid tumor, NOS	8240/3: Carcinoid tumor, NOS	8140-8389: adenomas and adenocarcinomas	Not Brain	XI(f.4) Carcinomas of lung	Lung and Bronchus	Blank(s)	NA	AJCC 6th ed derived from CS manual/coding instructions, v1.0	Blank(s)	Blank(s)	Blank(s)	Blank(s)	Blank(s)	NA	NA	NA	Blank(s)	Blank(s)	Blank(s)
19667509	Hospital inpatient/outpatient or clinic	Insured	Single (never married)	15-19 years	Black	Male	2009	Detroit (Metropolitan) - 1973+	Not applicable (1973-2004, 2005 not Louisiana, or 2006+)	125	MI: Oakland County (26125)	Yes	Not CHSDA	Northern Plains	Michigan	Lung and Bronchus	Malignant	8.3 Carcinoma of trachea,bronchus, and lung	Unclassified	XI(f) Other and unspecified carcinomas	Lung	Lung	C34.1-Upper lobe, lung	341	8240	Malignant	Moderately differentiated; Grade II	Left - origin of primary	Positive histology	8240/3: Carcinoid tumor, NOS	8240/3: Carcinoid tumor, NOS	8140-8389: adenomas and adenocarcinomas	Not Brain	XI(f.4) Carcinomas of lung	Lung and Bronchus	Blank(s)	NA	AJCC 6th ed derived from CS manual/coding instructions, v1.0	Blank(s)	Blank(s)	Blank(s)	Blank(s)	Blank(s)	NA	NA	NA	Blank(s)	Blank(s)	Blank(s)
19671418	Hospital inpatient/outpatient or clinic	Insured/No specifics	Married (including common law)	45-49 years	White	Male	2009	Detroit (Metropolitan) - 1973+	Not applicable (1973-2004, 2005 not Louisiana, or 2006+)	125	MI: Oakland County (26125)	Yes	Not CHSDA	Northern Plains	Michigan	Lung and Bronchus	Malignant	8.3 Carcinoma of trachea,bronchus, and lung	Unclassified	XI(f) Other and unspecified carcinomas	Lung	Lung	C34.1-Upper lobe, lung	341	8240	Malignant	Unknown	Right - origin of primary	Positive histology	8240/3: Carcinoid tumor, NOS	8240/3: Carcinoid tumor, NOS	8140-8389: adenomas and adenocarcinomas	Not Brain	XI(f.4) Carcinomas of lung	Lung and Bronchus	Blank(s)	NA	AJCC 6th ed derived from CS manual/coding instructions, v1.0	Blank(s)	Blank(s)	Blank(s)	Blank(s)	Blank(s)	NA	NA	NA	Blank(s)	Blank(s)	Blank(s)
19671589	Hospital inpatient/outpatient or clinic	Insured/No specifics	Married (including common law)	55-59 years	White	Female	2009	Detroit (Metropolitan) - 1973+	Not applicable (1973-2004, 2005 not Louisiana, or 2006+)	99	MI: Macomb County (26099)	Yes	Not CHSDA	Northern Plains	Michigan	Lung and Bronchus	Malignant	8.3 Carcinoma of trachea,bronchus, and lung	Unclassified	XI(f) Other and unspecified carcinomas	Lung	Lung	C34.1-Upper lobe, lung	341	8240	Malignant	Unknown	Right - origin of primary	Positive histology	8240/3: Carcinoid tumor, NOS	8240/3: Carcinoid tumor, NOS	8140-8389: adenomas and adenocarcinomas	Not Brain	XI(f.4) Carcinomas of lung	Lung and Bronchus	Blank(s)	NA	AJCC 6th ed derived from CS manual/coding instructions, v1.0	Blank(s)	Blank(s)	Blank(s)	Blank(s)	Blank(s)	NA	NA	NA	Blank(s)	Blank(s)	Blank(s)
19676347	Hospital inpatient/outpatient or clinic	Insured/No specifics	Married (including common law)	65-69 years	White	Female	2010	Detroit (Metropolitan) - 1973+	Not applicable (1973-2004, 2005 not Louisiana, or 2006+)	163	MI: Wayne County (26163)	Yes	Not CHSDA	Northern Plains	Michigan	Lung and Bronchus	Malignant	8.3 Carcinoma of trachea,bronchus, and lung	Unclassified	XI(f) Other and unspecified carcinomas	Lung	Lung	C34.3-Lower lobe, lung	343	8240	Malignant	Unknown	Right - origin of primary	Positive histology	8240/3: Carcinoid tumor, NOS	8240/3: Carcinoid tumor, NOS	8140-8389: adenomas and adenocarcinomas	Not Brain	XI(f.4) Carcinomas of lung	Lung and Bronchus	IA	NA	AJCC 6th ed derived from CS manual/coding instructions, v1.0	Blank(s)	Blank(s)	T1b	N0	M0	NA	NA	NA	Blank(s)	Blank(s)	Blank(s)
19681400	Hospital inpatient/outpatient or clinic	Insured	Married (including common law)	75-79 years	White	Male	2010	Detroit (Metropolitan) - 1973+	Not applicable (1973-2004, 2005 not Louisiana, or 2006+)	163	MI: Wayne County (26163)	Yes	Not CHSDA	Northern Plains	Michigan	Lung and Bronchus	Malignant	8.3 Carcinoma of trachea,bronchus, and lung	Unclassified	XI(f) Other and unspecified carcinomas	Lung	Lung	C34.3-Lower lobe, lung	343	8240	Malignant	Well differentiated; Grade I	Right - origin of primary	Positive histology	8240/3: Carcinoid tumor, NOS	8240/3: Carcinoid tumor, NOS	8140-8389: adenomas and adenocarcinomas	Not Brain	XI(f.4) Carcinomas of lung	Lung and Bronchus	IA	NA	AJCC 6th ed derived from CS manual/coding instructions, v1.0	Blank(s)	Blank(s)	T1b	N0	M0	NA	NA	NA	Blank(s)	Blank(s)	Blank(s)
19685228	Hospital inpatient/outpatient or clinic	Insured	Married (including common law)	45-49 years	White	Female	2010	Detroit (Metropolitan) - 1973+	Not applicable (1973-2004, 2005 not Louisiana, or 2006+)	125	MI: Oakland County (26125)	Yes	Not CHSDA	Northern Plains	Michigan	Lung and Bronchus	Malignant	8.3 Carcinoma of trachea,bronchus, and lung	Unclassified	XI(f) Other and unspecified carcinomas	Lung	Lung	C34.3-Lower lobe, lung	343	8240	Malignant	Unknown	Right - origin of primary	Positive histology	8240/3: Carcinoid tumor, NOS	8240/3: Carcinoid tumor, NOS	8140-8389: adenomas and adenocarcinomas	Not Brain	XI(f.4) Carcinomas of lung	Lung and Bronchus	IA	NA	AJCC 6th ed derived from CS manual/coding instructions, v1.0	Blank(s)	Blank(s)	T1a	N0	M0	NA	NA	NA	Blank(s)	Blank(s)	Blank(s)
19686667	Hospital inpatient/outpatient or clinic	Insured/No specifics	Married (including common law)	65-69 years	White	Female	2010	Detroit (Metropolitan) - 1973+	Not applicable (1973-2004, 2005 not Louisiana, or 2006+)	99	MI: Macomb County (26099)	Yes	Not CHSDA	Northern Plains	Michigan	Lung and Bronchus	Malignant	8.3 Carcinoma of trachea,bronchus, and lung	Unclassified	XI(f) Other and unspecified carcinomas	Lung	Lung	C34.2-Middle lobe, lung	342	8240	Malignant	Unknown	Right - origin of primary	Positive histology	8240/3: Carcinoid tumor, NOS	8240/3: Carcinoid tumor, NOS	8140-8389: adenomas and adenocarcinomas	Not Brain	XI(f.4) Carcinomas of lung	Lung and Bronchus	IA	NA	AJCC 6th ed derived from CS manual/coding instructions, v1.0	Blank(s)	Blank(s)	T1a	N0	M0	NA	NA	NA	Blank(s)	Blank(s)	Blank(s)
19688267	Hospital inpatient/outpatient or clinic	Insured	Single (never married)	65-69 years	White	Female	2010	Detroit (Metropolitan) - 1973+	Not applicable (1973-2004, 2005 not Louisiana, or 2006+)	125	MI: Oakland County (26125)	Yes	Not CHSDA	Northern Plains	Michigan	Lung and Bronchus	Malignant	8.3 Carcinoma of trachea,bronchus, and lung	Unclassified	XI(f) Other and unspecified carcinomas	Lung	Lung	C34.3-Lower lobe, lung	343	8240	Malignant	Well differentiated; Grade I	Right - origin of primary	Positive histology	8240/3: Carcinoid tumor, NOS	8240/3: Carcinoid tumor, NOS	8140-8389: adenomas and adenocarcinomas	Not Brain	XI(f.4) Carcinomas of lung	Lung and Bronchus	IA	NA	AJCC 6th ed derived from CS manual/coding instructions, v1.0	Blank(s)	Blank(s)	T1a	N0	M0	NA	NA	NA	Blank(s)	Blank(s)	Blank(s)
19692382	Hospital inpatient/outpatient or clinic	Insured	Single (never married)	45-49 years	Black	Female	2010	Detroit (Metropolitan) - 1973+	Not applicable (1973-2004, 2005 not Louisiana, or 2006+)	163	MI: Wayne County (26163)	Yes	Not CHSDA	Northern Plains	Michigan	Lung and Bronchus	Malignant	8.3 Carcinoma of trachea,bronchus, and lung	Unclassified	XI(f) Other and unspecified carcinomas	Lung	Lung	C34.3-Lower lobe, lung	343	8240	Malignant	Well differentiated; Grade I	Right - origin of primary	Positive histology	8240/3: Carcinoid tumor, NOS	8240/3: Carcinoid tumor, NOS	8140-8389: adenomas and adenocarcinomas	Not Brain	XI(f.4) Carcinomas of lung	Lung and Bronchus	IB	NA	AJCC 6th ed derived from CS manual/coding instructions, v1.0	Blank(s)	Blank(s)	T2a	N0	M0	NA	NA	NA	Blank(s)	Blank(s)	Blank(s)
19693592	Hospital inpatient/outpatient or clinic	Insured	Married (including common law)	55-59 years	White	Female	2010	Detroit (Metropolitan) - 1973+	Not applicable (1973-2004, 2005 not Louisiana, or 2006+)	99	MI: Macomb County (26099)	Yes	Not CHSDA	Northern Plains	Michigan	Lung and Bronchus	Malignant	8.3 Carcinoma of trachea,bronchus, and lung	Unclassified	XI(f) Other and unspecified carcinomas	Lung	Lung	C34.2-Middle lobe, lung	342	8240	Malignant	Moderately differentiated; Grade II	Right - origin of primary	Positive histology	8240/3: Carcinoid tumor, NOS	8240/3: Carcinoid tumor, NOS	8140-8389: adenomas and adenocarcinomas	Not Brain	XI(f.4) Carcinomas of lung	Lung and Bronchus	IA	NA	AJCC 6th ed derived from CS manual/coding instructions, v1.0	Blank(s)	Blank(s)	T1a	N0	M0	NA	NA	NA	Blank(s)	Blank(s)	Blank(s)
19693964	Hospital inpatient/outpatient or clinic	Insured	Married (including common law)	30-34 years	White	Female	2010	Detroit (Metropolitan) - 1973+	Not applicable (1973-2004, 2005 not Louisiana, or 2006+)	163	MI: Wayne County (26163)	Yes	Not CHSDA	Northern Plains	Michigan	Lung and Bronchus	Malignant	8.3 Carcinoma of trachea,bronchus, and lung	Unclassified	XI(f) Other and unspecified carcinomas	Lung	Lung	C34.3-Lower lobe, lung	343	8240	Malignant	Well differentiated; Grade I	Left - origin of primary	Positive histology	8240/3: Carcinoid tumor, NOS	8240/3: Carcinoid tumor, NOS	8140-8389: adenomas and adenocarcinomas	Not Brain	XI(f.4) Carcinomas of lung	Lung and Bronchus	IA	NA	AJCC 6th ed derived from CS manual/coding instructions, v1.0	Blank(s)	Blank(s)	T1a	N0	M0	NA	NA	NA	Blank(s)	Blank(s)	Blank(s)
19703401	Hospital inpatient/outpatient or clinic	Insured	Married (including common law)	25-29 years	White	Female	2010	Detroit (Metropolitan) - 1973+	Not applicable (1973-2004, 2005 not Louisiana, or 2006+)	99	MI: Macomb County (26099)	Yes	Not CHSDA	Northern Plains	Michigan	Lung and Bronchus	Malignant	8.3 Carcinoma of trachea,bronchus, and lung	Unclassified	XI(f) Other and unspecified carcinomas	Lung	Lung	C34.1-Upper lobe, lung	341	8240	Malignant	Unknown	Left - origin of primary	Positive histology	8240/3: Carcinoid tumor, NOS	8240/3: Carcinoid tumor, NOS	8140-8389: adenomas and adenocarcinomas	Not Brain	XI(f.4) Carcinomas of lung	Lung and Bronchus	IA	NA	AJCC 6th ed derived from CS manual/coding instructions, v1.0	Blank(s)	Blank(s)	T1a	N0	M0	NA	NA	NA	Blank(s)	Blank(s)	Blank(s)
19703985	Hospital inpatient/outpatient or clinic	Insured	Widowed	65-69 years	Other (American Indian/AK Native, Asian/Pacific Islander)	Female	2009	Detroit (Metropolitan) - 1973+	Not applicable (1973-2004, 2005 not Louisiana, or 2006+)	125	MI: Oakland County (26125)	Yes	Not CHSDA	Northern Plains	Michigan	Lung and Bronchus	Malignant	8.3 Carcinoma of trachea,bronchus, and lung	Unclassified	XI(f) Other and unspecified carcinomas	Lung	Lung	C34.3-Lower lobe, lung	343	8240	Malignant	Unknown	Left - origin of primary	Positive histology	8240/3: Carcinoid tumor, NOS	8240/3: Carcinoid tumor, NOS	8140-8389: adenomas and adenocarcinomas	Not Brain	XI(f.4) Carcinomas of lung	Lung and Bronchus	Blank(s)	NA	AJCC 6th ed derived from CS manual/coding instructions, v1.0	Blank(s)	Blank(s)	Blank(s)	Blank(s)	Blank(s)	NA	NA	NA	Blank(s)	Blank(s)	Blank(s)
19710163	Hospital inpatient/outpatient or clinic	Insured	Married (including common law)	70-74 years	Black	Female	2011	Detroit (Metropolitan) - 1973+	Not applicable (1973-2004, 2005 not Louisiana, or 2006+)	125	MI: Oakland County (26125)	Yes	Not CHSDA	Northern Plains	Michigan	Lung and Bronchus	Malignant	8.3 Carcinoma of trachea,bronchus, and lung	Unclassified	XI(f) Other and unspecified carcinomas	Lung	Lung	C34.3-Lower lobe, lung	343	8240	Malignant	Unknown	Right - origin of primary	Positive histology	8240/3: Carcinoid tumor, NOS	8240/3: Carcinoid tumor, NOS	8140-8389: adenomas and adenocarcinomas	Not Brain	XI(f.4) Carcinomas of lung	Lung and Bronchus	IA	NA	AJCC 6th ed derived from CS manual/coding instructions, v1.0	Blank(s)	Blank(s)	T1a	N0	M0	NA	NA	NA	Blank(s)	Blank(s)	Blank(s)
19711123	Hospital inpatient/outpatient or clinic	Any Medicaid	Married (including common law)	70-74 years	White	Female	2010	Detroit (Metropolitan) - 1973+	Not applicable (1973-2004, 2005 not Louisiana, or 2006+)	163	MI: Wayne County (26163)	Yes	Not CHSDA	Northern Plains	Michigan	Lung and Bronchus	Malignant	8.3 Carcinoma of trachea,bronchus, and lung	Unclassified	XI(f) Other and unspecified carcinomas	Lung	Lung	C34.1-Upper lobe, lung	341	8240	Malignant	Well differentiated; Grade I	Right - origin of primary	Positive histology	8240/3: Carcinoid tumor, NOS	8240/3: Carcinoid tumor, NOS	8140-8389: adenomas and adenocarcinomas	Not Brain	XI(f.4) Carcinomas of lung	Lung and Bronchus	IB	NA	AJCC 6th ed derived from CS manual/coding instructions, v1.0	Blank(s)	Blank(s)	T2a	N0	M0	NA	NA	NA	Blank(s)	Blank(s)	Blank(s)
19716324	Hospital inpatient/outpatient or clinic	Insured/No specifics	Unknown	60-64 years	White	Male	2011	Detroit (Metropolitan) - 1973+	Not applicable (1973-2004, 2005 not Louisiana, or 2006+)	99	MI: Macomb County (26099)	Yes	Not CHSDA	Northern Plains	Michigan	Lung and Bronchus	Malignant	8.3 Carcinoma of trachea,bronchus, and lung	Unclassified	XI(f) Other and unspecified carcinomas	Lung	Lung	C34.1-Upper lobe, lung	341	8240	Malignant	Unknown	Left - origin of primary	Positive histology	8240/3: Carcinoid tumor, NOS	8240/3: Carcinoid tumor, NOS	8140-8389: adenomas and adenocarcinomas	Not Brain	XI(f.4) Carcinomas of lung	Lung and Bronchus	IA	NA	AJCC 6th ed derived from CS manual/coding instructions, v1.0	Blank(s)	Blank(s)	T1a	N0	M0	NA	NA	NA	Blank(s)	Blank(s)	Blank(s)
19716769	Hospital inpatient/outpatient or clinic	Insured	Married (including common law)	60-64 years	White	Female	2011	Detroit (Metropolitan) - 1973+	Not applicable (1973-2004, 2005 not Louisiana, or 2006+)	163	MI: Wayne County (26163)	Yes	Not CHSDA	Northern Plains	Michigan	Lung and Bronchus	Malignant	8.3 Carcinoma of trachea,bronchus, and lung	Unclassified	XI(f) Other and unspecified carcinomas	Lung	Lung	C34.2-Middle lobe, lung	342	8240	Malignant	Well differentiated; Grade I	Right - origin of primary	Positive histology	8240/3: Carcinoid tumor, NOS	8240/3: Carcinoid tumor, NOS	8140-8389: adenomas and adenocarcinomas	Not Brain	XI(f.4) Carcinomas of lung	Lung and Bronchus	IA	NA	AJCC 6th ed derived from CS manual/coding instructions, v1.0	Blank(s)	Blank(s)	T1a	N0	M0	NA	NA	NA	Blank(s)	Blank(s)	Blank(s)
19716812	Hospital inpatient/outpatient or clinic	Insured	Married (including common law)	65-69 years	White	Female	2011	Detroit (Metropolitan) - 1973+	Not applicable (1973-2004, 2005 not Louisiana, or 2006+)	163	MI: Wayne County (26163)	Yes	Not CHSDA	Northern Plains	Michigan	Lung and Bronchus	Malignant	8.3 Carcinoma of trachea,bronchus, and lung	Unclassified	XI(f) Other and unspecified carcinomas	Lung	Lung	C34.1-Upper lobe, lung	341	8240	Malignant	Unknown	Left - origin of primary	Positive histology	8240/3: Carcinoid tumor, NOS	8240/3: Carcinoid tumor, NOS	8140-8389: adenomas and adenocarcinomas	Not Brain	XI(f.4) Carcinomas of lung	Lung and Bronchus	IA	NA	AJCC 6th ed derived from CS manual/coding instructions, v1.0	Blank(s)	Blank(s)	T1a	N0	M0	NA	NA	NA	Blank(s)	Blank(s)	Blank(s)
19717162	Hospital inpatient/outpatient or clinic	Insured	Married (including common law)	75-79 years	White	Female	2011	Detroit (Metropolitan) - 1973+	Not applicable (1973-2004, 2005 not Louisiana, or 2006+)	99	MI: Macomb County (26099)	Yes	Not CHSDA	Northern Plains	Michigan	Lung and Bronchus	Malignant	8.3 Carcinoma of trachea,bronchus, and lung	Unclassified	XI(f) Other and unspecified carcinomas	Lung	Lung	C34.2-Middle lobe, lung	342	8240	Malignant	Unknown	Right - origin of primary	Positive histology	8240/3: Carcinoid tumor, NOS	8240/3: Carcinoid tumor, NOS	8140-8389: adenomas and adenocarcinomas	Not Brain	XI(f.4) Carcinomas of lung	Lung and Bronchus	IA	NA	AJCC 6th ed derived from CS manual/coding instructions, v1.0	Blank(s)	Blank(s)	T1a	N0	M0	NA	NA	NA	Blank(s)	Blank(s)	Blank(s)
19717167	Hospital inpatient/outpatient or clinic	Insured/No specifics	Unknown	60-64 years	White	Female	2011	Detroit (Metropolitan) - 1973+	Not applicable (1973-2004, 2005 not Louisiana, or 2006+)	99	MI: Macomb County (26099)	Yes	Not CHSDA	Northern Plains	Michigan	Lung and Bronchus	Malignant	8.3 Carcinoma of trachea,bronchus, and lung	Unclassified	XI(f) Other and unspecified carcinomas	Lung	Lung	C34.0-Main bronchus	340	8240	Malignant	Unknown	Left - origin of primary	Positive histology	8240/3: Carcinoid tumor, NOS	8240/3: Carcinoid tumor, NOS	8140-8389: adenomas and adenocarcinomas	Not Brain	XI(f.4) Carcinomas of lung	Lung and Bronchus	IA	NA	AJCC 6th ed derived from CS manual/coding instructions, v1.0	Blank(s)	Blank(s)	T1a	N0	M0	NA	NA	NA	Blank(s)	Blank(s)	Blank(s)
19719284	Hospital inpatient/outpatient or clinic	Insured	Divorced	60-64 years	White	Female	2011	Detroit (Metropolitan) - 1973+	Not applicable (1973-2004, 2005 not Louisiana, or 2006+)	163	MI: Wayne County (26163)	Yes	Not CHSDA	Northern Plains	Michigan	Lung and Bronchus	Malignant	8.3 Carcinoma of trachea,bronchus, and lung	Unclassified	XI(f) Other and unspecified carcinomas	Lung	Lung	C34.2-Middle lobe, lung	342	8240	Malignant	Well differentiated; Grade I	Right - origin of primary	Positive histology	8240/3: Carcinoid tumor, NOS	8240/3: Carcinoid tumor, NOS	8140-8389: adenomas and adenocarcinomas	Not Brain	XI(f.4) Carcinomas of lung	Lung and Bronchus	IA	NA	AJCC 6th ed derived from CS manual/coding instructions, v1.0	Blank(s)	Blank(s)	T1a	N0	M0	NA	NA	NA	Blank(s)	Blank(s)	Blank(s)
19721851	Hospital inpatient/outpatient or clinic	Insured	Single (never married)	20-24 years	White	Female	2011	Detroit (Metropolitan) - 1973+	Not applicable (1973-2004, 2005 not Louisiana, or 2006+)	125	MI: Oakland County (26125)	Yes	Not CHSDA	Northern Plains	Michigan	Lung and Bronchus	Malignant	8.3 Carcinoma of trachea,bronchus, and lung	Unclassified	XI(f) Other and unspecified carcinomas	Lung	Lung	C34.0-Main bronchus	340	8240	Malignant	Moderately differentiated; Grade II	Right - origin of primary	Positive histology	8240/3: Carcinoid tumor, NOS	8240/3: Carcinoid tumor, NOS	8140-8389: adenomas and adenocarcinomas	Not Brain	XI(f.4) Carcinomas of lung	Lung and Bronchus	IA	NA	AJCC 6th ed derived from CS manual/coding instructions, v1.0	Blank(s)	Blank(s)	T1a	N0	M0	NA	NA	NA	Blank(s)	Blank(s)	Blank(s)
19722613	Hospital inpatient/outpatient or clinic	Insured	Divorced	60-64 years	White	Female	2011	Detroit (Metropolitan) - 1973+	Not applicable (1973-2004, 2005 not Louisiana, or 2006+)	163	MI: Wayne County (26163)	Yes	Not CHSDA	Northern Plains	Michigan	Lung and Bronchus	Malignant	8.3 Carcinoma of trachea,bronchus, and lung	Unclassified	XI(f) Other and unspecified carcinomas	Lung	Lung	C34.3-Lower lobe, lung	343	8240	Malignant	Well differentiated; Grade I	Left - origin of primary	Positive histology	8240/3: Carcinoid tumor, NOS	8240/3: Carcinoid tumor, NOS	8140-8389: adenomas and adenocarcinomas	Not Brain	XI(f.4) Carcinomas of lung	Lung and Bronchus	IA	NA	AJCC 6th ed derived from CS manual/coding instructions, v1.0	Blank(s)	Blank(s)	T1b	N0	M0	NA	NA	NA	Blank(s)	Blank(s)	Blank(s)
19725190	Hospital inpatient/outpatient or clinic	Insured	Married (including common law)	30-34 years	White	Female	2011	Detroit (Metropolitan) - 1973+	Not applicable (1973-2004, 2005 not Louisiana, or 2006+)	125	MI: Oakland County (26125)	Yes	Not CHSDA	Northern Plains	Michigan	Lung and Bronchus	Malignant	8.3 Carcinoma of trachea,bronchus, and lung	Unclassified	XI(f) Other and unspecified carcinomas	Lung	Lung	C34.1-Upper lobe, lung	341	8240	Malignant	Well differentiated; Grade I	Right - origin of primary	Positive histology	8240/3: Carcinoid tumor, NOS	8240/3: Carcinoid tumor, NOS	8140-8389: adenomas and adenocarcinomas	Not Brain	XI(f.4) Carcinomas of lung	Lung and Bronchus	IA	NA	AJCC 6th ed derived from CS manual/coding instructions, v1.0	Blank(s)	Blank(s)	T1a	N0	M0	NA	NA	NA	Blank(s)	Blank(s)	Blank(s)
19725388	Hospital inpatient/outpatient or clinic	Any Medicaid	Divorced	40-44 years	White	Female	2011	Detroit (Metropolitan) - 1973+	Not applicable (1973-2004, 2005 not Louisiana, or 2006+)	125	MI: Oakland County (26125)	Yes	Not CHSDA	Northern Plains	Michigan	Lung and Bronchus	Malignant	8.3 Carcinoma of trachea,bronchus, and lung	Unclassified	XI(f) Other and unspecified carcinomas	Lung	Lung	C34.2-Middle lobe, lung	342	8240	Malignant	Well differentiated; Grade I	Right - origin of primary	Positive histology	8240/3: Carcinoid tumor, NOS	8240/3: Carcinoid tumor, NOS	8140-8389: adenomas and adenocarcinomas	Not Brain	XI(f.4) Carcinomas of lung	Lung and Bronchus	IA	NA	AJCC 6th ed derived from CS manual/coding instructions, v1.0	Blank(s)	Blank(s)	T1a	N0	M0	NA	NA	NA	Blank(s)	Blank(s)	Blank(s)
19726908	Hospital inpatient/outpatient or clinic	Insured	Married (including common law)	80-84 years	Black	Female	2011	Detroit (Metropolitan) - 1973+	Not applicable (1973-2004, 2005 not Louisiana, or 2006+)	163	MI: Wayne County (26163)	Yes	Not CHSDA	Northern Plains	Michigan	Lung and Bronchus	Malignant	8.3 Carcinoma of trachea,bronchus, and lung	Unclassified	XI(f) Other and unspecified carcinomas	Lung	Lung	C34.2-Middle lobe, lung	342	8240	Malignant	Unknown	Right - origin of primary	Positive histology	8240/3: Carcinoid tumor, NOS	8240/3: Carcinoid tumor, NOS	8140-8389: adenomas and adenocarcinomas	Not Brain	XI(f.4) Carcinomas of lung	Lung and Bronchus	IA	NA	AJCC 6th ed derived from CS manual/coding instructions, v1.0	Blank(s)	Blank(s)	T1b	N0	M0	NA	NA	NA	Blank(s)	Blank(s)	Blank(s)
19726911	Hospital inpatient/outpatient or clinic	Insured	Married (including common law)	60-64 years	White	Female	2011	Detroit (Metropolitan) - 1973+	Not applicable (1973-2004, 2005 not Louisiana, or 2006+)	125	MI: Oakland County (26125)	Yes	Not CHSDA	Northern Plains	Michigan	Lung and Bronchus	Malignant	8.3 Carcinoma of trachea,bronchus, and lung	Unclassified	XI(f) Other and unspecified carcinomas	Lung	Lung	C34.3-Lower lobe, lung	343	8240	Malignant	Unknown	Left - origin of primary	Positive histology	8240/3: Carcinoid tumor, NOS	8240/3: Carcinoid tumor, NOS	8140-8389: adenomas and adenocarcinomas	Not Brain	XI(f.4) Carcinomas of lung	Lung and Bronchus	IB	NA	AJCC 6th ed derived from CS manual/coding instructions, v1.0	Blank(s)	Blank(s)	T2a	N0	M0	NA	NA	NA	Blank(s)	Blank(s)	Blank(s)
19729344	Hospital inpatient/outpatient or clinic	Insured	Married (including common law)	55-59 years	White	Female	2011	Detroit (Metropolitan) - 1973+	Not applicable (1973-2004, 2005 not Louisiana, or 2006+)	163	MI: Wayne County (26163)	Yes	Not CHSDA	Northern Plains	Michigan	Lung and Bronchus	Malignant	8.3 Carcinoma of trachea,bronchus, and lung	Unclassified	XI(f) Other and unspecified carcinomas	Lung	Lung	C34.1-Upper lobe, lung	341	8240	Malignant	Unknown	Left - origin of primary	Positive histology	8240/3: Carcinoid tumor, NOS	8240/3: Carcinoid tumor, NOS	8140-8389: adenomas and adenocarcinomas	Not Brain	XI(f.4) Carcinomas of lung	Lung and Bronchus	IA	NA	AJCC 6th ed derived from CS manual/coding instructions, v1.0	Blank(s)	Blank(s)	T1a	N0	M0	NA	NA	NA	Blank(s)	Blank(s)	Blank(s)
19730309	Hospital inpatient/outpatient or clinic	Insured	Married (including common law)	65-69 years	White	Female	2011	Detroit (Metropolitan) - 1973+	Not applicable (1973-2004, 2005 not Louisiana, or 2006+)	99	MI: Macomb County (26099)	Yes	Not CHSDA	Northern Plains	Michigan	Lung and Bronchus	Malignant	8.3 Carcinoma of trachea,bronchus, and lung	Unclassified	XI(f) Other and unspecified carcinomas	Lung	Lung	C34.3-Lower lobe, lung	343	8240	Malignant	Unknown	Left - origin of primary	Positive histology	8240/3: Carcinoid tumor, NOS	8240/3: Carcinoid tumor, NOS	8140-8389: adenomas and adenocarcinomas	Not Brain	XI(f.4) Carcinomas of lung	Lung and Bronchus	IA	NA	AJCC 6th ed derived from CS manual/coding instructions, v1.0	Blank(s)	Blank(s)	T1b	N0	M0	NA	NA	NA	Blank(s)	Blank(s)	Blank(s)
19742267	Hospital inpatient/outpatient or clinic	Insured	Married (including common law)	70-74 years	White	Male	2015	Detroit (Metropolitan) - 1973+	Not applicable (1973-2004, 2005 not Louisiana, or 2006+)	163	MI: Wayne County (26163)	Yes	Not CHSDA	Northern Plains	Michigan	Lung and Bronchus	Malignant	8.3 Carcinoma of trachea,bronchus, and lung	Unclassified	XI(f) Other and unspecified carcinomas	Lung	Lung	C34.1-Upper lobe, lung	341	8240	Malignant	Unknown	Right - origin of primary	Positive histology	8240/3: Carcinoid tumor, NOS	8240/3: Carcinoid tumor, NOS	8140-8389: adenomas and adenocarcinomas	Not Brain	XI(f.4) Carcinomas of lung	Lung and Bronchus	IA	NA	AJCC 6th ed derived from CS manual/coding instructions, v1.0	Blank(s)	Blank(s)	T1a	N0	M0	NA	NA	NA	Blank(s)	Blank(s)	Blank(s)
19746734	Hospital inpatient/outpatient or clinic	Insured	Single (never married)	75-79 years	Black	Female	2012	Detroit (Metropolitan) - 1973+	Not applicable (1973-2004, 2005 not Louisiana, or 2006+)	163	MI: Wayne County (26163)	Yes	Not CHSDA	Northern Plains	Michigan	Lung and Bronchus	Malignant	8.3 Carcinoma of trachea,bronchus, and lung	Unclassified	XI(f) Other and unspecified carcinomas	Lung	Lung	C34.3-Lower lobe, lung	343	8240	Malignant	Well differentiated; Grade I	Left - origin of primary	Positive histology	8240/3: Carcinoid tumor, NOS	8240/3: Carcinoid tumor, NOS	8140-8389: adenomas and adenocarcinomas	Not Brain	XI(f.4) Carcinomas of lung	Lung and Bronchus	IA	NA	AJCC 6th ed derived from CS manual/coding instructions, v1.0	Blank(s)	Blank(s)	T1a	N0	M0	NA	NA	NA	Blank(s)	Blank(s)	Blank(s)
19747380	Hospital inpatient/outpatient or clinic	Insured	Unknown	65-69 years	White	Female	2011	Detroit (Metropolitan) - 1973+	Not applicable (1973-2004, 2005 not Louisiana, or 2006+)	99	MI: Macomb County (26099)	Yes	Not CHSDA	Northern Plains	Michigan	Lung and Bronchus	Malignant	8.3 Carcinoma of trachea,bronchus, and lung	Unclassified	XI(f) Other and unspecified carcinomas	Lung	Lung	C34.1-Upper lobe, lung	341	8240	Malignant	Unknown	Right - origin of primary	Positive histology	8240/3: Carcinoid tumor, NOS	8240/3: Carcinoid tumor, NOS	8140-8389: adenomas and adenocarcinomas	Not Brain	XI(f.4) Carcinomas of lung	Lung and Bronchus	IA	NA	AJCC 6th ed derived from CS manual/coding instructions, v1.0	Blank(s)	Blank(s)	T1a	N0	M0	NA	NA	NA	Blank(s)	Blank(s)	Blank(s)
19759484	Hospital inpatient/outpatient or clinic	Insured	Widowed	55-59 years	Black	Female	2011	Detroit (Metropolitan) - 1973+	Not applicable (1973-2004, 2005 not Louisiana, or 2006+)	125	MI: Oakland County (26125)	Yes	Not CHSDA	Northern Plains	Michigan	Lung and Bronchus	Malignant	8.3 Carcinoma of trachea,bronchus, and lung	Unclassified	XI(f) Other and unspecified carcinomas	Lung	Lung	C34.1-Upper lobe, lung	341	8240	Malignant	Moderately differentiated; Grade II	Left - origin of primary	Positive histology	8240/3: Carcinoid tumor, NOS	8240/3: Carcinoid tumor, NOS	8140-8389: adenomas and adenocarcinomas	Not Brain	XI(f.4) Carcinomas of lung	Lung and Bronchus	IA	NA	AJCC 6th ed derived from CS manual/coding instructions, v1.0	Blank(s)	Blank(s)	T1a	N0	M0	NA	NA	NA	Blank(s)	Blank(s)	Blank(s)
19768373	Hospital inpatient/outpatient or clinic	Insured	Widowed	75-79 years	White	Female	2012	Detroit (Metropolitan) - 1973+	Not applicable (1973-2004, 2005 not Louisiana, or 2006+)	125	MI: Oakland County (26125)	Yes	Not CHSDA	Northern Plains	Michigan	Lung and Bronchus	Malignant	8.3 Carcinoma of trachea,bronchus, and lung	Unclassified	XI(f) Other and unspecified carcinomas	Lung	Lung	C34.3-Lower lobe, lung	343	8240	Malignant	Well differentiated; Grade I	Left - origin of primary	Positive histology	8240/3: Carcinoid tumor, NOS	8240/3: Carcinoid tumor, NOS	8140-8389: adenomas and adenocarcinomas	Not Brain	XI(f.4) Carcinomas of lung	Lung and Bronchus	IA	NA	AJCC 6th ed derived from CS manual/coding instructions, v1.0	Blank(s)	Blank(s)	T1b	N0	M0	NA	NA	NA	Blank(s)	Blank(s)	Blank(s)
19773853	Hospital inpatient/outpatient or clinic	Insured	Married (including common law)	50-54 years	White	Male	2012	Detroit (Metropolitan) - 1973+	Not applicable (1973-2004, 2005 not Louisiana, or 2006+)	125	MI: Oakland County (26125)	Yes	Not CHSDA	Northern Plains	Michigan	Lung and Bronchus	Malignant	8.3 Carcinoma of trachea,bronchus, and lung	Unclassified	XI(f) Other and unspecified carcinomas	Lung	Lung	C34.3-Lower lobe, lung	343	8240	Malignant	Unknown	Left - origin of primary	Positive histology	8240/3: Carcinoid tumor, NOS	8240/3: Carcinoid tumor, NOS	8140-8389: adenomas and adenocarcinomas	Not Brain	XI(f.4) Carcinomas of lung	Lung and Bronchus	IA	NA	AJCC 6th ed derived from CS manual/coding instructions, v1.0	Blank(s)	Blank(s)	T1a	N0	M0	NA	NA	NA	Blank(s)	Blank(s)	Blank(s)
19775821	Hospital inpatient/outpatient or clinic	Insured/No specifics	Widowed	65-69 years	White	Female	2012	Detroit (Metropolitan) - 1973+	Not applicable (1973-2004, 2005 not Louisiana, or 2006+)	163	MI: Wayne County (26163)	Yes	Not CHSDA	Northern Plains	Michigan	Lung and Bronchus	Malignant	8.3 Carcinoma of trachea,bronchus, and lung	Unclassified	XI(f) Other and unspecified carcinomas	Lung	Lung	C34.1-Upper lobe, lung	341	8240	Malignant	Unknown	Right - origin of primary	Positive histology	8240/3: Carcinoid tumor, NOS	8240/3: Carcinoid tumor, NOS	8140-8389: adenomas and adenocarcinomas	Not Brain	XI(f.4) Carcinomas of lung	Lung and Bronchus	IA	NA	AJCC 6th ed derived from CS manual/coding instructions, v1.0	Blank(s)	Blank(s)	T1b	N0	M0	NA	NA	NA	Blank(s)	Blank(s)	Blank(s)
19777636	Hospital inpatient/outpatient or clinic	Insured	Married (including common law)	70-74 years	White	Female	2012	Detroit (Metropolitan) - 1973+	Not applicable (1973-2004, 2005 not Louisiana, or 2006+)	163	MI: Wayne County (26163)	Yes	Not CHSDA	Northern Plains	Michigan	Lung and Bronchus	Malignant	8.3 Carcinoma of trachea,bronchus, and lung	Unclassified	XI(f) Other and unspecified carcinomas	Lung	Lung	C34.2-Middle lobe, lung	342	8240	Malignant	Well differentiated; Grade I	Right - origin of primary	Positive histology	8240/3: Carcinoid tumor, NOS	8240/3: Carcinoid tumor, NOS	8140-8389: adenomas and adenocarcinomas	Not Brain	XI(f.4) Carcinomas of lung	Lung and Bronchus	IA	NA	AJCC 6th ed derived from CS manual/coding instructions, v1.0	Blank(s)	Blank(s)	T1a	N0	M0	NA	NA	NA	Blank(s)	Blank(s)	Blank(s)
19778062	Hospital inpatient/outpatient or clinic	Insured	Married (including common law)	60-64 years	White	Female	2012	Detroit (Metropolitan) - 1973+	Not applicable (1973-2004, 2005 not Louisiana, or 2006+)	99	MI: Macomb County (26099)	Yes	Not CHSDA	Northern Plains	Michigan	Lung and Bronchus	Malignant	8.3 Carcinoma of trachea,bronchus, and lung	Unclassified	XI(f) Other and unspecified carcinomas	Lung	Lung	C34.3-Lower lobe, lung	343	8240	Malignant	Well differentiated; Grade I	Right - origin of primary	Positive histology	8240/3: Carcinoid tumor, NOS	8240/3: Carcinoid tumor, NOS	8140-8389: adenomas and adenocarcinomas	Not Brain	XI(f.4) Carcinomas of lung	Lung and Bronchus	IA	NA	AJCC 6th ed derived from CS manual/coding instructions, v1.0	Blank(s)	Blank(s)	T1a	N0	M0	NA	NA	NA	Blank(s)	Blank(s)	Blank(s)
19780499	Hospital inpatient/outpatient or clinic	Insured	Married (including common law)	60-64 years	White	Male	2012	Detroit (Metropolitan) - 1973+	Not applicable (1973-2004, 2005 not Louisiana, or 2006+)	125	MI: Oakland County (26125)	Yes	Not CHSDA	Northern Plains	Michigan	Lung and Bronchus	Malignant	8.3 Carcinoma of trachea,bronchus, and lung	Unclassified	XI(f) Other and unspecified carcinomas	Lung	Lung	C34.1-Upper lobe, lung	341	8240	Malignant	Moderately differentiated; Grade II	Left - origin of primary	Positive histology	8240/3: Carcinoid tumor, NOS	8240/3: Carcinoid tumor, NOS	8140-8389: adenomas and adenocarcinomas	Not Brain	XI(f.4) Carcinomas of lung	Lung and Bronchus	IB	NA	AJCC 6th ed derived from CS manual/coding instructions, v1.0	Blank(s)	Blank(s)	T2a	N0	M0	NA	NA	NA	Blank(s)	Blank(s)	Blank(s)
19780766	Hospital inpatient/outpatient or clinic	Insured/No specifics	Married (including common law)	65-69 years	White	Female	2012	Detroit (Metropolitan) - 1973+	Not applicable (1973-2004, 2005 not Louisiana, or 2006+)	163	MI: Wayne County (26163)	Yes	Not CHSDA	Northern Plains	Michigan	Lung and Bronchus	Malignant	8.3 Carcinoma of trachea,bronchus, and lung	Unclassified	XI(f) Other and unspecified carcinomas	Lung	Lung	C34.1-Upper lobe, lung	341	8240	Malignant	Unknown	Left - origin of primary	Positive histology	8240/3: Carcinoid tumor, NOS	8240/3: Carcinoid tumor, NOS	8140-8389: adenomas and adenocarcinomas	Not Brain	XI(f.4) Carcinomas of lung	Lung and Bronchus	IA	NA	AJCC 6th ed derived from CS manual/coding instructions, v1.0	Blank(s)	Blank(s)	T1a	N0	M0	NA	NA	NA	Blank(s)	Blank(s)	Blank(s)
19782969	Hospital inpatient/outpatient or clinic	Insured	Single (never married)	60-64 years	White	Female	2012	Detroit (Metropolitan) - 1973+	Not applicable (1973-2004, 2005 not Louisiana, or 2006+)	125	MI: Oakland County (26125)	Yes	Not CHSDA	Northern Plains	Michigan	Lung and Bronchus	Malignant	8.3 Carcinoma of trachea,bronchus, and lung	Unclassified	XI(f) Other and unspecified carcinomas	Lung	Lung	C34.2-Middle lobe, lung	342	8240	Malignant	Unknown	Right - origin of primary	Positive histology	8240/3: Carcinoid tumor, NOS	8240/3: Carcinoid tumor, NOS	8140-8389: adenomas and adenocarcinomas	Not Brain	XI(f.4) Carcinomas of lung	Lung and Bronchus	IB	NA	AJCC 6th ed derived from CS manual/coding instructions, v1.0	Blank(s)	Blank(s)	T2a	N0	M0	NA	NA	NA	Blank(s)	Blank(s)	Blank(s)
19782993	Hospital inpatient/outpatient or clinic	Insured	Married (including common law)	60-64 years	White	Female	2012	Detroit (Metropolitan) - 1973+	Not applicable (1973-2004, 2005 not Louisiana, or 2006+)	163	MI: Wayne County (26163)	Yes	Not CHSDA	Northern Plains	Michigan	Lung and Bronchus	Malignant	8.3 Carcinoma of trachea,bronchus, and lung	Unclassified	XI(f) Other and unspecified carcinomas	Lung	Lung	C34.1-Upper lobe, lung	341	8240	Malignant	Unknown	Left - origin of primary	Positive histology	8240/3: Carcinoid tumor, NOS	8240/3: Carcinoid tumor, NOS	8140-8389: adenomas and adenocarcinomas	Not Brain	XI(f.4) Carcinomas of lung	Lung and Bronchus	IA	NA	AJCC 6th ed derived from CS manual/coding instructions, v1.0	Blank(s)	Blank(s)	T1a	N0	M0	NA	NA	NA	Blank(s)	Blank(s)	Blank(s)
19784186	Hospital inpatient/outpatient or clinic	Any Medicaid	Divorced	60-64 years	White	Female	2013	Detroit (Metropolitan) - 1973+	Not applicable (1973-2004, 2005 not Louisiana, or 2006+)	163	MI: Wayne County (26163)	Yes	Not CHSDA	Northern Plains	Michigan	Lung and Bronchus	Malignant	8.3 Carcinoma of trachea,bronchus, and lung	Unclassified	XI(f) Other and unspecified carcinomas	Lung	Lung	C34.1-Upper lobe, lung	341	8240	Malignant	Unknown	Left - origin of primary	Positive histology	8240/3: Carcinoid tumor, NOS	8240/3: Carcinoid tumor, NOS	8140-8389: adenomas and adenocarcinomas	Not Brain	XI(f.4) Carcinomas of lung	Lung and Bronchus	IA	NA	AJCC 6th ed derived from CS manual/coding instructions, v1.0	Blank(s)	Blank(s)	T1a	N0	M0	NA	NA	NA	Blank(s)	Blank(s)	Blank(s)
19786448	Hospital inpatient/outpatient or clinic	Insured	Divorced	45-49 years	White	Male	2013	Detroit (Metropolitan) - 1973+	Not applicable (1973-2004, 2005 not Louisiana, or 2006+)	125	MI: Oakland County (26125)	Yes	Not CHSDA	Northern Plains	Michigan	Lung and Bronchus	Malignant	8.3 Carcinoma of trachea,bronchus, and lung	Unclassified	XI(f) Other and unspecified carcinomas	Lung	Lung	C34.3-Lower lobe, lung	343	8240	Malignant	Well differentiated; Grade I	Right - origin of primary	Positive histology	8240/3: Carcinoid tumor, NOS	8240/3: Carcinoid tumor, NOS	8140-8389: adenomas and adenocarcinomas	Not Brain	XI(f.4) Carcinomas of lung	Lung and Bronchus	IA	NA	AJCC 6th ed derived from CS manual/coding instructions, v1.0	Blank(s)	Blank(s)	T1b	N0	M0	NA	NA	NA	Blank(s)	Blank(s)	Blank(s)
19793461	Hospital inpatient/outpatient or clinic	Insured	Widowed	80-84 years	White	Female	2013	Detroit (Metropolitan) - 1973+	Not applicable (1973-2004, 2005 not Louisiana, or 2006+)	163	MI: Wayne County (26163)	Yes	Not CHSDA	Northern Plains	Michigan	Lung and Bronchus	Malignant	8.3 Carcinoma of trachea,bronchus, and lung	Unclassified	XI(f) Other and unspecified carcinomas	Lung	Lung	C34.1-Upper lobe, lung	341	8240	Malignant	Well differentiated; Grade I	Left - origin of primary	Positive histology	8240/3: Carcinoid tumor, NOS	8240/3: Carcinoid tumor, NOS	8140-8389: adenomas and adenocarcinomas	Not Brain	XI(f.4) Carcinomas of lung	Lung and Bronchus	IA	NA	AJCC 6th ed derived from CS manual/coding instructions, v1.0	Blank(s)	Blank(s)	T1a	N0	M0	NA	NA	NA	Blank(s)	Blank(s)	Blank(s)
19796363	Hospital inpatient/outpatient or clinic	Insured	Divorced	65-69 years	Black	Female	2013	Detroit (Metropolitan) - 1973+	Not applicable (1973-2004, 2005 not Louisiana, or 2006+)	163	MI: Wayne County (26163)	Yes	Not CHSDA	Northern Plains	Michigan	Lung and Bronchus	Malignant	8.3 Carcinoma of trachea,bronchus, and lung	Unclassified	XI(f) Other and unspecified carcinomas	Lung	Lung	C34.1-Upper lobe, lung	341	8240	Malignant	Moderately differentiated; Grade II	Left - origin of primary	Positive histology	8240/3: Carcinoid tumor, NOS	8240/3: Carcinoid tumor, NOS	8140-8389: adenomas and adenocarcinomas	Not Brain	XI(f.4) Carcinomas of lung	Lung and Bronchus	IA	NA	AJCC 6th ed derived from CS manual/coding instructions, v1.0	Blank(s)	Blank(s)	T1a	N0	M0	NA	NA	NA	Blank(s)	Blank(s)	Blank(s)
19811694	Hospital inpatient/outpatient or clinic	Insured	Married (including common law)	60-64 years	White	Male	2013	Detroit (Metropolitan) - 1973+	Not applicable (1973-2004, 2005 not Louisiana, or 2006+)	125	MI: Oakland County (26125)	Yes	Not CHSDA	Northern Plains	Michigan	Lung and Bronchus	Malignant	8.3 Carcinoma of trachea,bronchus, and lung	Unclassified	XI(f) Other and unspecified carcinomas	Lung	Lung	C34.1-Upper lobe, lung	341	8240	Malignant	Well differentiated; Grade I	Left - origin of primary	Positive histology	8240/3: Carcinoid tumor, NOS	8240/3: Carcinoid tumor, NOS	8140-8389: adenomas and adenocarcinomas	Not Brain	XI(f.4) Carcinomas of lung	Lung and Bronchus	IA	NA	AJCC 6th ed derived from CS manual/coding instructions, v1.0	Blank(s)	Blank(s)	T1a	N0	M0	NA	NA	NA	Blank(s)	Blank(s)	Blank(s)
19813954	Hospital inpatient/outpatient or clinic	Insured	Unknown	55-59 years	Black	Male	2013	Detroit (Metropolitan) - 1973+	Not applicable (1973-2004, 2005 not Louisiana, or 2006+)	163	MI: Wayne County (26163)	Yes	Not CHSDA	Northern Plains	Michigan	Lung and Bronchus	Malignant	8.3 Carcinoma of trachea,bronchus, and lung	Unclassified	XI(f) Other and unspecified carcinomas	Lung	Lung	C34.3-Lower lobe, lung	343	8240	Malignant	Well differentiated; Grade I	Left - origin of primary	Positive histology	8240/3: Carcinoid tumor, NOS	8240/3: Carcinoid tumor, NOS	8140-8389: adenomas and adenocarcinomas	Not Brain	XI(f.4) Carcinomas of lung	Lung and Bronchus	IA	NA	AJCC 6th ed derived from CS manual/coding instructions, v1.0	Blank(s)	Blank(s)	T1a	N0	M0	NA	NA	NA	Blank(s)	Blank(s)	Blank(s)
19814919	Hospital inpatient/outpatient or clinic	Insured	Married (including common law)	60-64 years	White	Female	2013	Detroit (Metropolitan) - 1973+	Not applicable (1973-2004, 2005 not Louisiana, or 2006+)	99	MI: Macomb County (26099)	Yes	Not CHSDA	Northern Plains	Michigan	Lung and Bronchus	Malignant	8.3 Carcinoma of trachea,bronchus, and lung	Unclassified	XI(f) Other and unspecified carcinomas	Lung	Lung	C34.2-Middle lobe, lung	342	8240	Malignant	Well differentiated; Grade I	Right - origin of primary	Positive histology	8240/3: Carcinoid tumor, NOS	8240/3: Carcinoid tumor, NOS	8140-8389: adenomas and adenocarcinomas	Not Brain	XI(f.4) Carcinomas of lung	Lung and Bronchus	IA	NA	AJCC 6th ed derived from CS manual/coding instructions, v1.0	Blank(s)	Blank(s)	T1a	N0	M0	NA	NA	NA	Blank(s)	Blank(s)	Blank(s)
19815103	Hospital inpatient/outpatient or clinic	Insured	Married (including common law)	80-84 years	White	Female	2013	Detroit (Metropolitan) - 1973+	Not applicable (1973-2004, 2005 not Louisiana, or 2006+)	125	MI: Oakland County (26125)	Yes	Not CHSDA	Northern Plains	Michigan	Lung and Bronchus	Malignant	8.3 Carcinoma of trachea,bronchus, and lung	Unclassified	XI(f) Other and unspecified carcinomas	Lung	Lung	C34.1-Upper lobe, lung	341	8240	Malignant	Unknown	Right - origin of primary	Positive histology	8240/3: Carcinoid tumor, NOS	8240/3: Carcinoid tumor, NOS	8140-8389: adenomas and adenocarcinomas	Not Brain	XI(f.4) Carcinomas of lung	Lung and Bronchus	IA	NA	AJCC 6th ed derived from CS manual/coding instructions, v1.0	Blank(s)	Blank(s)	T1b	N0	M0	NA	NA	NA	Blank(s)	Blank(s)	Blank(s)
19818355	Hospital inpatient/outpatient or clinic	Insured	Married (including common law)	65-69 years	White	Female	2013	Detroit (Metropolitan) - 1973+	Not applicable (1973-2004, 2005 not Louisiana, or 2006+)	125	MI: Oakland County (26125)	Yes	Not CHSDA	Northern Plains	Michigan	Lung and Bronchus	Malignant	8.3 Carcinoma of trachea,bronchus, and lung	Unclassified	XI(f) Other and unspecified carcinomas	Lung	Lung	C34.3-Lower lobe, lung	343	8240	Malignant	Unknown	Left - origin of primary	Positive histology	8240/3: Carcinoid tumor, NOS	8240/3: Carcinoid tumor, NOS	8140-8389: adenomas and adenocarcinomas	Not Brain	XI(f.4) Carcinomas of lung	Lung and Bronchus	IA	NA	AJCC 6th ed derived from CS manual/coding instructions, v1.0	Blank(s)	Blank(s)	T1a	N0	M0	NA	NA	NA	Blank(s)	Blank(s)	Blank(s)
19824586	Hospital inpatient/outpatient or clinic	Insured	Unknown	70-74 years	White	Male	2012	Detroit (Metropolitan) - 1973+	Not applicable (1973-2004, 2005 not Louisiana, or 2006+)	163	MI: Wayne County (26163)	Yes	Not CHSDA	Northern Plains	Michigan	Lung and Bronchus	Malignant	8.3 Carcinoma of trachea,bronchus, and lung	Unclassified	XI(f) Other and unspecified carcinomas	Lung	Lung	C34.1-Upper lobe, lung	341	8240	Malignant	Unknown	Right - origin of primary	Positive histology	8240/3: Carcinoid tumor, NOS	8240/3: Carcinoid tumor, NOS	8140-8389: adenomas and adenocarcinomas	Not Brain	XI(f.4) Carcinomas of lung	Lung and Bronchus	IA	NA	AJCC 6th ed derived from CS manual/coding instructions, v1.0	Blank(s)	Blank(s)	T1a	N0	M0	NA	NA	NA	Blank(s)	Blank(s)	Blank(s)
19826800	Hospital inpatient/outpatient or clinic	Insured/No specifics	Widowed	70-74 years	White	Female	2014	Detroit (Metropolitan) - 1973+	Not applicable (1973-2004, 2005 not Louisiana, or 2006+)	99	MI: Macomb County (26099)	Yes	Not CHSDA	Northern Plains	Michigan	Lung and Bronchus	Malignant	8.3 Carcinoma of trachea,bronchus, and lung	Unclassified	XI(f) Other and unspecified carcinomas	Lung	Lung	C34.3-Lower lobe, lung	343	8240	Malignant	Moderately differentiated; Grade II	Right - origin of primary	Positive histology	8240/3: Carcinoid tumor, NOS	8240/3: Carcinoid tumor, NOS	8140-8389: adenomas and adenocarcinomas	Not Brain	XI(f.4) Carcinomas of lung	Lung and Bronchus	IA	NA	AJCC 6th ed derived from CS manual/coding instructions, v1.0	Blank(s)	Blank(s)	T1b	N0	M0	NA	NA	NA	Blank(s)	Blank(s)	Blank(s)
19838062	Hospital inpatient/outpatient or clinic	Insured	Married (including common law)	65-69 years	White	Female	2014	Detroit (Metropolitan) - 1973+	Not applicable (1973-2004, 2005 not Louisiana, or 2006+)	99	MI: Macomb County (26099)	Yes	Not CHSDA	Northern Plains	Michigan	Lung and Bronchus	Malignant	8.3 Carcinoma of trachea,bronchus, and lung	Unclassified	XI(f) Other and unspecified carcinomas	Lung	Lung	C34.1-Upper lobe, lung	341	8240	Malignant	Unknown	Left - origin of primary	Positive histology	8240/3: Carcinoid tumor, NOS	8240/3: Carcinoid tumor, NOS	8140-8389: adenomas and adenocarcinomas	Not Brain	XI(f.4) Carcinomas of lung	Lung and Bronchus	IA	NA	AJCC 6th ed derived from CS manual/coding instructions, v1.0	Blank(s)	Blank(s)	T1a	N0	M0	NA	NA	NA	Blank(s)	Blank(s)	Blank(s)
19839871	Hospital inpatient/outpatient or clinic	Insured	Married (including common law)	60-64 years	White	Female	2014	Detroit (Metropolitan) - 1973+	Not applicable (1973-2004, 2005 not Louisiana, or 2006+)	99	MI: Macomb County (26099)	Yes	Not CHSDA	Northern Plains	Michigan	Lung and Bronchus	Malignant	8.3 Carcinoma of trachea,bronchus, and lung	Unclassified	XI(f) Other and unspecified carcinomas	Lung	Lung	C34.1-Upper lobe, lung	341	8240	Malignant	Well differentiated; Grade I	Left - origin of primary	Positive histology	8240/3: Carcinoid tumor, NOS	8240/3: Carcinoid tumor, NOS	8140-8389: adenomas and adenocarcinomas	Not Brain	XI(f.4) Carcinomas of lung	Lung and Bronchus	IA	NA	AJCC 6th ed derived from CS manual/coding instructions, v1.0	Blank(s)	Blank(s)	T1a	N0	M0	NA	NA	NA	Blank(s)	Blank(s)	Blank(s)
19843694	Hospital inpatient/outpatient or clinic	Any Medicaid	Married (including common law)	55-59 years	White	Female	2014	Detroit (Metropolitan) - 1973+	Not applicable (1973-2004, 2005 not Louisiana, or 2006+)	99	MI: Macomb County (26099)	Yes	Not CHSDA	Northern Plains	Michigan	Lung and Bronchus	Malignant	8.3 Carcinoma of trachea,bronchus, and lung	Unclassified	XI(f) Other and unspecified carcinomas	Lung	Lung	C34.3-Lower lobe, lung	343	8240	Malignant	Well differentiated; Grade I	Left - origin of primary	Positive histology	8240/3: Carcinoid tumor, NOS	8240/3: Carcinoid tumor, NOS	8140-8389: adenomas and adenocarcinomas	Not Brain	XI(f.4) Carcinomas of lung	Lung and Bronchus	IA	NA	AJCC 6th ed derived from CS manual/coding instructions, v1.0	Blank(s)	Blank(s)	T1a	N0	M0	NA	NA	NA	Blank(s)	Blank(s)	Blank(s)
19845340	Hospital inpatient/outpatient or clinic	Insured	Married (including common law)	55-59 years	White	Female	2013	Detroit (Metropolitan) - 1973+	Not applicable (1973-2004, 2005 not Louisiana, or 2006+)	163	MI: Wayne County (26163)	Yes	Not CHSDA	Northern Plains	Michigan	Lung and Bronchus	Malignant	8.3 Carcinoma of trachea,bronchus, and lung	Unclassified	XI(f) Other and unspecified carcinomas	Lung	Lung	C34.3-Lower lobe, lung	343	8240	Malignant	Well differentiated; Grade I	Left - origin of primary	Positive histology	8240/3: Carcinoid tumor, NOS	8240/3: Carcinoid tumor, NOS	8140-8389: adenomas and adenocarcinomas	Not Brain	XI(f.4) Carcinomas of lung	Lung and Bronchus	IA	NA	AJCC 6th ed derived from CS manual/coding instructions, v1.0	Blank(s)	Blank(s)	T1a	N0	M0	NA	NA	NA	Blank(s)	Blank(s)	Blank(s)
19846923	Hospital inpatient/outpatient or clinic	Insured	Single (never married)	55-59 years	White	Female	2013	Detroit (Metropolitan) - 1973+	Not applicable (1973-2004, 2005 not Louisiana, or 2006+)	125	MI: Oakland County (26125)	Yes	Not CHSDA	Northern Plains	Michigan	Lung and Bronchus	Malignant	8.3 Carcinoma of trachea,bronchus, and lung	Unclassified	XI(f) Other and unspecified carcinomas	Lung	Lung	C34.3-Lower lobe, lung	343	8240	Malignant	Well differentiated; Grade I	Right - origin of primary	Positive histology	8240/3: Carcinoid tumor, NOS	8240/3: Carcinoid tumor, NOS	8140-8389: adenomas and adenocarcinomas	Not Brain	XI(f.4) Carcinomas of lung	Lung and Bronchus	IA	NA	AJCC 6th ed derived from CS manual/coding instructions, v1.0	Blank(s)	Blank(s)	T1a	N0	M0	NA	NA	NA	Blank(s)	Blank(s)	Blank(s)
19852729	Hospital inpatient/outpatient or clinic	Insured	Divorced	50-54 years	White	Male	2014	Detroit (Metropolitan) - 1973+	Not applicable (1973-2004, 2005 not Louisiana, or 2006+)	99	MI: Macomb County (26099)	Yes	Not CHSDA	Northern Plains	Michigan	Lung and Bronchus	Malignant	8.3 Carcinoma of trachea,bronchus, and lung	Unclassified	XI(f) Other and unspecified carcinomas	Lung	Lung	C34.1-Upper lobe, lung	341	8240	Malignant	Unknown	Left - origin of primary	Positive histology	8240/3: Carcinoid tumor, NOS	8240/3: Carcinoid tumor, NOS	8140-8389: adenomas and adenocarcinomas	Not Brain	XI(f.4) Carcinomas of lung	Lung and Bronchus	IB	NA	AJCC 6th ed derived from CS manual/coding instructions, v1.0	Blank(s)	Blank(s)	T2a	N0	M0	NA	NA	NA	Blank(s)	Blank(s)	Blank(s)
19854033	Hospital inpatient/outpatient or clinic	Insured	Married (including common law)	70-74 years	White	Male	2014	Detroit (Metropolitan) - 1973+	Not applicable (1973-2004, 2005 not Louisiana, or 2006+)	125	MI: Oakland County (26125)	Yes	Not CHSDA	Northern Plains	Michigan	Lung and Bronchus	Malignant	8.3 Carcinoma of trachea,bronchus, and lung	Unclassified	XI(f) Other and unspecified carcinomas	Lung	Lung	C34.1-Upper lobe, lung	341	8240	Malignant	Well differentiated; Grade I	Left - origin of primary	Positive histology	8240/3: Carcinoid tumor, NOS	8240/3: Carcinoid tumor, NOS	8140-8389: adenomas and adenocarcinomas	Not Brain	XI(f.4) Carcinomas of lung	Lung and Bronchus	IA	NA	AJCC 6th ed derived from CS manual/coding instructions, v1.0	Blank(s)	Blank(s)	T1a	N0	M0	NA	NA	NA	Blank(s)	Blank(s)	Blank(s)
19857865	Hospital inpatient/outpatient or clinic	Insurance status unknown	Divorced	60-64 years	Black	Female	2014	Detroit (Metropolitan) - 1973+	Not applicable (1973-2004, 2005 not Louisiana, or 2006+)	163	MI: Wayne County (26163)	Yes	Not CHSDA	Northern Plains	Michigan	Lung and Bronchus	Malignant	8.3 Carcinoma of trachea,bronchus, and lung	Unclassified	XI(f) Other and unspecified carcinomas	Lung	Lung	C34.1-Upper lobe, lung	341	8240	Malignant	Well differentiated; Grade I	Right - origin of primary	Positive histology	8240/3: Carcinoid tumor, NOS	8240/3: Carcinoid tumor, NOS	8140-8389: adenomas and adenocarcinomas	Not Brain	XI(f.4) Carcinomas of lung	Lung and Bronchus	IA	NA	AJCC 6th ed derived from CS manual/coding instructions, v1.0	Blank(s)	Blank(s)	T1a	N0	M0	NA	NA	NA	Blank(s)	Blank(s)	Blank(s)
19860195	Hospital inpatient/outpatient or clinic	Insured	Married (including common law)	50-54 years	White	Female	2014	Detroit (Metropolitan) - 1973+	Not applicable (1973-2004, 2005 not Louisiana, or 2006+)	125	MI: Oakland County (26125)	Yes	Not CHSDA	Northern Plains	Michigan	Lung and Bronchus	Malignant	8.3 Carcinoma of trachea,bronchus, and lung	Unclassified	XI(f) Other and unspecified carcinomas	Lung	Lung	C34.1-Upper lobe, lung	341	8240	Malignant	Unknown	Left - origin of primary	Positive histology	8240/3: Carcinoid tumor, NOS	8240/3: Carcinoid tumor, NOS	8140-8389: adenomas and adenocarcinomas	Not Brain	XI(f.4) Carcinomas of lung	Lung and Bronchus	IA	NA	AJCC 6th ed derived from CS manual/coding instructions, v1.0	Blank(s)	Blank(s)	T1b	N0	M0	NA	NA	NA	Blank(s)	Blank(s)	Blank(s)
19861554	Hospital inpatient/outpatient or clinic	Insured	Married (including common law)	65-69 years	White	Female	2014	Detroit (Metropolitan) - 1973+	Not applicable (1973-2004, 2005 not Louisiana, or 2006+)	125	MI: Oakland County (26125)	Yes	Not CHSDA	Northern Plains	Michigan	Lung and Bronchus	Malignant	8.3 Carcinoma of trachea,bronchus, and lung	Unclassified	XI(f) Other and unspecified carcinomas	Lung	Lung	C34.2-Middle lobe, lung	342	8240	Malignant	Well differentiated; Grade I	Right - origin of primary	Positive histology	8240/3: Carcinoid tumor, NOS	8240/3: Carcinoid tumor, NOS	8140-8389: adenomas and adenocarcinomas	Not Brain	XI(f.4) Carcinomas of lung	Lung and Bronchus	IA	NA	AJCC 6th ed derived from CS manual/coding instructions, v1.0	Blank(s)	Blank(s)	T1a	N0	M0	NA	NA	NA	Blank(s)	Blank(s)	Blank(s)
19862480	Hospital inpatient/outpatient or clinic	Insured	Married (including common law)	65-69 years	White	Male	2014	Detroit (Metropolitan) - 1973+	Not applicable (1973-2004, 2005 not Louisiana, or 2006+)	99	MI: Macomb County (26099)	Yes	Not CHSDA	Northern Plains	Michigan	Lung and Bronchus	Malignant	8.3 Carcinoma of trachea,bronchus, and lung	Unclassified	XI(f) Other and unspecified carcinomas	Lung	Lung	C34.1-Upper lobe, lung	341	8240	Malignant	Well differentiated; Grade I	Left - origin of primary	Positive histology	8240/3: Carcinoid tumor, NOS	8240/3: Carcinoid tumor, NOS	8140-8389: adenomas and adenocarcinomas	Not Brain	XI(f.4) Carcinomas of lung	Lung and Bronchus	IA	NA	AJCC 6th ed derived from CS manual/coding instructions, v1.0	Blank(s)	Blank(s)	T1b	N0	M0	NA	NA	NA	Blank(s)	Blank(s)	Blank(s)
19866573	Hospital inpatient/outpatient or clinic	Insured	Married (including common law)	75-79 years	White	Female	2015	Detroit (Metropolitan) - 1973+	Not applicable (1973-2004, 2005 not Louisiana, or 2006+)	99	MI: Macomb County (26099)	Yes	Not CHSDA	Northern Plains	Michigan	Lung and Bronchus	Malignant	8.3 Carcinoma of trachea,bronchus, and lung	Unclassified	XI(f) Other and unspecified carcinomas	Lung	Lung	C34.2-Middle lobe, lung	342	8240	Malignant	Well differentiated; Grade I	Right - origin of primary	Positive histology	8240/3: Carcinoid tumor, NOS	8240/3: Carcinoid tumor, NOS	8140-8389: adenomas and adenocarcinomas	Not Brain	XI(f.4) Carcinomas of lung	Lung and Bronchus	IA	NA	AJCC 6th ed derived from CS manual/coding instructions, v1.0	Blank(s)	Blank(s)	T1a	N0	M0	NA	NA	NA	Blank(s)	Blank(s)	Blank(s)
19871129	Hospital inpatient/outpatient or clinic	Insured	Married (including common law)	60-64 years	Black	Male	2014	Detroit (Metropolitan) - 1973+	Not applicable (1973-2004, 2005 not Louisiana, or 2006+)	163	MI: Wayne County (26163)	Yes	Not CHSDA	Northern Plains	Michigan	Lung and Bronchus	Malignant	8.3 Carcinoma of trachea,bronchus, and lung	Unclassified	XI(f) Other and unspecified carcinomas	Lung	Lung	C34.3-Lower lobe, lung	343	8240	Malignant	Unknown	Right - origin of primary	Positive histology	8240/3: Carcinoid tumor, NOS	8240/3: Carcinoid tumor, NOS	8140-8389: adenomas and adenocarcinomas	Not Brain	XI(f.4) Carcinomas of lung	Lung and Bronchus	IB	NA	AJCC 6th ed derived from CS manual/coding instructions, v1.0	Blank(s)	Blank(s)	T2a	N0	M0	NA	NA	NA	Blank(s)	Blank(s)	Blank(s)
19871386	Hospital inpatient/outpatient or clinic	Insured	Divorced	65-69 years	White	Female	2015	Detroit (Metropolitan) - 1973+	Not applicable (1973-2004, 2005 not Louisiana, or 2006+)	125	MI: Oakland County (26125)	Yes	Not CHSDA	Northern Plains	Michigan	Lung and Bronchus	Malignant	8.3 Carcinoma of trachea,bronchus, and lung	Unclassified	XI(f) Other and unspecified carcinomas	Lung	Lung	C34.2-Middle lobe, lung	342	8240	Malignant	Well differentiated; Grade I	Right - origin of primary	Positive histology	8240/3: Carcinoid tumor, NOS	8240/3: Carcinoid tumor, NOS	8140-8389: adenomas and adenocarcinomas	Not Brain	XI(f.4) Carcinomas of lung	Lung and Bronchus	IA	NA	AJCC 6th ed derived from CS manual/coding instructions, v1.0	Blank(s)	Blank(s)	T1a	N0	M0	NA	NA	NA	Blank(s)	Blank(s)	Blank(s)
19872195	Hospital inpatient/outpatient or clinic	Insured	Married (including common law)	30-34 years	White	Female	2015	Detroit (Metropolitan) - 1973+	Not applicable (1973-2004, 2005 not Louisiana, or 2006+)	99	MI: Macomb County (26099)	Yes	Not CHSDA	Northern Plains	Michigan	Lung and Bronchus	Malignant	8.3 Carcinoma of trachea,bronchus, and lung	Unclassified	XI(f) Other and unspecified carcinomas	Lung	Lung	C34.2-Middle lobe, lung	342	8240	Malignant	Well differentiated; Grade I	Right - origin of primary	Positive histology	8240/3: Carcinoid tumor, NOS	8240/3: Carcinoid tumor, NOS	8140-8389: adenomas and adenocarcinomas	Not Brain	XI(f.4) Carcinomas of lung	Lung and Bronchus	IB	NA	AJCC 6th ed derived from CS manual/coding instructions, v1.0	Blank(s)	Blank(s)	T2a	N0	M0	NA	NA	NA	Blank(s)	Blank(s)	Blank(s)
19874237	Hospital inpatient/outpatient or clinic	Insured	Married (including common law)	55-59 years	White	Female	2015	Detroit (Metropolitan) - 1973+	Not applicable (1973-2004, 2005 not Louisiana, or 2006+)	163	MI: Wayne County (26163)	Yes	Not CHSDA	Northern Plains	Michigan	Lung and Bronchus	Malignant	8.3 Carcinoma of trachea,bronchus, and lung	Unclassified	XI(f) Other and unspecified carcinomas	Lung	Lung	C34.2-Middle lobe, lung	342	8240	Malignant	Well differentiated; Grade I	Right - origin of primary	Positive histology	8240/3: Carcinoid tumor, NOS	8240/3: Carcinoid tumor, NOS	8140-8389: adenomas and adenocarcinomas	Not Brain	XI(f.4) Carcinomas of lung	Lung and Bronchus	IA	NA	AJCC 6th ed derived from CS manual/coding instructions, v1.0	Blank(s)	Blank(s)	T1a	N0	M0	NA	NA	NA	Blank(s)	Blank(s)	Blank(s)
19876897	Hospital inpatient/outpatient or clinic	Insured	Married (including common law)	70-74 years	White	Female	2014	Detroit (Metropolitan) - 1973+	Not applicable (1973-2004, 2005 not Louisiana, or 2006+)	99	MI: Macomb County (26099)	Yes	Not CHSDA	Northern Plains	Michigan	Lung and Bronchus	Malignant	8.3 Carcinoma of trachea,bronchus, and lung	Unclassified	XI(f) Other and unspecified carcinomas	Lung	Lung	C34.2-Middle lobe, lung	342	8240	Malignant	Unknown	Right - origin of primary	Positive histology	8240/3: Carcinoid tumor, NOS	8240/3: Carcinoid tumor, NOS	8140-8389: adenomas and adenocarcinomas	Not Brain	XI(f.4) Carcinomas of lung	Lung and Bronchus	IA	NA	AJCC 6th ed derived from CS manual/coding instructions, v1.0	Blank(s)	Blank(s)	T1a	N0	M0	NA	NA	NA	Blank(s)	Blank(s)	Blank(s)
19877587	Hospital inpatient/outpatient or clinic	Any Medicaid	Married (including common law)	50-54 years	White	Male	2014	Detroit (Metropolitan) - 1973+	Not applicable (1973-2004, 2005 not Louisiana, or 2006+)	163	MI: Wayne County (26163)	Yes	Not CHSDA	Northern Plains	Michigan	Lung and Bronchus	Malignant	8.3 Carcinoma of trachea,bronchus, and lung	Unclassified	XI(f) Other and unspecified carcinomas	Lung	Lung	C34.1-Upper lobe, lung	341	8240	Malignant	Well differentiated; Grade I	Right - origin of primary	Positive histology	8240/3: Carcinoid tumor, NOS	8240/3: Carcinoid tumor, NOS	8140-8389: adenomas and adenocarcinomas	Not Brain	XI(f.4) Carcinomas of lung	Lung and Bronchus	IA	NA	AJCC 6th ed derived from CS manual/coding instructions, v1.0	Blank(s)	Blank(s)	T1b	N0	M0	NA	NA	NA	Blank(s)	Blank(s)	Blank(s)
19878298	Hospital inpatient/outpatient or clinic	Insured	Married (including common law)	80-84 years	White	Male	2015	Detroit (Metropolitan) - 1973+	Not applicable (1973-2004, 2005 not Louisiana, or 2006+)	125	MI: Oakland County (26125)	Yes	Not CHSDA	Northern Plains	Michigan	Lung and Bronchus	Malignant	8.3 Carcinoma of trachea,bronchus, and lung	Unclassified	XI(f) Other and unspecified carcinomas	Lung	Lung	C34.3-Lower lobe, lung	343	8240	Malignant	Unknown	Right - origin of primary	Positive histology	8240/3: Carcinoid tumor, NOS	8240/3: Carcinoid tumor, NOS	8140-8389: adenomas and adenocarcinomas	Not Brain	XI(f.4) Carcinomas of lung	Lung and Bronchus	IA	NA	AJCC 6th ed derived from CS manual/coding instructions, v1.0	Blank(s)	Blank(s)	T1a	N0	M0	NA	NA	NA	Blank(s)	Blank(s)	Blank(s)
19879249	Hospital inpatient/outpatient or clinic	Insured	Unknown	45-49 years	White	Female	2014	Detroit (Metropolitan) - 1973+	Not applicable (1973-2004, 2005 not Louisiana, or 2006+)	163	MI: Wayne County (26163)	Yes	Not CHSDA	Northern Plains	Michigan	Lung and Bronchus	Malignant	8.3 Carcinoma of trachea,bronchus, and lung	Unclassified	XI(f) Other and unspecified carcinomas	Lung	Lung	C34.3-Lower lobe, lung	343	8240	Malignant	Unknown	Right - origin of primary	Positive histology	8240/3: Carcinoid tumor, NOS	8240/3: Carcinoid tumor, NOS	8140-8389: adenomas and adenocarcinomas	Not Brain	XI(f.4) Carcinomas of lung	Lung and Bronchus	IA	NA	AJCC 6th ed derived from CS manual/coding instructions, v1.0	Blank(s)	Blank(s)	T1b	N0	M0	NA	NA	NA	Blank(s)	Blank(s)	Blank(s)
19885225	Hospital inpatient/outpatient or clinic	Insured	Married (including common law)	65-69 years	White	Female	2015	Detroit (Metropolitan) - 1973+	Not applicable (1973-2004, 2005 not Louisiana, or 2006+)	125	MI: Oakland County (26125)	Yes	Not CHSDA	Northern Plains	Michigan	Lung and Bronchus	Malignant	8.3 Carcinoma of trachea,bronchus, and lung	Unclassified	XI(f) Other and unspecified carcinomas	Lung	Lung	C34.3-Lower lobe, lung	343	8240	Malignant	Well differentiated; Grade I	Left - origin of primary	Positive histology	8240/3: Carcinoid tumor, NOS	8240/3: Carcinoid tumor, NOS	8140-8389: adenomas and adenocarcinomas	Not Brain	XI(f.4) Carcinomas of lung	Lung and Bronchus	IA	NA	AJCC 6th ed derived from CS manual/coding instructions, v1.0	Blank(s)	Blank(s)	T1a	N0	M0	NA	NA	NA	Blank(s)	Blank(s)	Blank(s)
19887414	Hospital inpatient/outpatient or clinic	Insured	Married (including common law)	55-59 years	White	Female	2015	Detroit (Metropolitan) - 1973+	Not applicable (1973-2004, 2005 not Louisiana, or 2006+)	99	MI: Macomb County (26099)	Yes	Not CHSDA	Northern Plains	Michigan	Lung and Bronchus	Malignant	8.3 Carcinoma of trachea,bronchus, and lung	Unclassified	XI(f) Other and unspecified carcinomas	Lung	Lung	C34.3-Lower lobe, lung	343	8240	Malignant	Well differentiated; Grade I	Right - origin of primary	Positive histology	8240/3: Carcinoid tumor, NOS	8240/3: Carcinoid tumor, NOS	8140-8389: adenomas and adenocarcinomas	Not Brain	XI(f.4) Carcinomas of lung	Lung and Bronchus	IA	NA	AJCC 6th ed derived from CS manual/coding instructions, v1.0	Blank(s)	Blank(s)	T1a	N0	M0	NA	NA	NA	Blank(s)	Blank(s)	Blank(s)
19891278	Hospital inpatient/outpatient or clinic	Insured	Married (including common law)	55-59 years	White	Female	2015	Detroit (Metropolitan) - 1973+	Not applicable (1973-2004, 2005 not Louisiana, or 2006+)	163	MI: Wayne County (26163)	Yes	Not CHSDA	Northern Plains	Michigan	Lung and Bronchus	Malignant	8.3 Carcinoma of trachea,bronchus, and lung	Unclassified	XI(f) Other and unspecified carcinomas	Lung	Lung	C34.3-Lower lobe, lung	343	8240	Malignant	Well differentiated; Grade I	Left - origin of primary	Positive histology	8240/3: Carcinoid tumor, NOS	8240/3: Carcinoid tumor, NOS	8140-8389: adenomas and adenocarcinomas	Not Brain	XI(f.4) Carcinomas of lung	Lung and Bronchus	IA	NA	AJCC 6th ed derived from CS manual/coding instructions, v1.0	Blank(s)	Blank(s)	T1b	N0	M0	NA	NA	NA	Blank(s)	Blank(s)	Blank(s)
19893543	Hospital inpatient/outpatient or clinic	Insured	Married (including common law)	45-49 years	White	Female	2015	Detroit (Metropolitan) - 1973+	Not applicable (1973-2004, 2005 not Louisiana, or 2006+)	163	MI: Wayne County (26163)	Yes	Not CHSDA	Northern Plains	Michigan	Lung and Bronchus	Malignant	8.3 Carcinoma of trachea,bronchus, and lung	Unclassified	XI(f) Other and unspecified carcinomas	Lung	Lung	C34.0-Main bronchus	340	8240	Malignant	Well differentiated; Grade I	Right - origin of primary	Positive histology	8240/3: Carcinoid tumor, NOS	8240/3: Carcinoid tumor, NOS	8140-8389: adenomas and adenocarcinomas	Not Brain	XI(f.4) Carcinomas of lung	Lung and Bronchus	IB	NA	AJCC 6th ed derived from CS manual/coding instructions, v1.0	Blank(s)	Blank(s)	T2a	N0	M0	NA	NA	NA	Blank(s)	Blank(s)	Blank(s)
19900697	Hospital inpatient/outpatient or clinic	Insured	Married (including common law)	50-54 years	White	Female	2015	Detroit (Metropolitan) - 1973+	Not applicable (1973-2004, 2005 not Louisiana, or 2006+)	125	MI: Oakland County (26125)	Yes	Not CHSDA	Northern Plains	Michigan	Lung and Bronchus	Malignant	8.3 Carcinoma of trachea,bronchus, and lung	Unclassified	XI(f) Other and unspecified carcinomas	Lung	Lung	C34.1-Upper lobe, lung	341	8240	Malignant	Well differentiated; Grade I	Left - origin of primary	Positive histology	8240/3: Carcinoid tumor, NOS	8240/3: Carcinoid tumor, NOS	8140-8389: adenomas and adenocarcinomas	Not Brain	XI(f.4) Carcinomas of lung	Lung and Bronchus	IA	NA	AJCC 6th ed derived from CS manual/coding instructions, v1.0	Blank(s)	Blank(s)	T1b	N0	M0	NA	NA	NA	Blank(s)	Blank(s)	Blank(s)
22051850	Hospital inpatient/outpatient or clinic	Blank(s)	Divorced	65-69 years	Unknown	Female	2004	Hawaii - 1973+	Not applicable (1973-2004, 2005 not Louisiana, or 2006+)	3	HI: Honolulu County (15003) - 2000+	Yes	Not CHSDA	Pacific Coast	Hawaii	Lung and Bronchus	Malignant	8.3 Carcinoma of trachea,bronchus, and lung	Unclassified	XI(f) Other and unspecified carcinomas	Lung	Lung	C34.3-Lower lobe, lung	343	8240	Malignant	Unknown	Left - origin of primary	Positive histology	8240/3: Carcinoid tumor, NOS	8240/3: Carcinoid tumor, NOS	8140-8389: adenomas and adenocarcinomas	Not Brain	XI(f.4) Carcinomas of lung	Lung and Bronchus	Blank(s)	NA	AJCC 6th ed derived from CS manual/coding instructions, v1.0	Blank(s)	Blank(s)	Blank(s)	Blank(s)	Blank(s)	NA	NA	NA	Blank(s)	Blank(s)	Blank(s)
22059634	Hospital inpatient/outpatient or clinic	Blank(s)	Married (including common law)	35-39 years	Other (American Indian/AK Native, Asian/Pacific Islander)	Male	2006	Hawaii - 1973+	Not applicable (1973-2004, 2005 not Louisiana, or 2006+)	3	HI: Honolulu County (15003) - 2000+	Yes	Not CHSDA	Pacific Coast	Hawaii	Lung and Bronchus	Malignant	8.3 Carcinoma of trachea,bronchus, and lung	Unclassified	XI(f) Other and unspecified carcinomas	Lung	Lung	C34.2-Middle lobe, lung	342	8240	Malignant	Well differentiated; Grade I	Right - origin of primary	Positive histology	8240/3: Carcinoid tumor, NOS	8240/3: Carcinoid tumor, NOS	8140-8389: adenomas and adenocarcinomas	Not Brain	XI(f.4) Carcinomas of lung	Lung and Bronchus	Blank(s)	NA	AJCC 6th ed derived from CS manual/coding instructions, v1.0	Blank(s)	Blank(s)	Blank(s)	Blank(s)	Blank(s)	NA	NA	NA	Blank(s)	Blank(s)	Blank(s)
22065114	Hospital inpatient/outpatient or clinic	Blank(s)	Married (including common law)	60-64 years	White	Male	2005	Hawaii - 1973+	Not applicable (1973-2004, 2005 not Louisiana, or 2006+)	1	HI: Hawaii County (15001) - 2000+	Yes	Not CHSDA	Pacific Coast	Hawaii	Lung and Bronchus	Malignant	8.3 Carcinoma of trachea,bronchus, and lung	Unclassified	XI(f) Other and unspecified carcinomas	Lung	Lung	C34.2-Middle lobe, lung	342	8240	Malignant	Well differentiated; Grade I	Right - origin of primary	Positive histology	8240/3: Carcinoid tumor, NOS	8240/3: Carcinoid tumor, NOS	8140-8389: adenomas and adenocarcinomas	Not Brain	XI(f.4) Carcinomas of lung	Lung and Bronchus	Blank(s)	NA	AJCC 6th ed derived from CS manual/coding instructions, v1.0	Blank(s)	Blank(s)	Blank(s)	Blank(s)	Blank(s)	NA	NA	NA	Blank(s)	Blank(s)	Blank(s)
22079933	Hospital inpatient/outpatient or clinic	Insured/No specifics	Married (including common law)	80-84 years	White	Female	2007	Hawaii - 1973+	Not applicable (1973-2004, 2005 not Louisiana, or 2006+)	9	HI: Maui County (15009) - 2000+	Yes	Not CHSDA	Pacific Coast	Hawaii	Lung and Bronchus	Malignant	8.3 Carcinoma of trachea,bronchus, and lung	Unclassified	XI(f) Other and unspecified carcinomas	Lung	Lung	C34.3-Lower lobe, lung	343	8240	Malignant	Unknown	Left - origin of primary	Positive histology	8240/3: Carcinoid tumor, NOS	8240/3: Carcinoid tumor, NOS	8140-8389: adenomas and adenocarcinomas	Not Brain	XI(f.4) Carcinomas of lung	Lung and Bronchus	Blank(s)	NA	AJCC 6th ed derived from CS manual/coding instructions, v1.0	Blank(s)	Blank(s)	Blank(s)	Blank(s)	Blank(s)	NA	NA	NA	Blank(s)	Blank(s)	Blank(s)
22082672	Hospital inpatient/outpatient or clinic	Insured	Married (including common law)	65-69 years	Unknown	Male	2007	Hawaii - 1973+	Not applicable (1973-2004, 2005 not Louisiana, or 2006+)	3	HI: Honolulu County (15003) - 2000+	Yes	Not CHSDA	Pacific Coast	Hawaii	Lung and Bronchus	Malignant	8.3 Carcinoma of trachea,bronchus, and lung	Unclassified	XI(f) Other and unspecified carcinomas	Lung	Lung	C34.1-Upper lobe, lung	341	8240	Malignant	Unknown	Left - origin of primary	Positive histology	8240/3: Carcinoid tumor, NOS	8240/3: Carcinoid tumor, NOS	8140-8389: adenomas and adenocarcinomas	Not Brain	XI(f.4) Carcinomas of lung	Lung and Bronchus	Blank(s)	NA	AJCC 6th ed derived from CS manual/coding instructions, v1.0	Blank(s)	Blank(s)	Blank(s)	Blank(s)	Blank(s)	NA	NA	NA	Blank(s)	Blank(s)	Blank(s)
22084862	Hospital inpatient/outpatient or clinic	Insured	Single (never married)	20-24 years	Other (American Indian/AK Native, Asian/Pacific Islander)	Female	2007	Hawaii - 1973+	Not applicable (1973-2004, 2005 not Louisiana, or 2006+)	9	HI: Maui County (15009) - 2000+	Yes	Not CHSDA	Pacific Coast	Hawaii	Lung and Bronchus	Malignant	8.3 Carcinoma of trachea,bronchus, and lung	Unclassified	XI(f) Other and unspecified carcinomas	Lung	Lung	C34.3-Lower lobe, lung	343	8240	Malignant	Well differentiated; Grade I	Left - origin of primary	Positive histology	8240/3: Carcinoid tumor, NOS	8240/3: Carcinoid tumor, NOS	8140-8389: adenomas and adenocarcinomas	Not Brain	XI(f.4) Carcinomas of lung	Lung and Bronchus	Blank(s)	NA	AJCC 6th ed derived from CS manual/coding instructions, v1.0	Blank(s)	Blank(s)	Blank(s)	Blank(s)	Blank(s)	NA	NA	NA	Blank(s)	Blank(s)	Blank(s)
22089575	Hospital inpatient/outpatient or clinic	Insured	Widowed	85+ years	White	Female	2008	Hawaii - 1973+	Not applicable (1973-2004, 2005 not Louisiana, or 2006+)	1	HI: Hawaii County (15001) - 2000+	Yes	Not CHSDA	Pacific Coast	Hawaii	Lung and Bronchus	Malignant	8.3 Carcinoma of trachea,bronchus, and lung	Unclassified	XI(f) Other and unspecified carcinomas	Lung	Lung	C34.3-Lower lobe, lung	343	8240	Malignant	Unknown	Left - origin of primary	Positive histology	8240/3: Carcinoid tumor, NOS	8240/3: Carcinoid tumor, NOS	8140-8389: adenomas and adenocarcinomas	Not Brain	XI(f.4) Carcinomas of lung	Lung and Bronchus	Blank(s)	NA	AJCC 6th ed derived from CS manual/coding instructions, v1.0	Blank(s)	Blank(s)	Blank(s)	Blank(s)	Blank(s)	NA	NA	NA	Blank(s)	Blank(s)	Blank(s)
22093893	Hospital inpatient/outpatient or clinic	Insured/No specifics	Unknown	70-74 years	Other (American Indian/AK Native, Asian/Pacific Islander)	Female	2008	Hawaii - 1973+	Not applicable (1973-2004, 2005 not Louisiana, or 2006+)	3	HI: Honolulu County (15003) - 2000+	Yes	Not CHSDA	Pacific Coast	Hawaii	Lung and Bronchus	Malignant	8.3 Carcinoma of trachea,bronchus, and lung	Unclassified	XI(f) Other and unspecified carcinomas	Lung	Lung	C34.1-Upper lobe, lung	341	8240	Malignant	Unknown	Left - origin of primary	Positive histology	8240/3: Carcinoid tumor, NOS	8240/3: Carcinoid tumor, NOS	8140-8389: adenomas and adenocarcinomas	Not Brain	XI(f.4) Carcinomas of lung	Lung and Bronchus	Blank(s)	NA	AJCC 6th ed derived from CS manual/coding instructions, v1.0	Blank(s)	Blank(s)	Blank(s)	Blank(s)	Blank(s)	NA	NA	NA	Blank(s)	Blank(s)	Blank(s)
22099617	Hospital inpatient/outpatient or clinic	Insured	Married (including common law)	65-69 years	White	Male	2008	Hawaii - 1973+	Not applicable (1973-2004, 2005 not Louisiana, or 2006+)	3	HI: Honolulu County (15003) - 2000+	Yes	Not CHSDA	Pacific Coast	Hawaii	Lung and Bronchus	Malignant	8.3 Carcinoma of trachea,bronchus, and lung	Unclassified	XI(f) Other and unspecified carcinomas	Lung	Lung	C34.2-Middle lobe, lung	342	8240	Malignant	Well differentiated; Grade I	Right - origin of primary	Positive histology	8240/3: Carcinoid tumor, NOS	8240/3: Carcinoid tumor, NOS	8140-8389: adenomas and adenocarcinomas	Not Brain	XI(f.4) Carcinomas of lung	Lung and Bronchus	Blank(s)	NA	AJCC 6th ed derived from CS manual/coding instructions, v1.0	Blank(s)	Blank(s)	Blank(s)	Blank(s)	Blank(s)	NA	NA	NA	Blank(s)	Blank(s)	Blank(s)
22105563	Hospital inpatient/outpatient or clinic	Insured	Widowed	70-74 years	Other (American Indian/AK Native, Asian/Pacific Islander)	Female	2009	Hawaii - 1973+	Not applicable (1973-2004, 2005 not Louisiana, or 2006+)	9	HI: Maui County (15009) - 2000+	Yes	Not CHSDA	Pacific Coast	Hawaii	Lung and Bronchus	Malignant	8.3 Carcinoma of trachea,bronchus, and lung	Unclassified	XI(f) Other and unspecified carcinomas	Lung	Lung	C34.3-Lower lobe, lung	343	8240	Malignant	Unknown	Right - origin of primary	Positive histology	8240/3: Carcinoid tumor, NOS	8240/3: Carcinoid tumor, NOS	8140-8389: adenomas and adenocarcinomas	Not Brain	XI(f.4) Carcinomas of lung	Lung and Bronchus	Blank(s)	NA	AJCC 6th ed derived from CS manual/coding instructions, v1.0	Blank(s)	Blank(s)	Blank(s)	Blank(s)	Blank(s)	NA	NA	NA	Blank(s)	Blank(s)	Blank(s)
22108465	Hospital inpatient/outpatient or clinic	Insured	Married (including common law)	45-49 years	Other (American Indian/AK Native, Asian/Pacific Islander)	Male	2009	Hawaii - 1973+	Not applicable (1973-2004, 2005 not Louisiana, or 2006+)	3	HI: Honolulu County (15003) - 2000+	Yes	Not CHSDA	Pacific Coast	Hawaii	Lung and Bronchus	Malignant	8.3 Carcinoma of trachea,bronchus, and lung	Unclassified	XI(f) Other and unspecified carcinomas	Lung	Lung	C34.3-Lower lobe, lung	343	8240	Malignant	Unknown	Right - origin of primary	Positive histology	8240/3: Carcinoid tumor, NOS	8240/3: Carcinoid tumor, NOS	8140-8389: adenomas and adenocarcinomas	Not Brain	XI(f.4) Carcinomas of lung	Lung and Bronchus	Blank(s)	NA	AJCC 6th ed derived from CS manual/coding instructions, v1.0	Blank(s)	Blank(s)	Blank(s)	Blank(s)	Blank(s)	NA	NA	NA	Blank(s)	Blank(s)	Blank(s)
22121760	Hospital inpatient/outpatient or clinic	Insured	Married (including common law)	75-79 years	White	Female	2010	Hawaii - 1973+	Not applicable (1973-2004, 2005 not Louisiana, or 2006+)	9	HI: Maui County (15009) - 2000+	Yes	Not CHSDA	Pacific Coast	Hawaii	Lung and Bronchus	Malignant	8.3 Carcinoma of trachea,bronchus, and lung	Unclassified	XI(f) Other and unspecified carcinomas	Lung	Lung	C34.1-Upper lobe, lung	341	8240	Malignant	Unknown	Left - origin of primary	Positive histology	8240/3: Carcinoid tumor, NOS	8240/3: Carcinoid tumor, NOS	8140-8389: adenomas and adenocarcinomas	Not Brain	XI(f.4) Carcinomas of lung	Lung and Bronchus	IA	NA	AJCC 6th ed derived from CS manual/coding instructions, v1.0	Blank(s)	Blank(s)	T1a	N0	M0	NA	NA	NA	Blank(s)	Blank(s)	Blank(s)
22132338	Hospital inpatient/outpatient or clinic	Insured/No specifics	Widowed	80-84 years	Other (American Indian/AK Native, Asian/Pacific Islander)	Female	2011	Hawaii - 1973+	Not applicable (1973-2004, 2005 not Louisiana, or 2006+)	3	HI: Honolulu County (15003) - 2000+	Yes	Not CHSDA	Pacific Coast	Hawaii	Lung and Bronchus	Malignant	8.3 Carcinoma of trachea,bronchus, and lung	Unclassified	XI(f) Other and unspecified carcinomas	Lung	Lung	C34.1-Upper lobe, lung	341	8240	Malignant	Well differentiated; Grade I	Left - origin of primary	Positive histology	8240/3: Carcinoid tumor, NOS	8240/3: Carcinoid tumor, NOS	8140-8389: adenomas and adenocarcinomas	Not Brain	XI(f.4) Carcinomas of lung	Lung and Bronchus	IA	NA	AJCC 6th ed derived from CS manual/coding instructions, v1.0	Blank(s)	Blank(s)	T1a	N0	M0	NA	NA	NA	Blank(s)	Blank(s)	Blank(s)
22133185	Hospital inpatient/outpatient or clinic	Insured/No specifics	Married (including common law)	75-79 years	White	Female	2011	Hawaii - 1973+	Not applicable (1973-2004, 2005 not Louisiana, or 2006+)	1	HI: Hawaii County (15001) - 2000+	Yes	Not CHSDA	Pacific Coast	Hawaii	Lung and Bronchus	Malignant	8.3 Carcinoma of trachea,bronchus, and lung	Unclassified	XI(f) Other and unspecified carcinomas	Lung	Lung	C34.3-Lower lobe, lung	343	8240	Malignant	Moderately differentiated; Grade II	Right - origin of primary	Positive histology	8240/3: Carcinoid tumor, NOS	8240/3: Carcinoid tumor, NOS	8140-8389: adenomas and adenocarcinomas	Not Brain	XI(f.4) Carcinomas of lung	Lung and Bronchus	IA	NA	AJCC 6th ed derived from CS manual/coding instructions, v1.0	Blank(s)	Blank(s)	T1b	N0	M0	NA	NA	NA	Blank(s)	Blank(s)	Blank(s)
22133448	Hospital inpatient/outpatient or clinic	Insured	Married (including common law)	55-59 years	White	Female	2011	Hawaii - 1973+	Not applicable (1973-2004, 2005 not Louisiana, or 2006+)	1	HI: Hawaii County (15001) - 2000+	Yes	Not CHSDA	Pacific Coast	Hawaii	Lung and Bronchus	Malignant	8.3 Carcinoma of trachea,bronchus, and lung	Unclassified	XI(f) Other and unspecified carcinomas	Lung	Lung	C34.3-Lower lobe, lung	343	8240	Malignant	Well differentiated; Grade I	Left - origin of primary	Positive histology	8240/3: Carcinoid tumor, NOS	8240/3: Carcinoid tumor, NOS	8140-8389: adenomas and adenocarcinomas	Not Brain	XI(f.4) Carcinomas of lung	Lung and Bronchus	IA	NA	AJCC 6th ed derived from CS manual/coding instructions, v1.0	Blank(s)	Blank(s)	T1b	N0	M0	NA	NA	NA	Blank(s)	Blank(s)	Blank(s)
22152494	Hospital inpatient/outpatient or clinic	Insured/No specifics	Married (including common law)	70-74 years	Other (American Indian/AK Native, Asian/Pacific Islander)	Female	2013	Hawaii - 1973+	Not applicable (1973-2004, 2005 not Louisiana, or 2006+)	3	HI: Honolulu County (15003) - 2000+	Yes	Not CHSDA	Pacific Coast	Hawaii	Lung and Bronchus	Malignant	8.3 Carcinoma of trachea,bronchus, and lung	Unclassified	XI(f) Other and unspecified carcinomas	Lung	Lung	C34.2-Middle lobe, lung	342	8240	Malignant	Well differentiated; Grade I	Right - origin of primary	Positive histology	8240/3: Carcinoid tumor, NOS	8240/3: Carcinoid tumor, NOS	8140-8389: adenomas and adenocarcinomas	Not Brain	XI(f.4) Carcinomas of lung	Lung and Bronchus	IA	NA	AJCC 6th ed derived from CS manual/coding instructions, v1.0	Blank(s)	Blank(s)	T1a	N0	M0	NA	NA	NA	Blank(s)	Blank(s)	Blank(s)
22152795	Hospital inpatient/outpatient or clinic	Insured/No specifics	Married (including common law)	65-69 years	Other (American Indian/AK Native, Asian/Pacific Islander)	Male	2013	Hawaii - 1973+	Not applicable (1973-2004, 2005 not Louisiana, or 2006+)	3	HI: Honolulu County (15003) - 2000+	Yes	Not CHSDA	Pacific Coast	Hawaii	Lung and Bronchus	Malignant	8.3 Carcinoma of trachea,bronchus, and lung	Unclassified	XI(f) Other and unspecified carcinomas	Lung	Lung	C34.3-Lower lobe, lung	343	8240	Malignant	Well differentiated; Grade I	Right - origin of primary	Positive histology	8240/3: Carcinoid tumor, NOS	8240/3: Carcinoid tumor, NOS	8140-8389: adenomas and adenocarcinomas	Not Brain	XI(f.4) Carcinomas of lung	Lung and Bronchus	IA	NA	AJCC 6th ed derived from CS manual/coding instructions, v1.0	Blank(s)	Blank(s)	T1b	N0	M0	NA	NA	NA	Blank(s)	Blank(s)	Blank(s)
22166187	Hospital inpatient/outpatient or clinic	Any Medicaid	Widowed	70-74 years	Other (American Indian/AK Native, Asian/Pacific Islander)	Female	2014	Hawaii - 1973+	Not applicable (1973-2004, 2005 not Louisiana, or 2006+)	3	HI: Honolulu County (15003) - 2000+	Yes	Not CHSDA	Pacific Coast	Hawaii	Lung and Bronchus	Malignant	8.3 Carcinoma of trachea,bronchus, and lung	Unclassified	XI(f) Other and unspecified carcinomas	Lung	Lung	C34.2-Middle lobe, lung	342	8240	Malignant	Well differentiated; Grade I	Right - origin of primary	Positive histology	8240/3: Carcinoid tumor, NOS	8240/3: Carcinoid tumor, NOS	8140-8389: adenomas and adenocarcinomas	Not Brain	XI(f.4) Carcinomas of lung	Lung and Bronchus	IA	NA	AJCC 6th ed derived from CS manual/coding instructions, v1.0	Blank(s)	Blank(s)	T1a	N0	M0	NA	NA	NA	Blank(s)	Blank(s)	Blank(s)
22181048	Hospital inpatient/outpatient or clinic	Insured	Married (including common law)	65-69 years	Other (American Indian/AK Native, Asian/Pacific Islander)	Male	2015	Hawaii - 1973+	Not applicable (1973-2004, 2005 not Louisiana, or 2006+)	3	HI: Honolulu County (15003) - 2000+	Yes	Not CHSDA	Pacific Coast	Hawaii	Lung and Bronchus	Malignant	8.3 Carcinoma of trachea,bronchus, and lung	Unclassified	XI(f) Other and unspecified carcinomas	Lung	Lung	C34.3-Lower lobe, lung	343	8240	Malignant	Unknown	Left - origin of primary	Positive histology	8240/3: Carcinoid tumor, NOS	8240/3: Carcinoid tumor, NOS	8140-8389: adenomas and adenocarcinomas	Not Brain	XI(f.4) Carcinomas of lung	Lung and Bronchus	IA	NA	AJCC 6th ed derived from CS manual/coding instructions, v1.0	Blank(s)	Blank(s)	T1b	N0	M0	NA	NA	NA	Blank(s)	Blank(s)	Blank(s)
22182826	Hospital inpatient/outpatient or clinic	Insured	Single (never married)	65-69 years	White	Female	2015	Hawaii - 1973+	Not applicable (1973-2004, 2005 not Louisiana, or 2006+)	1	HI: Hawaii County (15001) - 2000+	Yes	Not CHSDA	Pacific Coast	Hawaii	Lung and Bronchus	Malignant	8.3 Carcinoma of trachea,bronchus, and lung	Unclassified	XI(f) Other and unspecified carcinomas	Lung	Lung	C34.2-Middle lobe, lung	342	8240	Malignant	Unknown	Right - origin of primary	Positive histology	8240/3: Carcinoid tumor, NOS	8240/3: Carcinoid tumor, NOS	8140-8389: adenomas and adenocarcinomas	Not Brain	XI(f.4) Carcinomas of lung	Lung and Bronchus	IA	NA	AJCC 6th ed derived from CS manual/coding instructions, v1.0	Blank(s)	Blank(s)	T1a	N0	M0	NA	NA	NA	Blank(s)	Blank(s)	Blank(s)
22186425	Hospital inpatient/outpatient or clinic	Insured	Single (never married)	55-59 years	Unknown	Male	2015	Hawaii - 1973+	Not applicable (1973-2004, 2005 not Louisiana, or 2006+)	3	HI: Honolulu County (15003) - 2000+	Yes	Not CHSDA	Pacific Coast	Hawaii	Lung and Bronchus	Malignant	8.3 Carcinoma of trachea,bronchus, and lung	Unclassified	XI(f) Other and unspecified carcinomas	Lung	Lung	C34.3-Lower lobe, lung	343	8240	Malignant	Well differentiated; Grade I	Right - origin of primary	Positive histology	8240/3: Carcinoid tumor, NOS	8240/3: Carcinoid tumor, NOS	8140-8389: adenomas and adenocarcinomas	Not Brain	XI(f.4) Carcinomas of lung	Lung and Bronchus	IA	NA	AJCC 6th ed derived from CS manual/coding instructions, v1.0	Blank(s)	Blank(s)	T1b	N0	M0	NA	NA	NA	Blank(s)	Blank(s)	Blank(s)
26089323	Hospital inpatient/outpatient or clinic	Blank(s)	Single (never married)	55-59 years	White	Female	2004	Iowa - 1973+	Not applicable (1973-2004, 2005 not Louisiana, or 2006+)	163	IA: Scott County (19163)	Yes	Not CHSDA	Northern Plains	Iowa	Lung and Bronchus	Malignant	8.3 Carcinoma of trachea,bronchus, and lung	Unclassified	XI(f) Other and unspecified carcinomas	Lung	Lung	C34.3-Lower lobe, lung	343	8240	Malignant	Unknown	Right - origin of primary	Positive histology	8240/3: Carcinoid tumor, NOS	8240/3: Carcinoid tumor, NOS	8140-8389: adenomas and adenocarcinomas	Not Brain	XI(f.4) Carcinomas of lung	Lung and Bronchus	Blank(s)	NA	AJCC 6th ed derived from CS manual/coding instructions, v1.0	Blank(s)	Blank(s)	Blank(s)	Blank(s)	Blank(s)	NA	NA	NA	Blank(s)	Blank(s)	Blank(s)
26096568	Hospital inpatient/outpatient or clinic	Blank(s)	Married (including common law)	30-34 years	White	Male	2004	Iowa - 1973+	Not applicable (1973-2004, 2005 not Louisiana, or 2006+)	169	IA: Story County (19169)	Yes	Not CHSDA	Northern Plains	Iowa	Lung and Bronchus	Malignant	8.3 Carcinoma of trachea,bronchus, and lung	Unclassified	XI(f) Other and unspecified carcinomas	Lung	Lung	C34.1-Upper lobe, lung	341	8240	Malignant	Well differentiated; Grade I	Right - origin of primary	Positive histology	8240/3: Carcinoid tumor, NOS	8240/3: Carcinoid tumor, NOS	8140-8389: adenomas and adenocarcinomas	Not Brain	XI(f.4) Carcinomas of lung	Lung and Bronchus	Blank(s)	NA	AJCC 6th ed derived from CS manual/coding instructions, v1.0	Blank(s)	Blank(s)	Blank(s)	Blank(s)	Blank(s)	NA	NA	NA	Blank(s)	Blank(s)	Blank(s)
26101862	Hospital inpatient/outpatient or clinic	Blank(s)	Married (including common law)	70-74 years	White	Female	2004	Iowa - 1973+	Not applicable (1973-2004, 2005 not Louisiana, or 2006+)	163	IA: Scott County (19163)	Yes	Not CHSDA	Northern Plains	Iowa	Lung and Bronchus	Malignant	8.3 Carcinoma of trachea,bronchus, and lung	Unclassified	XI(f) Other and unspecified carcinomas	Lung	Lung	C34.3-Lower lobe, lung	343	8240	Malignant	Unknown	Right - origin of primary	Positive histology	8240/3: Carcinoid tumor, NOS	8240/3: Carcinoid tumor, NOS	8140-8389: adenomas and adenocarcinomas	Not Brain	XI(f.4) Carcinomas of lung	Lung and Bronchus	Blank(s)	NA	AJCC 6th ed derived from CS manual/coding instructions, v1.0	Blank(s)	Blank(s)	Blank(s)	Blank(s)	Blank(s)	NA	NA	NA	Blank(s)	Blank(s)	Blank(s)
26105289	Hospital inpatient/outpatient or clinic	Blank(s)	Married (including common law)	50-54 years	White	Male	2004	Iowa - 1973+	Not applicable (1973-2004, 2005 not Louisiana, or 2006+)	153	IA: Polk County (19153)	Yes	Not CHSDA	Northern Plains	Iowa	Lung and Bronchus	Malignant	8.3 Carcinoma of trachea,bronchus, and lung	Unclassified	XI(f) Other and unspecified carcinomas	Lung	Lung	C34.2-Middle lobe, lung	342	8240	Malignant	Unknown	Right - origin of primary	Positive histology	8240/3: Carcinoid tumor, NOS	8240/3: Carcinoid tumor, NOS	8140-8389: adenomas and adenocarcinomas	Not Brain	XI(f.4) Carcinomas of lung	Lung and Bronchus	Blank(s)	NA	AJCC 6th ed derived from CS manual/coding instructions, v1.0	Blank(s)	Blank(s)	Blank(s)	Blank(s)	Blank(s)	NA	NA	NA	Blank(s)	Blank(s)	Blank(s)
26121750	Hospital inpatient/outpatient or clinic	Blank(s)	Married (including common law)	60-64 years	Other (American Indian/AK Native, Asian/Pacific Islander)	Female	2005	Iowa - 1973+	Not applicable (1973-2004, 2005 not Louisiana, or 2006+)	163	IA: Scott County (19163)	Yes	Not CHSDA	Northern Plains	Iowa	Lung and Bronchus	Malignant	8.3 Carcinoma of trachea,bronchus, and lung	Unclassified	XI(f) Other and unspecified carcinomas	Lung	Lung	C34.1-Upper lobe, lung	341	8240	Malignant	Unknown	Left - origin of primary	Positive histology	8240/3: Carcinoid tumor, NOS	8240/3: Carcinoid tumor, NOS	8140-8389: adenomas and adenocarcinomas	Not Brain	XI(f.4) Carcinomas of lung	Lung and Bronchus	Blank(s)	NA	AJCC 6th ed derived from CS manual/coding instructions, v1.0	Blank(s)	Blank(s)	Blank(s)	Blank(s)	Blank(s)	NA	NA	NA	Blank(s)	Blank(s)	Blank(s)
26124507	Hospital inpatient/outpatient or clinic	Blank(s)	Married (including common law)	80-84 years	White	Female	2005	Iowa - 1973+	Not applicable (1973-2004, 2005 not Louisiana, or 2006+)	169	IA: Story County (19169)	Yes	Not CHSDA	Northern Plains	Iowa	Lung and Bronchus	Malignant	8.3 Carcinoma of trachea,bronchus, and lung	Unclassified	XI(f) Other and unspecified carcinomas	Lung	Lung	C34.3-Lower lobe, lung	343	8240	Malignant	Unknown	Right - origin of primary	Positive histology	8240/3: Carcinoid tumor, NOS	8240/3: Carcinoid tumor, NOS	8140-8389: adenomas and adenocarcinomas	Not Brain	XI(f.4) Carcinomas of lung	Lung and Bronchus	Blank(s)	NA	AJCC 6th ed derived from CS manual/coding instructions, v1.0	Blank(s)	Blank(s)	Blank(s)	Blank(s)	Blank(s)	NA	NA	NA	Blank(s)	Blank(s)	Blank(s)
26133188	Hospital inpatient/outpatient or clinic	Blank(s)	Married (including common law)	75-79 years	White	Female	2005	Iowa - 1973+	Not applicable (1973-2004, 2005 not Louisiana, or 2006+)	163	IA: Scott County (19163)	Yes	Not CHSDA	Northern Plains	Iowa	Lung and Bronchus	Malignant	8.3 Carcinoma of trachea,bronchus, and lung	Unclassified	XI(f) Other and unspecified carcinomas	Lung	Lung	C34.3-Lower lobe, lung	343	8240	Malignant	Unknown	Right - origin of primary	Positive histology	8240/3: Carcinoid tumor, NOS	8240/3: Carcinoid tumor, NOS	8140-8389: adenomas and adenocarcinomas	Not Brain	XI(f.4) Carcinomas of lung	Lung and Bronchus	Blank(s)	NA	AJCC 6th ed derived from CS manual/coding instructions, v1.0	Blank(s)	Blank(s)	Blank(s)	Blank(s)	Blank(s)	NA	NA	NA	Blank(s)	Blank(s)	Blank(s)
26134324	Hospital inpatient/outpatient or clinic	Blank(s)	Married (including common law)	70-74 years	White	Female	2005	Iowa - 1973+	Not applicable (1973-2004, 2005 not Louisiana, or 2006+)	153	IA: Polk County (19153)	Yes	Not CHSDA	Northern Plains	Iowa	Lung and Bronchus	Malignant	8.3 Carcinoma of trachea,bronchus, and lung	Unclassified	XI(f) Other and unspecified carcinomas	Lung	Lung	C34.1-Upper lobe, lung	341	8240	Malignant	Unknown	Left - origin of primary	Positive histology	8240/3: Carcinoid tumor, NOS	8240/3: Carcinoid tumor, NOS	8140-8389: adenomas and adenocarcinomas	Not Brain	XI(f.4) Carcinomas of lung	Lung and Bronchus	Blank(s)	NA	AJCC 6th ed derived from CS manual/coding instructions, v1.0	Blank(s)	Blank(s)	Blank(s)	Blank(s)	Blank(s)	NA	NA	NA	Blank(s)	Blank(s)	Blank(s)
26139205	Hospital inpatient/outpatient or clinic	Blank(s)	Divorced	70-74 years	White	Female	2005	Iowa - 1973+	Not applicable (1973-2004, 2005 not Louisiana, or 2006+)	13	IA: Black Hawk County (19013)	Yes	Not CHSDA	Northern Plains	Iowa	Lung and Bronchus	Malignant	8.3 Carcinoma of trachea,bronchus, and lung	Unclassified	XI(f) Other and unspecified carcinomas	Lung	Lung	C34.1-Upper lobe, lung	341	8240	Malignant	Unknown	Right - origin of primary	Positive histology	8240/3: Carcinoid tumor, NOS	8240/3: Carcinoid tumor, NOS	8140-8389: adenomas and adenocarcinomas	Not Brain	XI(f.4) Carcinomas of lung	Lung and Bronchus	Blank(s)	NA	AJCC 6th ed derived from CS manual/coding instructions, v1.0	Blank(s)	Blank(s)	Blank(s)	Blank(s)	Blank(s)	NA	NA	NA	Blank(s)	Blank(s)	Blank(s)
26142005	Hospital inpatient/outpatient or clinic	Blank(s)	Widowed	70-74 years	White	Female	2005	Iowa - 1973+	Not applicable (1973-2004, 2005 not Louisiana, or 2006+)	141	IA: OBrien County (19141)	Yes	Not CHSDA	Northern Plains	Iowa	Lung and Bronchus	Malignant	8.3 Carcinoma of trachea,bronchus, and lung	Unclassified	XI(f) Other and unspecified carcinomas	Lung	Lung	C34.1-Upper lobe, lung	341	8240	Malignant	Well differentiated; Grade I	Right - origin of primary	Positive histology	8240/3: Carcinoid tumor, NOS	8240/3: Carcinoid tumor, NOS	8140-8389: adenomas and adenocarcinomas	Not Brain	XI(f.4) Carcinomas of lung	Lung and Bronchus	Blank(s)	NA	AJCC 6th ed derived from CS manual/coding instructions, v1.0	Blank(s)	Blank(s)	Blank(s)	Blank(s)	Blank(s)	NA	NA	NA	Blank(s)	Blank(s)	Blank(s)
26144187	Hospital inpatient/outpatient or clinic	Blank(s)	Married (including common law)	65-69 years	Unknown	Female	2005	Iowa - 1973+	Not applicable (1973-2004, 2005 not Louisiana, or 2006+)	171	IA: Tama County (19171)	Yes	CHSDA	Northern Plains	Iowa	Lung and Bronchus	Malignant	8.3 Carcinoma of trachea,bronchus, and lung	Unclassified	XI(f) Other and unspecified carcinomas	Lung	Lung	C34.1-Upper lobe, lung	341	8240	Malignant	Moderately differentiated; Grade II	Right - origin of primary	Positive histology	8240/3: Carcinoid tumor, NOS	8240/3: Carcinoid tumor, NOS	8140-8389: adenomas and adenocarcinomas	Not Brain	XI(f.4) Carcinomas of lung	Lung and Bronchus	Blank(s)	NA	AJCC 6th ed derived from CS manual/coding instructions, v1.0	Blank(s)	Blank(s)	Blank(s)	Blank(s)	Blank(s)	NA	NA	NA	Blank(s)	Blank(s)	Blank(s)
26158355	Hospital inpatient/outpatient or clinic	Blank(s)	Married (including common law)	50-54 years	White	Female	2006	Iowa - 1973+	Not applicable (1973-2004, 2005 not Louisiana, or 2006+)	153	IA: Polk County (19153)	Yes	Not CHSDA	Northern Plains	Iowa	Lung and Bronchus	Malignant	8.3 Carcinoma of trachea,bronchus, and lung	Unclassified	XI(f) Other and unspecified carcinomas	Lung	Lung	C34.3-Lower lobe, lung	343	8240	Malignant	Unknown	Left - origin of primary	Positive histology	8240/3: Carcinoid tumor, NOS	8240/3: Carcinoid tumor, NOS	8140-8389: adenomas and adenocarcinomas	Not Brain	XI(f.4) Carcinomas of lung	Lung and Bronchus	Blank(s)	NA	AJCC 6th ed derived from CS manual/coding instructions, v1.0	Blank(s)	Blank(s)	Blank(s)	Blank(s)	Blank(s)	NA	NA	NA	Blank(s)	Blank(s)	Blank(s)
26161783	Hospital inpatient/outpatient or clinic	Blank(s)	Married (including common law)	50-54 years	White	Male	2005	Iowa - 1973+	Not applicable (1973-2004, 2005 not Louisiana, or 2006+)	165	IA: Shelby County (19165)	Yes	Not CHSDA	Northern Plains	Iowa	Lung and Bronchus	Malignant	8.3 Carcinoma of trachea,bronchus, and lung	Unclassified	XI(f) Other and unspecified carcinomas	Lung	Lung	C34.1-Upper lobe, lung	341	8240	Malignant	Unknown	Left - origin of primary	Positive histology	8240/3: Carcinoid tumor, NOS	8240/3: Carcinoid tumor, NOS	8140-8389: adenomas and adenocarcinomas	Not Brain	XI(f.4) Carcinomas of lung	Lung and Bronchus	Blank(s)	NA	AJCC 6th ed derived from CS manual/coding instructions, v1.0	Blank(s)	Blank(s)	Blank(s)	Blank(s)	Blank(s)	NA	NA	NA	Blank(s)	Blank(s)	Blank(s)
26171516	Hospital inpatient/outpatient or clinic	Blank(s)	Married (including common law)	45-49 years	White	Female	2006	Iowa - 1973+	Not applicable (1973-2004, 2005 not Louisiana, or 2006+)	153	IA: Polk County (19153)	Yes	Not CHSDA	Northern Plains	Iowa	Lung and Bronchus	Malignant	8.3 Carcinoma of trachea,bronchus, and lung	Unclassified	XI(f) Other and unspecified carcinomas	Lung	Lung	C34.3-Lower lobe, lung	343	8240	Malignant	Well differentiated; Grade I	Left - origin of primary	Positive histology	8240/3: Carcinoid tumor, NOS	8240/3: Carcinoid tumor, NOS	8140-8389: adenomas and adenocarcinomas	Not Brain	XI(f.4) Carcinomas of lung	Lung and Bronchus	Blank(s)	NA	AJCC 6th ed derived from CS manual/coding instructions, v1.0	Blank(s)	Blank(s)	Blank(s)	Blank(s)	Blank(s)	NA	NA	NA	Blank(s)	Blank(s)	Blank(s)
26172930	Hospital inpatient/outpatient or clinic	Blank(s)	Married (including common law)	40-44 years	White	Female	2006	Iowa - 1973+	Not applicable (1973-2004, 2005 not Louisiana, or 2006+)	37	IA: Chickasaw County (19037)	Yes	Not CHSDA	Northern Plains	Iowa	Lung and Bronchus	Malignant	8.3 Carcinoma of trachea,bronchus, and lung	Unclassified	XI(f) Other and unspecified carcinomas	Lung	Lung	C34.3-Lower lobe, lung	343	8240	Malignant	Unknown	Left - origin of primary	Positive histology	8240/3: Carcinoid tumor, NOS	8240/3: Carcinoid tumor, NOS	8140-8389: adenomas and adenocarcinomas	Not Brain	XI(f.4) Carcinomas of lung	Lung and Bronchus	Blank(s)	NA	AJCC 6th ed derived from CS manual/coding instructions, v1.0	Blank(s)	Blank(s)	Blank(s)	Blank(s)	Blank(s)	NA	NA	NA	Blank(s)	Blank(s)	Blank(s)
26183913	Hospital inpatient/outpatient or clinic	Insured	Married (including common law)	45-49 years	White	Female	2007	Iowa - 1973+	Not applicable (1973-2004, 2005 not Louisiana, or 2006+)	163	IA: Scott County (19163)	Yes	Not CHSDA	Northern Plains	Iowa	Lung and Bronchus	Malignant	8.3 Carcinoma of trachea,bronchus, and lung	Unclassified	XI(f) Other and unspecified carcinomas	Lung	Lung	C34.3-Lower lobe, lung	343	8240	Malignant	Well differentiated; Grade I	Left - origin of primary	Positive histology	8240/3: Carcinoid tumor, NOS	8240/3: Carcinoid tumor, NOS	8140-8389: adenomas and adenocarcinomas	Not Brain	XI(f.4) Carcinomas of lung	Lung and Bronchus	Blank(s)	NA	AJCC 6th ed derived from CS manual/coding instructions, v1.0	Blank(s)	Blank(s)	Blank(s)	Blank(s)	Blank(s)	NA	NA	NA	Blank(s)	Blank(s)	Blank(s)
26183938	Hospital inpatient/outpatient or clinic	Insured	Widowed	75-79 years	White	Female	2007	Iowa - 1973+	Not applicable (1973-2004, 2005 not Louisiana, or 2006+)	13	IA: Black Hawk County (19013)	Yes	Not CHSDA	Northern Plains	Iowa	Lung and Bronchus	Malignant	8.3 Carcinoma of trachea,bronchus, and lung	Unclassified	XI(f) Other and unspecified carcinomas	Lung	Lung	C34.1-Upper lobe, lung	341	8240	Malignant	Unknown	Left - origin of primary	Positive histology	8240/3: Carcinoid tumor, NOS	8240/3: Carcinoid tumor, NOS	8140-8389: adenomas and adenocarcinomas	Not Brain	XI(f.4) Carcinomas of lung	Lung and Bronchus	Blank(s)	NA	AJCC 6th ed derived from CS manual/coding instructions, v1.0	Blank(s)	Blank(s)	Blank(s)	Blank(s)	Blank(s)	NA	NA	NA	Blank(s)	Blank(s)	Blank(s)
26186240	Hospital inpatient/outpatient or clinic	Uninsured	Married (including common law)	20-24 years	White	Female	2007	Iowa - 1973+	Not applicable (1973-2004, 2005 not Louisiana, or 2006+)	109	IA: Kossuth County (19109)	Yes	Not CHSDA	Northern Plains	Iowa	Lung and Bronchus	Malignant	8.3 Carcinoma of trachea,bronchus, and lung	Unclassified	XI(f) Other and unspecified carcinomas	Lung	Lung	C34.3-Lower lobe, lung	343	8240	Malignant	Well differentiated; Grade I	Left - origin of primary	Positive histology	8240/3: Carcinoid tumor, NOS	8240/3: Carcinoid tumor, NOS	8140-8389: adenomas and adenocarcinomas	Not Brain	XI(f.4) Carcinomas of lung	Lung and Bronchus	Blank(s)	NA	AJCC 6th ed derived from CS manual/coding instructions, v1.0	Blank(s)	Blank(s)	Blank(s)	Blank(s)	Blank(s)	NA	NA	NA	Blank(s)	Blank(s)	Blank(s)
26188237	Hospital inpatient/outpatient or clinic	Insured	Married (including common law)	30-34 years	White	Female	2007	Iowa - 1973+	Not applicable (1973-2004, 2005 not Louisiana, or 2006+)	193	IA: Woodbury County (19193)	Yes	CHSDA	Northern Plains	Iowa	Lung and Bronchus	Malignant	8.3 Carcinoma of trachea,bronchus, and lung	Unclassified	XI(f) Other and unspecified carcinomas	Lung	Lung	C34.0-Main bronchus	340	8240	Malignant	Moderately differentiated; Grade II	Right - origin of primary	Positive exfoliative cytology, no positive histology	8240/3: Carcinoid tumor, NOS	8240/3: Carcinoid tumor, NOS	8140-8389: adenomas and adenocarcinomas	Not Brain	XI(f.4) Carcinomas of lung	Lung and Bronchus	Blank(s)	NA	AJCC 6th ed derived from CS manual/coding instructions, v1.0	Blank(s)	Blank(s)	Blank(s)	Blank(s)	Blank(s)	NA	NA	NA	Blank(s)	Blank(s)	Blank(s)
26189096	Hospital inpatient/outpatient or clinic	Insured	Married (including common law)	50-54 years	White	Female	2007	Iowa - 1973+	Not applicable (1973-2004, 2005 not Louisiana, or 2006+)	113	IA: Linn County (19113)	Yes	Not CHSDA	Northern Plains	Iowa	Lung and Bronchus	Malignant	8.3 Carcinoma of trachea,bronchus, and lung	Unclassified	XI(f) Other and unspecified carcinomas	Lung	Lung	C34.2-Middle lobe, lung	342	8240	Malignant	Well differentiated; Grade I	Right - origin of primary	Positive histology	8240/3: Carcinoid tumor, NOS	8240/3: Carcinoid tumor, NOS	8140-8389: adenomas and adenocarcinomas	Not Brain	XI(f.4) Carcinomas of lung	Lung and Bronchus	Blank(s)	NA	AJCC 6th ed derived from CS manual/coding instructions, v1.0	Blank(s)	Blank(s)	Blank(s)	Blank(s)	Blank(s)	NA	NA	NA	Blank(s)	Blank(s)	Blank(s)
26190206	Hospital inpatient/outpatient or clinic	Insured	Married (including common law)	75-79 years	White	Female	2007	Iowa - 1973+	Not applicable (1973-2004, 2005 not Louisiana, or 2006+)	153	IA: Polk County (19153)	Yes	Not CHSDA	Northern Plains	Iowa	Lung and Bronchus	Malignant	8.3 Carcinoma of trachea,bronchus, and lung	Unclassified	XI(f) Other and unspecified carcinomas	Lung	Lung	C34.2-Middle lobe, lung	342	8240	Malignant	Unknown	Right - origin of primary	Positive histology	8240/3: Carcinoid tumor, NOS	8240/3: Carcinoid tumor, NOS	8140-8389: adenomas and adenocarcinomas	Not Brain	XI(f.4) Carcinomas of lung	Lung and Bronchus	Blank(s)	NA	AJCC 6th ed derived from CS manual/coding instructions, v1.0	Blank(s)	Blank(s)	Blank(s)	Blank(s)	Blank(s)	NA	NA	NA	Blank(s)	Blank(s)	Blank(s)
26196795	Hospital inpatient/outpatient or clinic	Insured	Married (including common law)	70-74 years	White	Male	2007	Iowa - 1973+	Not applicable (1973-2004, 2005 not Louisiana, or 2006+)	153	IA: Polk County (19153)	Yes	Not CHSDA	Northern Plains	Iowa	Lung and Bronchus	Malignant	8.3 Carcinoma of trachea,bronchus, and lung	Unclassified	XI(f) Other and unspecified carcinomas	Lung	Lung	C34.1-Upper lobe, lung	341	8240	Malignant	Moderately differentiated; Grade II	Right - origin of primary	Positive histology	8240/3: Carcinoid tumor, NOS	8240/3: Carcinoid tumor, NOS	8140-8389: adenomas and adenocarcinomas	Not Brain	XI(f.4) Carcinomas of lung	Lung and Bronchus	Blank(s)	NA	AJCC 6th ed derived from CS manual/coding instructions, v1.0	Blank(s)	Blank(s)	Blank(s)	Blank(s)	Blank(s)	NA	NA	NA	Blank(s)	Blank(s)	Blank(s)
26205439	Hospital inpatient/outpatient or clinic	Insured	Married (including common law)	55-59 years	White	Female	2007	Iowa - 1973+	Not applicable (1973-2004, 2005 not Louisiana, or 2006+)	103	IA: Johnson County (19103)	Yes	Not CHSDA	Northern Plains	Iowa	Lung and Bronchus	Malignant	8.3 Carcinoma of trachea,bronchus, and lung	Unclassified	XI(f) Other and unspecified carcinomas	Lung	Lung	C34.2-Middle lobe, lung	342	8240	Malignant	Well differentiated; Grade I	Right - origin of primary	Positive histology	8240/3: Carcinoid tumor, NOS	8240/3: Carcinoid tumor, NOS	8140-8389: adenomas and adenocarcinomas	Not Brain	XI(f.4) Carcinomas of lung	Lung and Bronchus	Blank(s)	NA	AJCC 6th ed derived from CS manual/coding instructions, v1.0	Blank(s)	Blank(s)	Blank(s)	Blank(s)	Blank(s)	NA	NA	NA	Blank(s)	Blank(s)	Blank(s)
26209736	Hospital inpatient/outpatient or clinic	Uninsured	Single (never married)	45-49 years	White	Female	2007	Iowa - 1973+	Not applicable (1973-2004, 2005 not Louisiana, or 2006+)	123	IA: Mahaska County (19123)	Yes	Not CHSDA	Northern Plains	Iowa	Lung and Bronchus	Malignant	8.3 Carcinoma of trachea,bronchus, and lung	Unclassified	XI(f) Other and unspecified carcinomas	Lung	Lung	C34.2-Middle lobe, lung	342	8240	Malignant	Unknown	Right - origin of primary	Positive histology	8240/3: Carcinoid tumor, NOS	8240/3: Carcinoid tumor, NOS	8140-8389: adenomas and adenocarcinomas	Not Brain	XI(f.4) Carcinomas of lung	Lung and Bronchus	Blank(s)	NA	AJCC 6th ed derived from CS manual/coding instructions, v1.0	Blank(s)	Blank(s)	Blank(s)	Blank(s)	Blank(s)	NA	NA	NA	Blank(s)	Blank(s)	Blank(s)
26213506	Radiation treatment or medical oncology center (2006+)	Insured	Divorced	75-79 years	White	Female	2008	Iowa - 1973+	Not applicable (1973-2004, 2005 not Louisiana, or 2006+)	33	IA: Cerro Gordo County (19033)	Yes	Not CHSDA	Northern Plains	Iowa	Lung and Bronchus	Malignant	8.3 Carcinoma of trachea,bronchus, and lung	Unclassified	XI(f) Other and unspecified carcinomas	Lung	Lung	C34.3-Lower lobe, lung	343	8240	Malignant	Unknown	Left - origin of primary	Positive histology	8240/3: Carcinoid tumor, NOS	8240/3: Carcinoid tumor, NOS	8140-8389: adenomas and adenocarcinomas	Not Brain	XI(f.4) Carcinomas of lung	Lung and Bronchus	Blank(s)	NA	AJCC 6th ed derived from CS manual/coding instructions, v1.0	Blank(s)	Blank(s)	Blank(s)	Blank(s)	Blank(s)	NA	NA	NA	Blank(s)	Blank(s)	Blank(s)
26222240	Hospital inpatient/outpatient or clinic	Insured	Married (including common law)	50-54 years	White	Female	2008	Iowa - 1973+	Not applicable (1973-2004, 2005 not Louisiana, or 2006+)	41	IA: Clay County (19041)	Yes	Not CHSDA	Northern Plains	Iowa	Lung and Bronchus	Malignant	8.3 Carcinoma of trachea,bronchus, and lung	Unclassified	XI(f) Other and unspecified carcinomas	Lung	Lung	C34.3-Lower lobe, lung	343	8240	Malignant	Unknown	Right - origin of primary	Positive histology	8240/3: Carcinoid tumor, NOS	8240/3: Carcinoid tumor, NOS	8140-8389: adenomas and adenocarcinomas	Not Brain	XI(f.4) Carcinomas of lung	Lung and Bronchus	Blank(s)	NA	AJCC 6th ed derived from CS manual/coding instructions, v1.0	Blank(s)	Blank(s)	Blank(s)	Blank(s)	Blank(s)	NA	NA	NA	Blank(s)	Blank(s)	Blank(s)
27002229	Hospital inpatient/outpatient or clinic	Insured	Married (including common law)	70-74 years	White	Female	2008	Iowa - 1973+	Not applicable (1973-2004, 2005 not Louisiana, or 2006+)	111	IA: Lee County (19111)	Yes	Not CHSDA	Northern Plains	Iowa	Lung and Bronchus	Malignant	8.3 Carcinoma of trachea,bronchus, and lung	Unclassified	XI(f) Other and unspecified carcinomas	Lung	Lung	C34.2-Middle lobe, lung	342	8240	Malignant	Unknown	Right - origin of primary	Positive histology	8240/3: Carcinoid tumor, NOS	8240/3: Carcinoid tumor, NOS	8140-8389: adenomas and adenocarcinomas	Not Brain	XI(f.4) Carcinomas of lung	Lung and Bronchus	Blank(s)	NA	AJCC 6th ed derived from CS manual/coding instructions, v1.0	Blank(s)	Blank(s)	Blank(s)	Blank(s)	Blank(s)	NA	NA	NA	Blank(s)	Blank(s)	Blank(s)
27012807	Hospital inpatient/outpatient or clinic	Insured	Married (including common law)	55-59 years	White	Female	2009	Iowa - 1973+	Not applicable (1973-2004, 2005 not Louisiana, or 2006+)	141	IA: OBrien County (19141)	Yes	Not CHSDA	Northern Plains	Iowa	Lung and Bronchus	Malignant	8.3 Carcinoma of trachea,bronchus, and lung	Unclassified	XI(f) Other and unspecified carcinomas	Lung	Lung	C34.1-Upper lobe, lung	341	8240	Malignant	Well differentiated; Grade I	Left - origin of primary	Positive histology	8240/3: Carcinoid tumor, NOS	8240/3: Carcinoid tumor, NOS	8140-8389: adenomas and adenocarcinomas	Not Brain	XI(f.4) Carcinomas of lung	Lung and Bronchus	Blank(s)	NA	AJCC 6th ed derived from CS manual/coding instructions, v1.0	Blank(s)	Blank(s)	Blank(s)	Blank(s)	Blank(s)	NA	NA	NA	Blank(s)	Blank(s)	Blank(s)
27016485	Hospital inpatient/outpatient or clinic	Insured/No specifics	Single (never married)	50-54 years	White	Female	2009	Iowa - 1973+	Not applicable (1973-2004, 2005 not Louisiana, or 2006+)	7	IA: Appanoose County (19007)	Yes	Not CHSDA	Northern Plains	Iowa	Lung and Bronchus	Malignant	8.3 Carcinoma of trachea,bronchus, and lung	Unclassified	XI(f) Other and unspecified carcinomas	Lung	Lung	C34.3-Lower lobe, lung	343	8240	Malignant	Unknown	Right - origin of primary	Positive histology	8240/3: Carcinoid tumor, NOS	8240/3: Carcinoid tumor, NOS	8140-8389: adenomas and adenocarcinomas	Not Brain	XI(f.4) Carcinomas of lung	Lung and Bronchus	Blank(s)	NA	AJCC 6th ed derived from CS manual/coding instructions, v1.0	Blank(s)	Blank(s)	Blank(s)	Blank(s)	Blank(s)	NA	NA	NA	Blank(s)	Blank(s)	Blank(s)
27021893	Hospital inpatient/outpatient or clinic	Insured	Single (never married)	15-19 years	White	Male	2009	Iowa - 1973+	Not applicable (1973-2004, 2005 not Louisiana, or 2006+)	61	IA: Dubuque County (19061)	Yes	Not CHSDA	Northern Plains	Iowa	Lung and Bronchus	Malignant	8.3 Carcinoma of trachea,bronchus, and lung	Unclassified	XI(f) Other and unspecified carcinomas	Lung	Lung	C34.3-Lower lobe, lung	343	8240	Malignant	Unknown	Left - origin of primary	Positive histology	8240/3: Carcinoid tumor, NOS	8240/3: Carcinoid tumor, NOS	8140-8389: adenomas and adenocarcinomas	Not Brain	XI(f.4) Carcinomas of lung	Lung and Bronchus	Blank(s)	NA	AJCC 6th ed derived from CS manual/coding instructions, v1.0	Blank(s)	Blank(s)	Blank(s)	Blank(s)	Blank(s)	NA	NA	NA	Blank(s)	Blank(s)	Blank(s)
27023711	Hospital inpatient/outpatient or clinic	Any Medicaid	Divorced	55-59 years	White	Male	2009	Iowa - 1973+	Not applicable (1973-2004, 2005 not Louisiana, or 2006+)	29	IA: Cass County (19029)	Yes	Not CHSDA	Northern Plains	Iowa	Lung and Bronchus	Malignant	8.3 Carcinoma of trachea,bronchus, and lung	Unclassified	XI(f) Other and unspecified carcinomas	Lung	Lung	C34.1-Upper lobe, lung	341	8240	Malignant	Unknown	Right - origin of primary	Positive histology	8240/3: Carcinoid tumor, NOS	8240/3: Carcinoid tumor, NOS	8140-8389: adenomas and adenocarcinomas	Not Brain	XI(f.4) Carcinomas of lung	Lung and Bronchus	Blank(s)	NA	AJCC 6th ed derived from CS manual/coding instructions, v1.0	Blank(s)	Blank(s)	Blank(s)	Blank(s)	Blank(s)	NA	NA	NA	Blank(s)	Blank(s)	Blank(s)
27027109	Hospital inpatient/outpatient or clinic	Insured	Married (including common law)	45-49 years	White	Male	2009	Iowa - 1973+	Not applicable (1973-2004, 2005 not Louisiana, or 2006+)	45	IA: Clinton County (19045)	Yes	Not CHSDA	Northern Plains	Iowa	Lung and Bronchus	Malignant	8.3 Carcinoma of trachea,bronchus, and lung	Unclassified	XI(f) Other and unspecified carcinomas	Lung	Lung	C34.1-Upper lobe, lung	341	8240	Malignant	Moderately differentiated; Grade II	Left - origin of primary	Positive histology	8240/3: Carcinoid tumor, NOS	8240/3: Carcinoid tumor, NOS	8140-8389: adenomas and adenocarcinomas	Not Brain	XI(f.4) Carcinomas of lung	Lung and Bronchus	Blank(s)	NA	AJCC 6th ed derived from CS manual/coding instructions, v1.0	Blank(s)	Blank(s)	Blank(s)	Blank(s)	Blank(s)	NA	NA	NA	Blank(s)	Blank(s)	Blank(s)
27033675	Hospital inpatient/outpatient or clinic	Insured	Married (including common law)	65-69 years	White	Female	2009	Iowa - 1973+	Not applicable (1973-2004, 2005 not Louisiana, or 2006+)	163	IA: Scott County (19163)	Yes	Not CHSDA	Northern Plains	Iowa	Lung and Bronchus	Malignant	8.3 Carcinoma of trachea,bronchus, and lung	Unclassified	XI(f) Other and unspecified carcinomas	Lung	Lung	C34.3-Lower lobe, lung	343	8240	Malignant	Unknown	Right - origin of primary	Positive histology	8240/3: Carcinoid tumor, NOS	8240/3: Carcinoid tumor, NOS	8140-8389: adenomas and adenocarcinomas	Not Brain	XI(f.4) Carcinomas of lung	Lung and Bronchus	Blank(s)	NA	AJCC 6th ed derived from CS manual/coding instructions, v1.0	Blank(s)	Blank(s)	Blank(s)	Blank(s)	Blank(s)	NA	NA	NA	Blank(s)	Blank(s)	Blank(s)
27038683	Hospital inpatient/outpatient or clinic	Insured	Divorced	40-44 years	White	Female	2009	Iowa - 1973+	Not applicable (1973-2004, 2005 not Louisiana, or 2006+)	5	IA: Allamakee County (19005)	Yes	Not CHSDA	Northern Plains	Iowa	Lung and Bronchus	Malignant	8.3 Carcinoma of trachea,bronchus, and lung	Unclassified	XI(f) Other and unspecified carcinomas	Lung	Lung	C34.2-Middle lobe, lung	342	8240	Malignant	Unknown	Right - origin of primary	Positive histology	8240/3: Carcinoid tumor, NOS	8240/3: Carcinoid tumor, NOS	8140-8389: adenomas and adenocarcinomas	Not Brain	XI(f.4) Carcinomas of lung	Lung and Bronchus	Blank(s)	NA	AJCC 6th ed derived from CS manual/coding instructions, v1.0	Blank(s)	Blank(s)	Blank(s)	Blank(s)	Blank(s)	NA	NA	NA	Blank(s)	Blank(s)	Blank(s)
27042553	Hospital inpatient/outpatient or clinic	Insured/No specifics	Widowed	80-84 years	White	Female	2010	Iowa - 1973+	Not applicable (1973-2004, 2005 not Louisiana, or 2006+)	13	IA: Black Hawk County (19013)	Yes	Not CHSDA	Northern Plains	Iowa	Lung and Bronchus	Malignant	8.3 Carcinoma of trachea,bronchus, and lung	Unclassified	XI(f) Other and unspecified carcinomas	Lung	Lung	C34.2-Middle lobe, lung	342	8240	Malignant	Well differentiated; Grade I	Right - origin of primary	Positive histology	8240/3: Carcinoid tumor, NOS	8240/3: Carcinoid tumor, NOS	8140-8389: adenomas and adenocarcinomas	Not Brain	XI(f.4) Carcinomas of lung	Lung and Bronchus	IA	NA	AJCC 6th ed derived from CS manual/coding instructions, v1.0	Blank(s)	Blank(s)	T1b	N0	M0	NA	NA	NA	Blank(s)	Blank(s)	Blank(s)
27042839	Hospital inpatient/outpatient or clinic	Any Medicaid	Married (including common law)	40-44 years	White	Female	2010	Iowa - 1973+	Not applicable (1973-2004, 2005 not Louisiana, or 2006+)	3	IA: Adams County (19003)	Yes	Not CHSDA	Northern Plains	Iowa	Lung and Bronchus	Malignant	8.3 Carcinoma of trachea,bronchus, and lung	Unclassified	XI(f) Other and unspecified carcinomas	Lung	Lung	C34.3-Lower lobe, lung	343	8240	Malignant	Unknown	Right - origin of primary	Positive histology	8240/3: Carcinoid tumor, NOS	8240/3: Carcinoid tumor, NOS	8140-8389: adenomas and adenocarcinomas	Not Brain	XI(f.4) Carcinomas of lung	Lung and Bronchus	IA	NA	AJCC 6th ed derived from CS manual/coding instructions, v1.0	Blank(s)	Blank(s)	T1b	N0	M0	NA	NA	NA	Blank(s)	Blank(s)	Blank(s)
27042845	Hospital inpatient/outpatient or clinic	Insured	Single (never married)	45-49 years	White	Male	2010	Iowa - 1973+	Not applicable (1973-2004, 2005 not Louisiana, or 2006+)	113	IA: Linn County (19113)	Yes	Not CHSDA	Northern Plains	Iowa	Lung and Bronchus	Malignant	8.3 Carcinoma of trachea,bronchus, and lung	Unclassified	XI(f) Other and unspecified carcinomas	Lung	Lung	C34.3-Lower lobe, lung	343	8240	Malignant	Well differentiated; Grade I	Left - origin of primary	Positive histology	8240/3: Carcinoid tumor, NOS	8240/3: Carcinoid tumor, NOS	8140-8389: adenomas and adenocarcinomas	Not Brain	XI(f.4) Carcinomas of lung	Lung and Bronchus	IA	NA	AJCC 6th ed derived from CS manual/coding instructions, v1.0	Blank(s)	Blank(s)	T1b	N0	M0	NA	NA	NA	Blank(s)	Blank(s)	Blank(s)
27057135	Hospital inpatient/outpatient or clinic	Insured	Married (including common law)	65-69 years	White	Male	2010	Iowa - 1973+	Not applicable (1973-2004, 2005 not Louisiana, or 2006+)	95	IA: Iowa County (19095)	Yes	Not CHSDA	Northern Plains	Iowa	Lung and Bronchus	Malignant	8.3 Carcinoma of trachea,bronchus, and lung	Unclassified	XI(f) Other and unspecified carcinomas	Lung	Lung	C34.1-Upper lobe, lung	341	8240	Malignant	Unknown	Right - origin of primary	Positive exfoliative cytology, no positive histology	8240/3: Carcinoid tumor, NOS	8240/3: Carcinoid tumor, NOS	8140-8389: adenomas and adenocarcinomas	Not Brain	XI(f.4) Carcinomas of lung	Lung and Bronchus	IA	NA	AJCC 6th ed derived from CS manual/coding instructions, v1.0	Blank(s)	Blank(s)	T1a	N0	M0	NA	NA	NA	Blank(s)	Blank(s)	Blank(s)
27057958	Hospital inpatient/outpatient or clinic	Insured	Single (never married)	55-59 years	White	Female	2010	Iowa - 1973+	Not applicable (1973-2004, 2005 not Louisiana, or 2006+)	169	IA: Story County (19169)	Yes	Not CHSDA	Northern Plains	Iowa	Lung and Bronchus	Malignant	8.3 Carcinoma of trachea,bronchus, and lung	Unclassified	XI(f) Other and unspecified carcinomas	Lung	Lung	C34.3-Lower lobe, lung	343	8240	Malignant	Well differentiated; Grade I	Left - origin of primary	Positive histology	8240/3: Carcinoid tumor, NOS	8240/3: Carcinoid tumor, NOS	8140-8389: adenomas and adenocarcinomas	Not Brain	XI(f.4) Carcinomas of lung	Lung and Bronchus	IA	NA	AJCC 6th ed derived from CS manual/coding instructions, v1.0	Blank(s)	Blank(s)	T1a	N0	M0	NA	NA	NA	Blank(s)	Blank(s)	Blank(s)
27071991	Hospital inpatient/outpatient or clinic	Insured	Widowed	65-69 years	White	Male	2011	Iowa - 1973+	Not applicable (1973-2004, 2005 not Louisiana, or 2006+)	97	IA: Jackson County (19097)	Yes	Not CHSDA	Northern Plains	Iowa	Lung and Bronchus	Malignant	8.3 Carcinoma of trachea,bronchus, and lung	Unclassified	XI(f) Other and unspecified carcinomas	Lung	Lung	C34.3-Lower lobe, lung	343	8240	Malignant	Well differentiated; Grade I	Right - origin of primary	Positive histology	8240/3: Carcinoid tumor, NOS	8240/3: Carcinoid tumor, NOS	8140-8389: adenomas and adenocarcinomas	Not Brain	XI(f.4) Carcinomas of lung	Lung and Bronchus	IA	NA	AJCC 6th ed derived from CS manual/coding instructions, v1.0	Blank(s)	Blank(s)	T1a	N0	M0	NA	NA	NA	Blank(s)	Blank(s)	Blank(s)
27083621	Hospital inpatient/outpatient or clinic	Insured	Divorced	60-64 years	White	Female	2011	Iowa - 1973+	Not applicable (1973-2004, 2005 not Louisiana, or 2006+)	125	IA: Marion County (19125)	Yes	Not CHSDA	Northern Plains	Iowa	Lung and Bronchus	Malignant	8.3 Carcinoma of trachea,bronchus, and lung	Unclassified	XI(f) Other and unspecified carcinomas	Lung	Lung	C34.3-Lower lobe, lung	343	8240	Malignant	Well differentiated; Grade I	Left - origin of primary	Positive histology	8240/3: Carcinoid tumor, NOS	8240/3: Carcinoid tumor, NOS	8140-8389: adenomas and adenocarcinomas	Not Brain	XI(f.4) Carcinomas of lung	Lung and Bronchus	IB	NA	AJCC 6th ed derived from CS manual/coding instructions, v1.0	Blank(s)	Blank(s)	T2a	N0	M0	NA	NA	NA	Blank(s)	Blank(s)	Blank(s)
27086225	Hospital inpatient/outpatient or clinic	Insured	Married (including common law)	75-79 years	White	Female	2011	Iowa - 1973+	Not applicable (1973-2004, 2005 not Louisiana, or 2006+)	55	IA: Delaware County (19055)	Yes	Not CHSDA	Northern Plains	Iowa	Lung and Bronchus	Malignant	8.3 Carcinoma of trachea,bronchus, and lung	Unclassified	XI(f) Other and unspecified carcinomas	Lung	Lung	C34.3-Lower lobe, lung	343	8240	Malignant	Well differentiated; Grade I	Right - origin of primary	Positive histology	8240/3: Carcinoid tumor, NOS	8240/3: Carcinoid tumor, NOS	8140-8389: adenomas and adenocarcinomas	Not Brain	XI(f.4) Carcinomas of lung	Lung and Bronchus	IA	NA	AJCC 6th ed derived from CS manual/coding instructions, v1.0	Blank(s)	Blank(s)	T1b	N0	M0	NA	NA	NA	Blank(s)	Blank(s)	Blank(s)
27087681	Hospital inpatient/outpatient or clinic	Insured	Single (never married)	25-29 years	White	Female	2011	Iowa - 1973+	Not applicable (1973-2004, 2005 not Louisiana, or 2006+)	105	IA: Jones County (19105)	Yes	Not CHSDA	Northern Plains	Iowa	Lung and Bronchus	Malignant	8.3 Carcinoma of trachea,bronchus, and lung	Unclassified	XI(f) Other and unspecified carcinomas	Lung	Lung	C34.1-Upper lobe, lung	341	8240	Malignant	Well differentiated; Grade I	Right - origin of primary	Positive histology	8240/3: Carcinoid tumor, NOS	8240/3: Carcinoid tumor, NOS	8140-8389: adenomas and adenocarcinomas	Not Brain	XI(f.4) Carcinomas of lung	Lung and Bronchus	IA	NA	AJCC 6th ed derived from CS manual/coding instructions, v1.0	Blank(s)	Blank(s)	T1b	N0	M0	NA	NA	NA	Blank(s)	Blank(s)	Blank(s)
27088940	Hospital inpatient/outpatient or clinic	Insured	Married (including common law)	65-69 years	White	Male	2011	Iowa - 1973+	Not applicable (1973-2004, 2005 not Louisiana, or 2006+)	155	IA: Pottawattamie County (19155)	Yes	CHSDA	Northern Plains	Iowa	Lung and Bronchus	Malignant	8.3 Carcinoma of trachea,bronchus, and lung	Unclassified	XI(f) Other and unspecified carcinomas	Lung	Lung	C34.1-Upper lobe, lung	341	8240	Malignant	Well differentiated; Grade I	Left - origin of primary	Positive histology	8240/3: Carcinoid tumor, NOS	8240/3: Carcinoid tumor, NOS	8140-8389: adenomas and adenocarcinomas	Not Brain	XI(f.4) Carcinomas of lung	Lung and Bronchus	IA	NA	AJCC 6th ed derived from CS manual/coding instructions, v1.0	Blank(s)	Blank(s)	T1a	N0	M0	NA	NA	NA	Blank(s)	Blank(s)	Blank(s)
27093233	Hospital inpatient/outpatient or clinic	Insured	Married (including common law)	55-59 years	White	Male	2010	Iowa - 1973+	Not applicable (1973-2004, 2005 not Louisiana, or 2006+)	103	IA: Johnson County (19103)	Yes	Not CHSDA	Northern Plains	Iowa	Lung and Bronchus	Malignant	8.3 Carcinoma of trachea,bronchus, and lung	Unclassified	XI(f) Other and unspecified carcinomas	Lung	Lung	C34.2-Middle lobe, lung	342	8240	Malignant	Well differentiated; Grade I	Right - origin of primary	Positive histology	8240/3: Carcinoid tumor, NOS	8240/3: Carcinoid tumor, NOS	8140-8389: adenomas and adenocarcinomas	Not Brain	XI(f.4) Carcinomas of lung	Lung and Bronchus	IA	NA	AJCC 6th ed derived from CS manual/coding instructions, v1.0	Blank(s)	Blank(s)	T1b	N0	M0	NA	NA	NA	Blank(s)	Blank(s)	Blank(s)
27095366	Hospital inpatient/outpatient or clinic	Any Medicaid	Widowed	80-84 years	White	Female	2011	Iowa - 1973+	Not applicable (1973-2004, 2005 not Louisiana, or 2006+)	153	IA: Polk County (19153)	Yes	Not CHSDA	Northern Plains	Iowa	Lung and Bronchus	Malignant	8.3 Carcinoma of trachea,bronchus, and lung	Unclassified	XI(f) Other and unspecified carcinomas	Lung	Lung	C34.3-Lower lobe, lung	343	8240	Malignant	Unknown	Right - origin of primary	Positive histology	8240/3: Carcinoid tumor, NOS	8240/3: Carcinoid tumor, NOS	8140-8389: adenomas and adenocarcinomas	Not Brain	XI(f.4) Carcinomas of lung	Lung and Bronchus	IB	NA	AJCC 6th ed derived from CS manual/coding instructions, v1.0	Blank(s)	Blank(s)	T2a	N0	M0	NA	NA	NA	Blank(s)	Blank(s)	Blank(s)
27097462	Hospital inpatient/outpatient or clinic	Insured/No specifics	Married (including common law)	40-44 years	White	Male	2011	Iowa - 1973+	Not applicable (1973-2004, 2005 not Louisiana, or 2006+)	195	IA: Worth County (19195)	Yes	Not CHSDA	Northern Plains	Iowa	Lung and Bronchus	Malignant	8.3 Carcinoma of trachea,bronchus, and lung	Unclassified	XI(f) Other and unspecified carcinomas	Lung	Lung	C34.9-Lung, NOS	349	8240	Malignant	Well differentiated; Grade I	Right - origin of primary	Positive histology	8240/3: Carcinoid tumor, NOS	8240/3: Carcinoid tumor, NOS	8140-8389: adenomas and adenocarcinomas	Not Brain	XI(f.4) Carcinomas of lung	Lung and Bronchus	IA	NA	AJCC 6th ed derived from CS manual/coding instructions, v1.0	Blank(s)	Blank(s)	T1a	N0	M0	NA	NA	NA	Blank(s)	Blank(s)	Blank(s)
27101329	Hospital inpatient/outpatient or clinic	Any Medicaid	Single (never married)	45-49 years	White	Female	2012	Iowa - 1973+	Not applicable (1973-2004, 2005 not Louisiana, or 2006+)	103	IA: Johnson County (19103)	Yes	Not CHSDA	Northern Plains	Iowa	Lung and Bronchus	Malignant	8.3 Carcinoma of trachea,bronchus, and lung	Unclassified	XI(f) Other and unspecified carcinomas	Lung	Lung	C34.1-Upper lobe, lung	341	8240	Malignant	Well differentiated; Grade I	Left - origin of primary	Positive histology	8240/3: Carcinoid tumor, NOS	8240/3: Carcinoid tumor, NOS	8140-8389: adenomas and adenocarcinomas	Not Brain	XI(f.4) Carcinomas of lung	Lung and Bronchus	IA	NA	AJCC 6th ed derived from CS manual/coding instructions, v1.0	Blank(s)	Blank(s)	T1a	N0	M0	NA	NA	NA	Blank(s)	Blank(s)	Blank(s)
27102842	Hospital inpatient/outpatient or clinic	Insured	Married (including common law)	65-69 years	White	Female	2012	Iowa - 1973+	Not applicable (1973-2004, 2005 not Louisiana, or 2006+)	113	IA: Linn County (19113)	Yes	Not CHSDA	Northern Plains	Iowa	Lung and Bronchus	Malignant	8.3 Carcinoma of trachea,bronchus, and lung	Unclassified	XI(f) Other and unspecified carcinomas	Lung	Lung	C34.3-Lower lobe, lung	343	8240	Malignant	Moderately differentiated; Grade II	Left - origin of primary	Positive histology	8240/3: Carcinoid tumor, NOS	8240/3: Carcinoid tumor, NOS	8140-8389: adenomas and adenocarcinomas	Not Brain	XI(f.4) Carcinomas of lung	Lung and Bronchus	IA	NA	AJCC 6th ed derived from CS manual/coding instructions, v1.0	Blank(s)	Blank(s)	T1a	N0	M0	NA	NA	NA	Blank(s)	Blank(s)	Blank(s)
27108995	Hospital inpatient/outpatient or clinic	Insured	Married (including common law)	60-64 years	White	Male	2012	Iowa - 1973+	Not applicable (1973-2004, 2005 not Louisiana, or 2006+)	47	IA: Crawford County (19047)	Yes	Not CHSDA	Northern Plains	Iowa	Lung and Bronchus	Malignant	8.3 Carcinoma of trachea,bronchus, and lung	Unclassified	XI(f) Other and unspecified carcinomas	Lung	Lung	C34.3-Lower lobe, lung	343	8240	Malignant	Well differentiated; Grade I	Left - origin of primary	Positive histology	8240/3: Carcinoid tumor, NOS	8240/3: Carcinoid tumor, NOS	8140-8389: adenomas and adenocarcinomas	Not Brain	XI(f.4) Carcinomas of lung	Lung and Bronchus	IB	NA	AJCC 6th ed derived from CS manual/coding instructions, v1.0	Blank(s)	Blank(s)	T2a	N0	M0	NA	NA	NA	Blank(s)	Blank(s)	Blank(s)
27114428	Hospital inpatient/outpatient or clinic	Insured	Married (including common law)	55-59 years	White	Female	2012	Iowa - 1973+	Not applicable (1973-2004, 2005 not Louisiana, or 2006+)	163	IA: Scott County (19163)	Yes	Not CHSDA	Northern Plains	Iowa	Lung and Bronchus	Malignant	8.3 Carcinoma of trachea,bronchus, and lung	Unclassified	XI(f) Other and unspecified carcinomas	Lung	Lung	C34.3-Lower lobe, lung	343	8240	Malignant	Unknown	Right - origin of primary	Positive histology	8240/3: Carcinoid tumor, NOS	8240/3: Carcinoid tumor, NOS	8140-8389: adenomas and adenocarcinomas	Not Brain	XI(f.4) Carcinomas of lung	Lung and Bronchus	IA	NA	AJCC 6th ed derived from CS manual/coding instructions, v1.0	Blank(s)	Blank(s)	T1a	N0	M0	NA	NA	NA	Blank(s)	Blank(s)	Blank(s)
27114581	Hospital inpatient/outpatient or clinic	Insured	Married (including common law)	45-49 years	White	Female	2012	Iowa - 1973+	Not applicable (1973-2004, 2005 not Louisiana, or 2006+)	113	IA: Linn County (19113)	Yes	Not CHSDA	Northern Plains	Iowa	Lung and Bronchus	Malignant	8.3 Carcinoma of trachea,bronchus, and lung	Unclassified	XI(f) Other and unspecified carcinomas	Lung	Lung	C34.3-Lower lobe, lung	343	8240	Malignant	Well differentiated; Grade I	Left - origin of primary	Positive histology	8240/3: Carcinoid tumor, NOS	8240/3: Carcinoid tumor, NOS	8140-8389: adenomas and adenocarcinomas	Not Brain	XI(f.4) Carcinomas of lung	Lung and Bronchus	IA	NA	AJCC 6th ed derived from CS manual/coding instructions, v1.0	Blank(s)	Blank(s)	T1a	N0	M0	NA	NA	NA	Blank(s)	Blank(s)	Blank(s)
27114808	Hospital inpatient/outpatient or clinic	Insurance status unknown	Unknown	60-64 years	White	Male	2012	Iowa - 1973+	Not applicable (1973-2004, 2005 not Louisiana, or 2006+)	153	IA: Polk County (19153)	Yes	Not CHSDA	Northern Plains	Iowa	Lung and Bronchus	Malignant	8.3 Carcinoma of trachea,bronchus, and lung	Unclassified	XI(f) Other and unspecified carcinomas	Lung	Lung	C34.3-Lower lobe, lung	343	8240	Malignant	Well differentiated; Grade I	Right - origin of primary	Positive histology	8240/3: Carcinoid tumor, NOS	8240/3: Carcinoid tumor, NOS	8140-8389: adenomas and adenocarcinomas	Not Brain	XI(f.4) Carcinomas of lung	Lung and Bronchus	IB	NA	AJCC 6th ed derived from CS manual/coding instructions, v1.0	Blank(s)	Blank(s)	T2a	N0	M0	NA	NA	NA	Blank(s)	Blank(s)	Blank(s)
27121991	Hospital inpatient/outpatient or clinic	Insured/No specifics	Married (including common law)	75-79 years	White	Male	2010	Iowa - 1973+	Not applicable (1973-2004, 2005 not Louisiana, or 2006+)	65	IA: Fayette County (19065)	Yes	Not CHSDA	Northern Plains	Iowa	Lung and Bronchus	Malignant	8.3 Carcinoma of trachea,bronchus, and lung	Unclassified	XI(f) Other and unspecified carcinomas	Lung	Lung	C34.3-Lower lobe, lung	343	8240	Malignant	Moderately differentiated; Grade II	Right - origin of primary	Positive histology	8240/3: Carcinoid tumor, NOS	8240/3: Carcinoid tumor, NOS	8140-8389: adenomas and adenocarcinomas	Not Brain	XI(f.4) Carcinomas of lung	Lung and Bronchus	IB	NA	AJCC 6th ed derived from CS manual/coding instructions, v1.0	Blank(s)	Blank(s)	T2a	N0	M0	NA	NA	NA	Blank(s)	Blank(s)	Blank(s)
27126570	Hospital inpatient/outpatient or clinic	Insured	Married (including common law)	85+ years	White	Female	2013	Iowa - 1973+	Not applicable (1973-2004, 2005 not Louisiana, or 2006+)	153	IA: Polk County (19153)	Yes	Not CHSDA	Northern Plains	Iowa	Lung and Bronchus	Malignant	8.3 Carcinoma of trachea,bronchus, and lung	Unclassified	XI(f) Other and unspecified carcinomas	Lung	Lung	C34.2-Middle lobe, lung	342	8240	Malignant	Moderately differentiated; Grade II	Right - origin of primary	Positive histology	8240/3: Carcinoid tumor, NOS	8240/3: Carcinoid tumor, NOS	8140-8389: adenomas and adenocarcinomas	Not Brain	XI(f.4) Carcinomas of lung	Lung and Bronchus	IA	NA	AJCC 6th ed derived from CS manual/coding instructions, v1.0	Blank(s)	Blank(s)	T1a	N0	M0	NA	NA	NA	Blank(s)	Blank(s)	Blank(s)
27130268	Hospital inpatient/outpatient or clinic	Insured	Widowed	75-79 years	Unknown	Male	2013	Iowa - 1973+	Not applicable (1973-2004, 2005 not Louisiana, or 2006+)	139	IA: Muscatine County (19139)	Yes	Not CHSDA	Northern Plains	Iowa	Lung and Bronchus	Malignant	8.3 Carcinoma of trachea,bronchus, and lung	Unclassified	XI(f) Other and unspecified carcinomas	Lung	Lung	C34.1-Upper lobe, lung	341	8240	Malignant	Unknown	Left - origin of primary	Positive histology	8240/3: Carcinoid tumor, NOS	8240/3: Carcinoid tumor, NOS	8140-8389: adenomas and adenocarcinomas	Not Brain	XI(f.4) Carcinomas of lung	Lung and Bronchus	IA	NA	AJCC 6th ed derived from CS manual/coding instructions, v1.0	Blank(s)	Blank(s)	T1a	N0	M0	NA	NA	NA	Blank(s)	Blank(s)	Blank(s)
27130723	Hospital inpatient/outpatient or clinic	Insured	Widowed	65-69 years	White	Female	2012	Iowa - 1973+	Not applicable (1973-2004, 2005 not Louisiana, or 2006+)	145	IA: Page County (19145)	Yes	Not CHSDA	Northern Plains	Iowa	Lung and Bronchus	Malignant	8.3 Carcinoma of trachea,bronchus, and lung	Unclassified	XI(f) Other and unspecified carcinomas	Lung	Lung	C34.2-Middle lobe, lung	342	8240	Malignant	Unknown	Right - origin of primary	Positive histology	8240/3: Carcinoid tumor, NOS	8240/3: Carcinoid tumor, NOS	8140-8389: adenomas and adenocarcinomas	Not Brain	XI(f.4) Carcinomas of lung	Lung and Bronchus	IA	NA	AJCC 6th ed derived from CS manual/coding instructions, v1.0	Blank(s)	Blank(s)	T1a	N0	M0	NA	NA	NA	Blank(s)	Blank(s)	Blank(s)
27130814	Hospital inpatient/outpatient or clinic	Insured	Married (including common law)	75-79 years	White	Male	2013	Iowa - 1973+	Not applicable (1973-2004, 2005 not Louisiana, or 2006+)	113	IA: Linn County (19113)	Yes	Not CHSDA	Northern Plains	Iowa	Lung and Bronchus	Malignant	8.3 Carcinoma of trachea,bronchus, and lung	Unclassified	XI(f) Other and unspecified carcinomas	Lung	Lung	C34.1-Upper lobe, lung	341	8240	Malignant	Well differentiated; Grade I	Right - origin of primary	Positive histology	8240/3: Carcinoid tumor, NOS	8240/3: Carcinoid tumor, NOS	8140-8389: adenomas and adenocarcinomas	Not Brain	XI(f.4) Carcinomas of lung	Lung and Bronchus	IA	NA	AJCC 6th ed derived from CS manual/coding instructions, v1.0	Blank(s)	Blank(s)	T1a	N0	M0	NA	NA	NA	Blank(s)	Blank(s)	Blank(s)
27136944	Hospital inpatient/outpatient or clinic	Insured	Unknown	75-79 years	White	Female	2012	Iowa - 1973+	Not applicable (1973-2004, 2005 not Louisiana, or 2006+)	187	IA: Webster County (19187)	Yes	Not CHSDA	Northern Plains	Iowa	Lung and Bronchus	Malignant	8.3 Carcinoma of trachea,bronchus, and lung	Unclassified	XI(f) Other and unspecified carcinomas	Lung	Lung	C34.3-Lower lobe, lung	343	8240	Malignant	Unknown	Left - origin of primary	Positive histology	8240/3: Carcinoid tumor, NOS	8240/3: Carcinoid tumor, NOS	8140-8389: adenomas and adenocarcinomas	Not Brain	XI(f.4) Carcinomas of lung	Lung and Bronchus	IA	NA	AJCC 6th ed derived from CS manual/coding instructions, v1.0	Blank(s)	Blank(s)	T1a	N0	M0	NA	NA	NA	Blank(s)	Blank(s)	Blank(s)
27144008	Hospital inpatient/outpatient or clinic	Insured	Married (including common law)	60-64 years	White	Female	2013	Iowa - 1973+	Not applicable (1973-2004, 2005 not Louisiana, or 2006+)	113	IA: Linn County (19113)	Yes	Not CHSDA	Northern Plains	Iowa	Lung and Bronchus	Malignant	8.3 Carcinoma of trachea,bronchus, and lung	Unclassified	XI(f) Other and unspecified carcinomas	Lung	Lung	C34.3-Lower lobe, lung	343	8240	Malignant	Well differentiated; Grade I	Right - origin of primary	Positive histology	8240/3: Carcinoid tumor, NOS	8240/3: Carcinoid tumor, NOS	8140-8389: adenomas and adenocarcinomas	Not Brain	XI(f.4) Carcinomas of lung	Lung and Bronchus	IA	NA	AJCC 6th ed derived from CS manual/coding instructions, v1.0	Blank(s)	Blank(s)	T1b	N0	M0	NA	NA	NA	Blank(s)	Blank(s)	Blank(s)
27145179	Hospital inpatient/outpatient or clinic	Insured	Single (never married)	20-24 years	White	Male	2013	Iowa - 1973+	Not applicable (1973-2004, 2005 not Louisiana, or 2006+)	153	IA: Polk County (19153)	Yes	Not CHSDA	Northern Plains	Iowa	Lung and Bronchus	Malignant	8.3 Carcinoma of trachea,bronchus, and lung	Unclassified	XI(f) Other and unspecified carcinomas	Lung	Lung	C34.0-Main bronchus	340	8240	Malignant	Well differentiated; Grade I	Right - origin of primary	Positive histology	8240/3: Carcinoid tumor, NOS	8240/3: Carcinoid tumor, NOS	8140-8389: adenomas and adenocarcinomas	Not Brain	XI(f.4) Carcinomas of lung	Lung and Bronchus	IA	NA	AJCC 6th ed derived from CS manual/coding instructions, v1.0	Blank(s)	Blank(s)	T1a	N0	M0	NA	NA	NA	Blank(s)	Blank(s)	Blank(s)
27152919	Hospital inpatient/outpatient or clinic	Insured	Divorced	45-49 years	White	Female	2014	Iowa - 1973+	Not applicable (1973-2004, 2005 not Louisiana, or 2006+)	103	IA: Johnson County (19103)	Yes	Not CHSDA	Northern Plains	Iowa	Lung and Bronchus	Malignant	8.3 Carcinoma of trachea,bronchus, and lung	Unclassified	XI(f) Other and unspecified carcinomas	Lung	Lung	C34.2-Middle lobe, lung	342	8240	Malignant	Moderately differentiated; Grade II	Right - origin of primary	Positive histology	8240/3: Carcinoid tumor, NOS	8240/3: Carcinoid tumor, NOS	8140-8389: adenomas and adenocarcinomas	Not Brain	XI(f.4) Carcinomas of lung	Lung and Bronchus	IA	NA	AJCC 6th ed derived from CS manual/coding instructions, v1.0	Blank(s)	Blank(s)	T1a	N0	M0	NA	NA	NA	Blank(s)	Blank(s)	Blank(s)
27156320	Hospital inpatient/outpatient or clinic	Insured	Single (never married)	30-34 years	White	Female	2014	Iowa - 1973+	Not applicable (1973-2004, 2005 not Louisiana, or 2006+)	13	IA: Black Hawk County (19013)	Yes	Not CHSDA	Northern Plains	Iowa	Lung and Bronchus	Malignant	8.3 Carcinoma of trachea,bronchus, and lung	Unclassified	XI(f) Other and unspecified carcinomas	Lung	Lung	C34.1-Upper lobe, lung	341	8240	Malignant	Unknown	Left - origin of primary	Positive histology	8240/3: Carcinoid tumor, NOS	8240/3: Carcinoid tumor, NOS	8140-8389: adenomas and adenocarcinomas	Not Brain	XI(f.4) Carcinomas of lung	Lung and Bronchus	IA	NA	AJCC 6th ed derived from CS manual/coding instructions, v1.0	Blank(s)	Blank(s)	T1b	N0	M0	NA	NA	NA	Blank(s)	Blank(s)	Blank(s)
27158006	Hospital inpatient/outpatient or clinic	Insured	Married (including common law)	75-79 years	White	Male	2013	Iowa - 1973+	Not applicable (1973-2004, 2005 not Louisiana, or 2006+)	169	IA: Story County (19169)	Yes	Not CHSDA	Northern Plains	Iowa	Lung and Bronchus	Malignant	8.3 Carcinoma of trachea,bronchus, and lung	Unclassified	XI(f) Other and unspecified carcinomas	Lung	Lung	C34.1-Upper lobe, lung	341	8240	Malignant	Unknown	Right - origin of primary	Positive histology	8240/3: Carcinoid tumor, NOS	8240/3: Carcinoid tumor, NOS	8140-8389: adenomas and adenocarcinomas	Not Brain	XI(f.4) Carcinomas of lung	Lung and Bronchus	IA	NA	AJCC 6th ed derived from CS manual/coding instructions, v1.0	Blank(s)	Blank(s)	T1a	N0	M0	NA	NA	NA	Blank(s)	Blank(s)	Blank(s)
27160479	Hospital inpatient/outpatient or clinic	Insured	Widowed	80-84 years	White	Female	2013	Iowa - 1973+	Not applicable (1973-2004, 2005 not Louisiana, or 2006+)	153	IA: Polk County (19153)	Yes	Not CHSDA	Northern Plains	Iowa	Lung and Bronchus	Malignant	8.3 Carcinoma of trachea,bronchus, and lung	Unclassified	XI(f) Other and unspecified carcinomas	Lung	Lung	C34.3-Lower lobe, lung	343	8240	Malignant	Well differentiated; Grade I	Right - origin of primary	Positive histology	8240/3: Carcinoid tumor, NOS	8240/3: Carcinoid tumor, NOS	8140-8389: adenomas and adenocarcinomas	Not Brain	XI(f.4) Carcinomas of lung	Lung and Bronchus	IA	NA	AJCC 6th ed derived from CS manual/coding instructions, v1.0	Blank(s)	Blank(s)	T1a	N0	M0	NA	NA	NA	Blank(s)	Blank(s)	Blank(s)
27161918	Hospital inpatient/outpatient or clinic	Insured	Married (including common law)	30-34 years	White	Female	2014	Iowa - 1973+	Not applicable (1973-2004, 2005 not Louisiana, or 2006+)	105	IA: Jones County (19105)	Yes	Not CHSDA	Northern Plains	Iowa	Lung and Bronchus	Malignant	8.3 Carcinoma of trachea,bronchus, and lung	Unclassified	XI(f) Other and unspecified carcinomas	Lung	Lung	C34.0-Main bronchus	340	8240	Malignant	Well differentiated; Grade I	Right - origin of primary	Positive histology	8240/3: Carcinoid tumor, NOS	8240/3: Carcinoid tumor, NOS	8140-8389: adenomas and adenocarcinomas	Not Brain	XI(f.4) Carcinomas of lung	Lung and Bronchus	IA	NA	AJCC 6th ed derived from CS manual/coding instructions, v1.0	Blank(s)	Blank(s)	T1b	N0	M0	NA	NA	NA	Blank(s)	Blank(s)	Blank(s)
27163124	Hospital inpatient/outpatient or clinic	Insured	Married (including common law)	35-39 years	White	Male	2013	Iowa - 1973+	Not applicable (1973-2004, 2005 not Louisiana, or 2006+)	153	IA: Polk County (19153)	Yes	Not CHSDA	Northern Plains	Iowa	Lung and Bronchus	Malignant	8.3 Carcinoma of trachea,bronchus, and lung	Unclassified	XI(f) Other and unspecified carcinomas	Lung	Lung	C34.1-Upper lobe, lung	341	8240	Malignant	Moderately differentiated; Grade II	Right - origin of primary	Positive histology	8240/3: Carcinoid tumor, NOS	8240/3: Carcinoid tumor, NOS	8140-8389: adenomas and adenocarcinomas	Not Brain	XI(f.4) Carcinomas of lung	Lung and Bronchus	IA	NA	AJCC 6th ed derived from CS manual/coding instructions, v1.0	Blank(s)	Blank(s)	T1b	N0	M0	NA	NA	NA	Blank(s)	Blank(s)	Blank(s)
27163262	Hospital inpatient/outpatient or clinic	Insured	Married (including common law)	65-69 years	White	Male	2014	Iowa - 1973+	Not applicable (1973-2004, 2005 not Louisiana, or 2006+)	135	IA: Monroe County (19135)	Yes	Not CHSDA	Northern Plains	Iowa	Lung and Bronchus	Malignant	8.3 Carcinoma of trachea,bronchus, and lung	Unclassified	XI(f) Other and unspecified carcinomas	Lung	Lung	C34.1-Upper lobe, lung	341	8240	Malignant	Moderately differentiated; Grade II	Right - origin of primary	Positive histology	8240/3: Carcinoid tumor, NOS	8240/3: Carcinoid tumor, NOS	8140-8389: adenomas and adenocarcinomas	Not Brain	XI(f.4) Carcinomas of lung	Lung and Bronchus	IA	NA	AJCC 6th ed derived from CS manual/coding instructions, v1.0	Blank(s)	Blank(s)	T1b	N0	M0	NA	NA	NA	Blank(s)	Blank(s)	Blank(s)
27168938	Hospital inpatient/outpatient or clinic	Insured	Married (including common law)	45-49 years	White	Female	2013	Iowa - 1973+	Not applicable (1973-2004, 2005 not Louisiana, or 2006+)	155	IA: Pottawattamie County (19155)	Yes	CHSDA	Northern Plains	Iowa	Lung and Bronchus	Malignant	8.3 Carcinoma of trachea,bronchus, and lung	Unclassified	XI(f) Other and unspecified carcinomas	Lung	Lung	C34.2-Middle lobe, lung	342	8240	Malignant	Well differentiated; Grade I	Right - origin of primary	Positive histology	8240/3: Carcinoid tumor, NOS	8240/3: Carcinoid tumor, NOS	8140-8389: adenomas and adenocarcinomas	Not Brain	XI(f.4) Carcinomas of lung	Lung and Bronchus	IA	NA	AJCC 6th ed derived from CS manual/coding instructions, v1.0	Blank(s)	Blank(s)	T1a	N0	M0	NA	NA	NA	Blank(s)	Blank(s)	Blank(s)
27170245	Hospital inpatient/outpatient or clinic	Insurance status unknown	Divorced	50-54 years	White	Male	2013	Iowa - 1973+	Not applicable (1973-2004, 2005 not Louisiana, or 2006+)	193	IA: Woodbury County (19193)	Yes	CHSDA	Northern Plains	Iowa	Lung and Bronchus	Malignant	8.3 Carcinoma of trachea,bronchus, and lung	Unclassified	XI(f) Other and unspecified carcinomas	Lung	Lung	C34.3-Lower lobe, lung	343	8240	Malignant	Unknown	Left - origin of primary	Positive histology	8240/3: Carcinoid tumor, NOS	8240/3: Carcinoid tumor, NOS	8140-8389: adenomas and adenocarcinomas	Not Brain	XI(f.4) Carcinomas of lung	Lung and Bronchus	IA	NA	AJCC 6th ed derived from CS manual/coding instructions, v1.0	Blank(s)	Blank(s)	T1a	N0	M0	NA	NA	NA	Blank(s)	Blank(s)	Blank(s)
27179146	Hospital inpatient/outpatient or clinic	Insured	Married (including common law)	70-74 years	White	Female	2014	Iowa - 1973+	Not applicable (1973-2004, 2005 not Louisiana, or 2006+)	61	IA: Dubuque County (19061)	Yes	Not CHSDA	Northern Plains	Iowa	Lung and Bronchus	Malignant	8.3 Carcinoma of trachea,bronchus, and lung	Unclassified	XI(f) Other and unspecified carcinomas	Lung	Lung	C34.2-Middle lobe, lung	342	8240	Malignant	Well differentiated; Grade I	Right - origin of primary	Positive histology	8240/3: Carcinoid tumor, NOS	8240/3: Carcinoid tumor, NOS	8140-8389: adenomas and adenocarcinomas	Not Brain	XI(f.4) Carcinomas of lung	Lung and Bronchus	IA	NA	AJCC 6th ed derived from CS manual/coding instructions, v1.0	Blank(s)	Blank(s)	T1a	N0	M0	NA	NA	NA	Blank(s)	Blank(s)	Blank(s)
27189295	Hospital inpatient/outpatient or clinic	Insurance status unknown	Unknown	80-84 years	White	Female	2014	Iowa - 1973+	Not applicable (1973-2004, 2005 not Louisiana, or 2006+)	153	IA: Polk County (19153)	Yes	Not CHSDA	Northern Plains	Iowa	Lung and Bronchus	Malignant	8.3 Carcinoma of trachea,bronchus, and lung	Unclassified	XI(f) Other and unspecified carcinomas	Lung	Lung	C34.1-Upper lobe, lung	341	8240	Malignant	Well differentiated; Grade I	Left - origin of primary	Positive histology	8240/3: Carcinoid tumor, NOS	8240/3: Carcinoid tumor, NOS	8140-8389: adenomas and adenocarcinomas	Not Brain	XI(f.4) Carcinomas of lung	Lung and Bronchus	IA	NA	AJCC 6th ed derived from CS manual/coding instructions, v1.0	Blank(s)	Blank(s)	T1a	N0	M0	NA	NA	NA	Blank(s)	Blank(s)	Blank(s)
27194888	Hospital inpatient/outpatient or clinic	Insured	Widowed	70-74 years	White	Female	2014	Iowa - 1973+	Not applicable (1973-2004, 2005 not Louisiana, or 2006+)	153	IA: Polk County (19153)	Yes	Not CHSDA	Northern Plains	Iowa	Lung and Bronchus	Malignant	8.3 Carcinoma of trachea,bronchus, and lung	Unclassified	XI(f) Other and unspecified carcinomas	Lung	Lung	C34.3-Lower lobe, lung	343	8240	Malignant	Well differentiated; Grade I	Left - origin of primary	Positive histology	8240/3: Carcinoid tumor, NOS	8240/3: Carcinoid tumor, NOS	8140-8389: adenomas and adenocarcinomas	Not Brain	XI(f.4) Carcinomas of lung	Lung and Bronchus	IA	NA	AJCC 6th ed derived from CS manual/coding instructions, v1.0	Blank(s)	Blank(s)	T1b	N0	M0	NA	NA	NA	Blank(s)	Blank(s)	Blank(s)
27202124	Hospital inpatient/outpatient or clinic	Insured/No specifics	Married (including common law)	60-64 years	White	Female	2014	Iowa - 1973+	Not applicable (1973-2004, 2005 not Louisiana, or 2006+)	193	IA: Woodbury County (19193)	Yes	CHSDA	Northern Plains	Iowa	Lung and Bronchus	Malignant	8.3 Carcinoma of trachea,bronchus, and lung	Unclassified	XI(f) Other and unspecified carcinomas	Lung	Lung	C34.1-Upper lobe, lung	341	8240	Malignant	Well differentiated; Grade I	Right - origin of primary	Positive histology	8240/3: Carcinoid tumor, NOS	8240/3: Carcinoid tumor, NOS	8140-8389: adenomas and adenocarcinomas	Not Brain	XI(f.4) Carcinomas of lung	Lung and Bronchus	IA	NA	AJCC 6th ed derived from CS manual/coding instructions, v1.0	Blank(s)	Blank(s)	T1a	N0	M0	NA	NA	NA	Blank(s)	Blank(s)	Blank(s)
27205614	Hospital inpatient/outpatient or clinic	Insured	Divorced	65-69 years	White	Female	2015	Iowa - 1973+	Not applicable (1973-2004, 2005 not Louisiana, or 2006+)	113	IA: Linn County (19113)	Yes	Not CHSDA	Northern Plains	Iowa	Lung and Bronchus	Malignant	8.3 Carcinoma of trachea,bronchus, and lung	Unclassified	XI(f) Other and unspecified carcinomas	Lung	Lung	C34.1-Upper lobe, lung	341	8240	Malignant	Well differentiated; Grade I	Right - origin of primary	Positive histology	8240/3: Carcinoid tumor, NOS	8240/3: Carcinoid tumor, NOS	8140-8389: adenomas and adenocarcinomas	Not Brain	XI(f.4) Carcinomas of lung	Lung and Bronchus	IA	NA	AJCC 6th ed derived from CS manual/coding instructions, v1.0	Blank(s)	Blank(s)	T1a	N0	M0	NA	NA	NA	Blank(s)	Blank(s)	Blank(s)
27211038	Hospital inpatient/outpatient or clinic	Insured	Married (including common law)	70-74 years	White	Female	2015	Iowa - 1973+	Not applicable (1973-2004, 2005 not Louisiana, or 2006+)	129	IA: Mills County (19129)	Yes	Not CHSDA	Northern Plains	Iowa	Lung and Bronchus	Malignant	8.3 Carcinoma of trachea,bronchus, and lung	Unclassified	XI(f) Other and unspecified carcinomas	Lung	Lung	C34.3-Lower lobe, lung	343	8240	Malignant	Well differentiated; Grade I	Left - origin of primary	Positive histology	8240/3: Carcinoid tumor, NOS	8240/3: Carcinoid tumor, NOS	8140-8389: adenomas and adenocarcinomas	Not Brain	XI(f.4) Carcinomas of lung	Lung and Bronchus	IB	NA	AJCC 6th ed derived from CS manual/coding instructions, v1.0	Blank(s)	Blank(s)	T2a	N0	M0	NA	NA	NA	Blank(s)	Blank(s)	Blank(s)
29054497	Hospital inpatient/outpatient or clinic	Blank(s)	Single (never married)	55-59 years	White	Female	2004	New Mexico - 1973+	Not applicable (1973-2004, 2005 not Louisiana, or 2006+)	1	NM: Bernalillo County (35001)	Yes	CHSDA	Southwest	New Mexico	Lung and Bronchus	Malignant	8.3 Carcinoma of trachea,bronchus, and lung	Unclassified	XI(f) Other and unspecified carcinomas	Lung	Lung	C34.3-Lower lobe, lung	343	8240	Malignant	Unknown	Left - origin of primary	Positive histology	8240/3: Carcinoid tumor, NOS	8240/3: Carcinoid tumor, NOS	8140-8389: adenomas and adenocarcinomas	Not Brain	XI(f.4) Carcinomas of lung	Lung and Bronchus	Blank(s)	NA	AJCC 6th ed derived from CS manual/coding instructions, v1.0	Blank(s)	Blank(s)	Blank(s)	Blank(s)	Blank(s)	NA	NA	NA	Blank(s)	Blank(s)	Blank(s)
29057695	Hospital inpatient/outpatient or clinic	Blank(s)	Married (including common law)	45-49 years	White	Male	2004	New Mexico - 1973+	Not applicable (1973-2004, 2005 not Louisiana, or 2006+)	49	NM: Santa Fe County (35049)	Yes	CHSDA	Southwest	New Mexico	Lung and Bronchus	Malignant	8.3 Carcinoma of trachea,bronchus, and lung	Unclassified	XI(f) Other and unspecified carcinomas	Lung	Lung	C34.1-Upper lobe, lung	341	8240	Malignant	Well differentiated; Grade I	Right - origin of primary	Positive histology	8240/3: Carcinoid tumor, NOS	8240/3: Carcinoid tumor, NOS	8140-8389: adenomas and adenocarcinomas	Not Brain	XI(f.4) Carcinomas of lung	Lung and Bronchus	Blank(s)	NA	AJCC 6th ed derived from CS manual/coding instructions, v1.0	Blank(s)	Blank(s)	Blank(s)	Blank(s)	Blank(s)	NA	NA	NA	Blank(s)	Blank(s)	Blank(s)
29059700	Hospital inpatient/outpatient or clinic	Blank(s)	Married (including common law)	55-59 years	White	Female	2004	New Mexico - 1973+	Not applicable (1973-2004, 2005 not Louisiana, or 2006+)	9	NM: Curry County (35009)	Yes	Not CHSDA	Southwest	New Mexico	Lung and Bronchus	Malignant	8.3 Carcinoma of trachea,bronchus, and lung	Unclassified	XI(f) Other and unspecified carcinomas	Lung	Lung	C34.0-Main bronchus	340	8240	Malignant	Well differentiated; Grade I	Right - origin of primary	Positive histology	8240/3: Carcinoid tumor, NOS	8240/3: Carcinoid tumor, NOS	8140-8389: adenomas and adenocarcinomas	Not Brain	XI(f.4) Carcinomas of lung	Lung and Bronchus	Blank(s)	NA	AJCC 6th ed derived from CS manual/coding instructions, v1.0	Blank(s)	Blank(s)	Blank(s)	Blank(s)	Blank(s)	NA	NA	NA	Blank(s)	Blank(s)	Blank(s)
29079936	Hospital inpatient/outpatient or clinic	Blank(s)	Widowed	55-59 years	White	Female	2005	New Mexico - 1973+	Not applicable (1973-2004, 2005 not Louisiana, or 2006+)	1	NM: Bernalillo County (35001)	Yes	CHSDA	Southwest	New Mexico	Lung and Bronchus	Malignant	8.3 Carcinoma of trachea,bronchus, and lung	Unclassified	XI(f) Other and unspecified carcinomas	Lung	Lung	C34.3-Lower lobe, lung	343	8240	Malignant	Well differentiated; Grade I	Left - origin of primary	Positive histology	8240/3: Carcinoid tumor, NOS	8240/3: Carcinoid tumor, NOS	8140-8389: adenomas and adenocarcinomas	Not Brain	XI(f.4) Carcinomas of lung	Lung and Bronchus	Blank(s)	NA	AJCC 6th ed derived from CS manual/coding instructions, v1.0	Blank(s)	Blank(s)	Blank(s)	Blank(s)	Blank(s)	NA	NA	NA	Blank(s)	Blank(s)	Blank(s)
29080714	Hospital inpatient/outpatient or clinic	Blank(s)	Single (never married)	60-64 years	White	Female	2005	New Mexico - 1973+	Not applicable (1973-2004, 2005 not Louisiana, or 2006+)	1	NM: Bernalillo County (35001)	Yes	CHSDA	Southwest	New Mexico	Lung and Bronchus	Malignant	8.3 Carcinoma of trachea,bronchus, and lung	Unclassified	XI(f) Other and unspecified carcinomas	Lung	Lung	C34.3-Lower lobe, lung	343	8240	Malignant	Well differentiated; Grade I	Right - origin of primary	Positive histology	8240/3: Carcinoid tumor, NOS	8240/3: Carcinoid tumor, NOS	8140-8389: adenomas and adenocarcinomas	Not Brain	XI(f.4) Carcinomas of lung	Lung and Bronchus	Blank(s)	NA	AJCC 6th ed derived from CS manual/coding instructions, v1.0	Blank(s)	Blank(s)	Blank(s)	Blank(s)	Blank(s)	NA	NA	NA	Blank(s)	Blank(s)	Blank(s)
29082214	Physicians office/private medical practitioner (LMD)	Blank(s)	Unknown	65-69 years	White	Female	2005	New Mexico - 1973+	Not applicable (1973-2004, 2005 not Louisiana, or 2006+)	28	NM: Los Alamos County (35028)	Yes	CHSDA	Southwest	New Mexico	Lung and Bronchus	Malignant	8.3 Carcinoma of trachea,bronchus, and lung	Unclassified	XI(f) Other and unspecified carcinomas	Lung	Lung	C34.1-Upper lobe, lung	341	8240	Malignant	Unknown	Right - origin of primary	Positive histology	8240/3: Carcinoid tumor, NOS	8240/3: Carcinoid tumor, NOS	8140-8389: adenomas and adenocarcinomas	Not Brain	XI(f.4) Carcinomas of lung	Lung and Bronchus	Blank(s)	NA	AJCC 6th ed derived from CS manual/coding instructions, v1.0	Blank(s)	Blank(s)	Blank(s)	Blank(s)	Blank(s)	NA	NA	NA	Blank(s)	Blank(s)	Blank(s)
29103897	Hospital inpatient/outpatient or clinic	Insured	Married (including common law)	65-69 years	White	Female	2007	New Mexico - 1973+	Not applicable (1973-2004, 2005 not Louisiana, or 2006+)	47	NM: San Miguel County (35047)	Yes	Not CHSDA	Southwest	New Mexico	Lung and Bronchus	Malignant	8.3 Carcinoma of trachea,bronchus, and lung	Unclassified	XI(f) Other and unspecified carcinomas	Lung	Lung	C34.2-Middle lobe, lung	342	8240	Malignant	Unknown	Right - origin of primary	Positive histology	8240/3: Carcinoid tumor, NOS	8240/3: Carcinoid tumor, NOS	8140-8389: adenomas and adenocarcinomas	Not Brain	XI(f.4) Carcinomas of lung	Lung and Bronchus	Blank(s)	NA	AJCC 6th ed derived from CS manual/coding instructions, v1.0	Blank(s)	Blank(s)	Blank(s)	Blank(s)	Blank(s)	NA	NA	NA	Blank(s)	Blank(s)	Blank(s)
29107244	Hospital inpatient/outpatient or clinic	Insured	Married (including common law)	65-69 years	White	Male	2007	New Mexico - 1973+	Not applicable (1973-2004, 2005 not Louisiana, or 2006+)	43	NM: Sandoval County (35043)	Yes	CHSDA	Southwest	New Mexico	Lung and Bronchus	Malignant	8.3 Carcinoma of trachea,bronchus, and lung	Unclassified	XI(f) Other and unspecified carcinomas	Lung	Lung	C34.3-Lower lobe, lung	343	8240	Malignant	Unknown	Right - origin of primary	Positive histology	8240/3: Carcinoid tumor, NOS	8240/3: Carcinoid tumor, NOS	8140-8389: adenomas and adenocarcinomas	Not Brain	XI(f.4) Carcinomas of lung	Lung and Bronchus	Blank(s)	NA	AJCC 6th ed derived from CS manual/coding instructions, v1.0	Blank(s)	Blank(s)	Blank(s)	Blank(s)	Blank(s)	NA	NA	NA	Blank(s)	Blank(s)	Blank(s)
29126312	Hospital inpatient/outpatient or clinic	Insured	Married (including common law)	40-44 years	White	Male	2009	New Mexico - 1973+	Not applicable (1973-2004, 2005 not Louisiana, or 2006+)	1	NM: Bernalillo County (35001)	Yes	CHSDA	Southwest	New Mexico	Lung and Bronchus	Malignant	8.3 Carcinoma of trachea,bronchus, and lung	Unclassified	XI(f) Other and unspecified carcinomas	Lung	Lung	C34.3-Lower lobe, lung	343	8240	Malignant	Unknown	Left - origin of primary	Positive histology	8240/3: Carcinoid tumor, NOS	8240/3: Carcinoid tumor, NOS	8140-8389: adenomas and adenocarcinomas	Not Brain	XI(f.4) Carcinomas of lung	Lung and Bronchus	Blank(s)	NA	AJCC 6th ed derived from CS manual/coding instructions, v1.0	Blank(s)	Blank(s)	Blank(s)	Blank(s)	Blank(s)	NA	NA	NA	Blank(s)	Blank(s)	Blank(s)
29128149	Hospital inpatient/outpatient or clinic	Insured	Married (including common law)	55-59 years	White	Female	2008	New Mexico - 1973+	Not applicable (1973-2004, 2005 not Louisiana, or 2006+)	1	NM: Bernalillo County (35001)	Yes	CHSDA	Southwest	New Mexico	Lung and Bronchus	Malignant	8.3 Carcinoma of trachea,bronchus, and lung	Unclassified	XI(f) Other and unspecified carcinomas	Lung	Lung	C34.3-Lower lobe, lung	343	8240	Malignant	Well differentiated; Grade I	Left - origin of primary	Positive histology	8240/3: Carcinoid tumor, NOS	8240/3: Carcinoid tumor, NOS	8140-8389: adenomas and adenocarcinomas	Not Brain	XI(f.4) Carcinomas of lung	Lung and Bronchus	Blank(s)	NA	AJCC 6th ed derived from CS manual/coding instructions, v1.0	Blank(s)	Blank(s)	Blank(s)	Blank(s)	Blank(s)	NA	NA	NA	Blank(s)	Blank(s)	Blank(s)
29139630	Hospital inpatient/outpatient or clinic	Insured/No specifics	Married (including common law)	45-49 years	White	Male	2009	New Mexico - 1973+	Not applicable (1973-2004, 2005 not Louisiana, or 2006+)	43	NM: Sandoval County (35043)	Yes	CHSDA	Southwest	New Mexico	Lung and Bronchus	Malignant	8.3 Carcinoma of trachea,bronchus, and lung	Unclassified	XI(f) Other and unspecified carcinomas	Lung	Lung	C34.3-Lower lobe, lung	343	8240	Malignant	Unknown	Right - origin of primary	Positive histology	8240/3: Carcinoid tumor, NOS	8240/3: Carcinoid tumor, NOS	8140-8389: adenomas and adenocarcinomas	Not Brain	XI(f.4) Carcinomas of lung	Lung and Bronchus	Blank(s)	NA	AJCC 6th ed derived from CS manual/coding instructions, v1.0	Blank(s)	Blank(s)	Blank(s)	Blank(s)	Blank(s)	NA	NA	NA	Blank(s)	Blank(s)	Blank(s)
29145180	Hospital inpatient/outpatient or clinic	Insured/No specifics	Widowed	70-74 years	Other (American Indian/AK Native, Asian/Pacific Islander)	Female	2009	New Mexico - 1973+	Not applicable (1973-2004, 2005 not Louisiana, or 2006+)	6	NM: Cibola County (35006) - 1982+	Yes	CHSDA	Southwest	New Mexico	Lung and Bronchus	Malignant	8.3 Carcinoma of trachea,bronchus, and lung	Unclassified	XI(f) Other and unspecified carcinomas	Lung	Lung	C34.3-Lower lobe, lung	343	8240	Malignant	Unknown	Right - origin of primary	Positive histology	8240/3: Carcinoid tumor, NOS	8240/3: Carcinoid tumor, NOS	8140-8389: adenomas and adenocarcinomas	Not Brain	XI(f.4) Carcinomas of lung	Lung and Bronchus	Blank(s)	NA	AJCC 6th ed derived from CS manual/coding instructions, v1.0	Blank(s)	Blank(s)	Blank(s)	Blank(s)	Blank(s)	NA	NA	NA	Blank(s)	Blank(s)	Blank(s)
29148667	Hospital inpatient/outpatient or clinic	Insured	Married (including common law)	50-54 years	White	Female	2009	New Mexico - 1973+	Not applicable (1973-2004, 2005 not Louisiana, or 2006+)	17	NM: Grant County (35017)	Yes	Not CHSDA	Southwest	New Mexico	Lung and Bronchus	Malignant	8.3 Carcinoma of trachea,bronchus, and lung	Unclassified	XI(f) Other and unspecified carcinomas	Lung	Lung	C34.3-Lower lobe, lung	343	8240	Malignant	Well differentiated; Grade I	Right - origin of primary	Positive histology	8240/3: Carcinoid tumor, NOS	8240/3: Carcinoid tumor, NOS	8140-8389: adenomas and adenocarcinomas	Not Brain	XI(f.4) Carcinomas of lung	Lung and Bronchus	Blank(s)	NA	AJCC 6th ed derived from CS manual/coding instructions, v1.0	Blank(s)	Blank(s)	Blank(s)	Blank(s)	Blank(s)	NA	NA	NA	Blank(s)	Blank(s)	Blank(s)
29158974	Hospital inpatient/outpatient or clinic	Insured/No specifics	Divorced	55-59 years	White	Female	2010	New Mexico - 1973+	Not applicable (1973-2004, 2005 not Louisiana, or 2006+)	1	NM: Bernalillo County (35001)	Yes	CHSDA	Southwest	New Mexico	Lung and Bronchus	Malignant	8.3 Carcinoma of trachea,bronchus, and lung	Unclassified	XI(f) Other and unspecified carcinomas	Lung	Lung	C34.3-Lower lobe, lung	343	8240	Malignant	Well differentiated; Grade I	Left - origin of primary	Positive histology	8240/3: Carcinoid tumor, NOS	8240/3: Carcinoid tumor, NOS	8140-8389: adenomas and adenocarcinomas	Not Brain	XI(f.4) Carcinomas of lung	Lung and Bronchus	IB	NA	AJCC 6th ed derived from CS manual/coding instructions, v1.0	Blank(s)	Blank(s)	T2a	N0	M0	NA	NA	NA	Blank(s)	Blank(s)	Blank(s)
29159865	Hospital inpatient/outpatient or clinic	Uninsured	Married (including common law)	55-59 years	White	Female	2010	New Mexico - 1973+	Not applicable (1973-2004, 2005 not Louisiana, or 2006+)	49	NM: Santa Fe County (35049)	Yes	CHSDA	Southwest	New Mexico	Lung and Bronchus	Malignant	8.3 Carcinoma of trachea,bronchus, and lung	Unclassified	XI(f) Other and unspecified carcinomas	Lung	Lung	C34.1-Upper lobe, lung	341	8240	Malignant	Well differentiated; Grade I	Right - origin of primary	Positive histology	8240/3: Carcinoid tumor, NOS	8240/3: Carcinoid tumor, NOS	8140-8389: adenomas and adenocarcinomas	Not Brain	XI(f.4) Carcinomas of lung	Lung and Bronchus	IA	NA	AJCC 6th ed derived from CS manual/coding instructions, v1.0	Blank(s)	Blank(s)	T1a	N0	M0	NA	NA	NA	Blank(s)	Blank(s)	Blank(s)
29168849	Physicians office/private medical practitioner (LMD)	Insured	Unknown	45-49 years	White	Male	2010	New Mexico - 1973+	Not applicable (1973-2004, 2005 not Louisiana, or 2006+)	49	NM: Santa Fe County (35049)	Yes	CHSDA	Southwest	New Mexico	Lung and Bronchus	Malignant	8.3 Carcinoma of trachea,bronchus, and lung	Unclassified	XI(f) Other and unspecified carcinomas	Lung	Lung	C34.2-Middle lobe, lung	342	8240	Malignant	Unknown	Right - origin of primary	Positive histology	8240/3: Carcinoid tumor, NOS	8240/3: Carcinoid tumor, NOS	8140-8389: adenomas and adenocarcinomas	Not Brain	XI(f.4) Carcinomas of lung	Lung and Bronchus	IB	NA	AJCC 6th ed derived from CS manual/coding instructions, v1.0	Blank(s)	Blank(s)	T2a	N0	M0	NA	NA	NA	Blank(s)	Blank(s)	Blank(s)
29169635	Hospital inpatient/outpatient or clinic	Insured	Married (including common law)	70-74 years	White	Male	2010	New Mexico - 1973+	Not applicable (1973-2004, 2005 not Louisiana, or 2006+)	9	NM: Curry County (35009)	Yes	Not CHSDA	Southwest	New Mexico	Lung and Bronchus	Malignant	8.3 Carcinoma of trachea,bronchus, and lung	Unclassified	XI(f) Other and unspecified carcinomas	Lung	Lung	C34.1-Upper lobe, lung	341	8240	Malignant	Well differentiated; Grade I	Left - origin of primary	Positive histology	8240/3: Carcinoid tumor, NOS	8240/3: Carcinoid tumor, NOS	8140-8389: adenomas and adenocarcinomas	Not Brain	XI(f.4) Carcinomas of lung	Lung and Bronchus	IB	NA	AJCC 6th ed derived from CS manual/coding instructions, v1.0	Blank(s)	Blank(s)	T2a	N0	M0	NA	NA	NA	Blank(s)	Blank(s)	Blank(s)
29171972	Hospital inpatient/outpatient or clinic	Insured	Married (including common law)	60-64 years	White	Male	2011	New Mexico - 1973+	Not applicable (1973-2004, 2005 not Louisiana, or 2006+)	1	NM: Bernalillo County (35001)	Yes	CHSDA	Southwest	New Mexico	Lung and Bronchus	Malignant	8.3 Carcinoma of trachea,bronchus, and lung	Unclassified	XI(f) Other and unspecified carcinomas	Lung	Lung	C34.1-Upper lobe, lung	341	8240	Malignant	Unknown	Left - origin of primary	Positive histology	8240/3: Carcinoid tumor, NOS	8240/3: Carcinoid tumor, NOS	8140-8389: adenomas and adenocarcinomas	Not Brain	XI(f.4) Carcinomas of lung	Lung and Bronchus	IB	NA	AJCC 6th ed derived from CS manual/coding instructions, v1.0	Blank(s)	Blank(s)	T2a	N0	M0	NA	NA	NA	Blank(s)	Blank(s)	Blank(s)
29175819	Hospital inpatient/outpatient or clinic	Insured/No specifics	Married (including common law)	45-49 years	White	Female	2011	New Mexico - 1973+	Not applicable (1973-2004, 2005 not Louisiana, or 2006+)	1	NM: Bernalillo County (35001)	Yes	CHSDA	Southwest	New Mexico	Lung and Bronchus	Malignant	8.3 Carcinoma of trachea,bronchus, and lung	Unclassified	XI(f) Other and unspecified carcinomas	Lung	Lung	C34.3-Lower lobe, lung	343	8240	Malignant	Well differentiated; Grade I	Right - origin of primary	Positive histology	8240/3: Carcinoid tumor, NOS	8240/3: Carcinoid tumor, NOS	8140-8389: adenomas and adenocarcinomas	Not Brain	XI(f.4) Carcinomas of lung	Lung and Bronchus	IA	NA	AJCC 6th ed derived from CS manual/coding instructions, v1.0	Blank(s)	Blank(s)	T1a	N0	M0	NA	NA	NA	Blank(s)	Blank(s)	Blank(s)
29190968	Hospital inpatient/outpatient or clinic	Uninsured	Divorced	60-64 years	White	Female	2013	New Mexico - 1973+	Not applicable (1973-2004, 2005 not Louisiana, or 2006+)	1	NM: Bernalillo County (35001)	Yes	CHSDA	Southwest	New Mexico	Lung and Bronchus	Malignant	8.3 Carcinoma of trachea,bronchus, and lung	Unclassified	XI(f) Other and unspecified carcinomas	Lung	Lung	C34.1-Upper lobe, lung	341	8240	Malignant	Well differentiated; Grade I	Right - origin of primary	Positive histology	8240/3: Carcinoid tumor, NOS	8240/3: Carcinoid tumor, NOS	8140-8389: adenomas and adenocarcinomas	Not Brain	XI(f.4) Carcinomas of lung	Lung and Bronchus	IA	NA	AJCC 6th ed derived from CS manual/coding instructions, v1.0	Blank(s)	Blank(s)	T1a	N0	M0	NA	NA	NA	Blank(s)	Blank(s)	Blank(s)
29194255	Hospital inpatient/outpatient or clinic	Insured	Married (including common law)	65-69 years	White	Male	2012	New Mexico - 1973+	Not applicable (1973-2004, 2005 not Louisiana, or 2006+)	1	NM: Bernalillo County (35001)	Yes	CHSDA	Southwest	New Mexico	Lung and Bronchus	Malignant	8.3 Carcinoma of trachea,bronchus, and lung	Unclassified	XI(f) Other and unspecified carcinomas	Lung	Lung	C34.3-Lower lobe, lung	343	8240	Malignant	Unknown	Left - origin of primary	Positive histology	8240/3: Carcinoid tumor, NOS	8240/3: Carcinoid tumor, NOS	8140-8389: adenomas and adenocarcinomas	Not Brain	XI(f.4) Carcinomas of lung	Lung and Bronchus	IA	NA	AJCC 6th ed derived from CS manual/coding instructions, v1.0	Blank(s)	Blank(s)	T1a	N0	M0	NA	NA	NA	Blank(s)	Blank(s)	Blank(s)
29195256	Hospital inpatient/outpatient or clinic	Insured	Married (including common law)	45-49 years	White	Male	2013	New Mexico - 1973+	Not applicable (1973-2004, 2005 not Louisiana, or 2006+)	1	NM: Bernalillo County (35001)	Yes	CHSDA	Southwest	New Mexico	Lung and Bronchus	Malignant	8.3 Carcinoma of trachea,bronchus, and lung	Unclassified	XI(f) Other and unspecified carcinomas	Lung	Lung	C34.1-Upper lobe, lung	341	8240	Malignant	Well differentiated; Grade I	Left - origin of primary	Positive histology	8240/3: Carcinoid tumor, NOS	8240/3: Carcinoid tumor, NOS	8140-8389: adenomas and adenocarcinomas	Not Brain	XI(f.4) Carcinomas of lung	Lung and Bronchus	IA	NA	AJCC 6th ed derived from CS manual/coding instructions, v1.0	Blank(s)	Blank(s)	T1a	N0	M0	NA	NA	NA	Blank(s)	Blank(s)	Blank(s)
29200237	Hospital inpatient/outpatient or clinic	Insured	Married (including common law)	70-74 years	White	Male	2012	New Mexico - 1973+	Not applicable (1973-2004, 2005 not Louisiana, or 2006+)	1	NM: Bernalillo County (35001)	Yes	CHSDA	Southwest	New Mexico	Lung and Bronchus	Malignant	8.3 Carcinoma of trachea,bronchus, and lung	Unclassified	XI(f) Other and unspecified carcinomas	Lung	Lung	C34.3-Lower lobe, lung	343	8240	Malignant	Unknown	Right - origin of primary	Positive histology	8240/3: Carcinoid tumor, NOS	8240/3: Carcinoid tumor, NOS	8140-8389: adenomas and adenocarcinomas	Not Brain	XI(f.4) Carcinomas of lung	Lung and Bronchus	IA	NA	AJCC 6th ed derived from CS manual/coding instructions, v1.0	Blank(s)	Blank(s)	T1a	N0	M0	NA	NA	NA	Blank(s)	Blank(s)	Blank(s)
29204572	Hospital inpatient/outpatient or clinic	Insured	Married (including common law)	55-59 years	White	Male	2012	New Mexico - 1973+	Not applicable (1973-2004, 2005 not Louisiana, or 2006+)	25	NM: Lea County (35025)	Yes	Not CHSDA	Southwest	New Mexico	Lung and Bronchus	Malignant	8.3 Carcinoma of trachea,bronchus, and lung	Unclassified	XI(f) Other and unspecified carcinomas	Lung	Lung	C34.1-Upper lobe, lung	341	8240	Malignant	Moderately differentiated; Grade II	Left - origin of primary	Positive histology	8240/3: Carcinoid tumor, NOS	8240/3: Carcinoid tumor, NOS	8140-8389: adenomas and adenocarcinomas	Not Brain	XI(f.4) Carcinomas of lung	Lung and Bronchus	IA	NA	AJCC 6th ed derived from CS manual/coding instructions, v1.0	Blank(s)	Blank(s)	T1a	N0	M0	NA	NA	NA	Blank(s)	Blank(s)	Blank(s)
29205553	Hospital inpatient/outpatient or clinic	Insured	Married (including common law)	65-69 years	White	Female	2013	New Mexico - 1973+	Not applicable (1973-2004, 2005 not Louisiana, or 2006+)	1	NM: Bernalillo County (35001)	Yes	CHSDA	Southwest	New Mexico	Lung and Bronchus	Malignant	8.3 Carcinoma of trachea,bronchus, and lung	Unclassified	XI(f) Other and unspecified carcinomas	Lung	Lung	C34.1-Upper lobe, lung	341	8240	Malignant	Well differentiated; Grade I	Left - origin of primary	Positive histology	8240/3: Carcinoid tumor, NOS	8240/3: Carcinoid tumor, NOS	8140-8389: adenomas and adenocarcinomas	Not Brain	XI(f.4) Carcinomas of lung	Lung and Bronchus	IA	NA	AJCC 6th ed derived from CS manual/coding instructions, v1.0	Blank(s)	Blank(s)	T1b	N0	M0	NA	NA	NA	Blank(s)	Blank(s)	Blank(s)
29214809	Hospital inpatient/outpatient or clinic	Insured	Married (including common law)	70-74 years	White	Female	2013	New Mexico - 1973+	Not applicable (1973-2004, 2005 not Louisiana, or 2006+)	15	NM: Eddy County (35015)	Yes	Not CHSDA	Southwest	New Mexico	Lung and Bronchus	Malignant	8.3 Carcinoma of trachea,bronchus, and lung	Unclassified	XI(f) Other and unspecified carcinomas	Lung	Lung	C34.2-Middle lobe, lung	342	8240	Malignant	Unknown	Right - origin of primary	Positive histology	8240/3: Carcinoid tumor, NOS	8240/3: Carcinoid tumor, NOS	8140-8389: adenomas and adenocarcinomas	Not Brain	XI(f.4) Carcinomas of lung	Lung and Bronchus	IA	NA	AJCC 6th ed derived from CS manual/coding instructions, v1.0	Blank(s)	Blank(s)	T1a	N0	M0	NA	NA	NA	Blank(s)	Blank(s)	Blank(s)
29219373	Hospital inpatient/outpatient or clinic	Insured/No specifics	Divorced	50-54 years	White	Female	2013	New Mexico - 1973+	Not applicable (1973-2004, 2005 not Louisiana, or 2006+)	1	NM: Bernalillo County (35001)	Yes	CHSDA	Southwest	New Mexico	Lung and Bronchus	Malignant	8.3 Carcinoma of trachea,bronchus, and lung	Unclassified	XI(f) Other and unspecified carcinomas	Lung	Lung	C34.3-Lower lobe, lung	343	8240	Malignant	Unknown	Left - origin of primary	Positive histology	8240/3: Carcinoid tumor, NOS	8240/3: Carcinoid tumor, NOS	8140-8389: adenomas and adenocarcinomas	Not Brain	XI(f.4) Carcinomas of lung	Lung and Bronchus	IA	NA	AJCC 6th ed derived from CS manual/coding instructions, v1.0	Blank(s)	Blank(s)	T1a	N0	M0	NA	NA	NA	Blank(s)	Blank(s)	Blank(s)
29224938	Hospital inpatient/outpatient or clinic	Insured	Married (including common law)	45-49 years	White	Female	2014	New Mexico - 1973+	Not applicable (1973-2004, 2005 not Louisiana, or 2006+)	43	NM: Sandoval County (35043)	Yes	CHSDA	Southwest	New Mexico	Lung and Bronchus	Malignant	8.3 Carcinoma of trachea,bronchus, and lung	Unclassified	XI(f) Other and unspecified carcinomas	Lung	Lung	C34.2-Middle lobe, lung	342	8240	Malignant	Unknown	Right - origin of primary	Positive histology	8240/3: Carcinoid tumor, NOS	8240/3: Carcinoid tumor, NOS	8140-8389: adenomas and adenocarcinomas	Not Brain	XI(f.4) Carcinomas of lung	Lung and Bronchus	IA	NA	AJCC 6th ed derived from CS manual/coding instructions, v1.0	Blank(s)	Blank(s)	T1a	N0	M0	NA	NA	NA	Blank(s)	Blank(s)	Blank(s)
29236203	Hospital inpatient/outpatient or clinic	Insured	Married (including common law)	65-69 years	White	Male	2015	New Mexico - 1973+	Not applicable (1973-2004, 2005 not Louisiana, or 2006+)	1	NM: Bernalillo County (35001)	Yes	CHSDA	Southwest	New Mexico	Lung and Bronchus	Malignant	8.3 Carcinoma of trachea,bronchus, and lung	Unclassified	XI(f) Other and unspecified carcinomas	Lung	Lung	C34.2-Middle lobe, lung	342	8240	Malignant	Well differentiated; Grade I	Right - origin of primary	Positive histology	8240/3: Carcinoid tumor, NOS	8240/3: Carcinoid tumor, NOS	8140-8389: adenomas and adenocarcinomas	Not Brain	XI(f.4) Carcinomas of lung	Lung and Bronchus	IIB	NA	AJCC 6th ed derived from CS manual/coding instructions, v1.0	Blank(s)	Blank(s)	T3	N0	M0	NA	NA	NA	Blank(s)	Blank(s)	Blank(s)
29239469	Hospital inpatient/outpatient or clinic	Insured/No specifics	Married (including common law)	55-59 years	White	Male	2014	New Mexico - 1973+	Not applicable (1973-2004, 2005 not Louisiana, or 2006+)	13	NM: Dona Ana County (35013)	Yes	Not CHSDA	Southwest	New Mexico	Lung and Bronchus	Malignant	8.3 Carcinoma of trachea,bronchus, and lung	Unclassified	XI(f) Other and unspecified carcinomas	Lung	Lung	C34.0-Main bronchus	340	8240	Malignant	Well differentiated; Grade I	Right - origin of primary	Positive histology	8240/3: Carcinoid tumor, NOS	8240/3: Carcinoid tumor, NOS	8140-8389: adenomas and adenocarcinomas	Not Brain	XI(f.4) Carcinomas of lung	Lung and Bronchus	IIB	NA	AJCC 6th ed derived from CS manual/coding instructions, v1.0	Blank(s)	Blank(s)	T3	N0	M0	NA	NA	NA	Blank(s)	Blank(s)	Blank(s)
29241000	Hospital inpatient/outpatient or clinic	Any Medicaid	Divorced	45-49 years	White	Female	2015	New Mexico - 1973+	Not applicable (1973-2004, 2005 not Louisiana, or 2006+)	1	NM: Bernalillo County (35001)	Yes	CHSDA	Southwest	New Mexico	Lung and Bronchus	Malignant	8.3 Carcinoma of trachea,bronchus, and lung	Unclassified	XI(f) Other and unspecified carcinomas	Lung	Lung	C34.3-Lower lobe, lung	343	8240	Malignant	Well differentiated; Grade I	Left - origin of primary	Positive histology	8240/3: Carcinoid tumor, NOS	8240/3: Carcinoid tumor, NOS	8140-8389: adenomas and adenocarcinomas	Not Brain	XI(f.4) Carcinomas of lung	Lung and Bronchus	IIA	NA	AJCC 6th ed derived from CS manual/coding instructions, v1.0	Blank(s)	Blank(s)	T2b	N0	M0	NA	NA	NA	Blank(s)	Blank(s)	Blank(s)
31273254	Hospital inpatient/outpatient or clinic	Insured	Married (including common law)	50-54 years	White	Female	2010	Seattle (Puget Sound) - 1974+	Not applicable (1973-2004, 2005 not Louisiana, or 2006+)	33	WA: King County (53033)	Yes	CHSDA	Pacific Coast	Washington	Lung and Bronchus	Malignant	8.3 Carcinoma of trachea,bronchus, and lung	Unclassified	XI(f) Other and unspecified carcinomas	Lung	Lung	C34.2-Middle lobe, lung	342	8240	Malignant	Unknown	Right - origin of primary	Positive histology	8240/3: Carcinoid tumor, NOS	8240/3: Carcinoid tumor, NOS	8140-8389: adenomas and adenocarcinomas	Not Brain	XI(f.4) Carcinomas of lung	Lung and Bronchus	IA	NA	AJCC 6th ed derived from CS manual/coding instructions, v1.0	Blank(s)	Blank(s)	T1a	N0	M0	NA	NA	NA	Blank(s)	Blank(s)	Blank(s)
33671346	Hospital inpatient/outpatient or clinic	Blank(s)	Widowed	80-84 years	White	Male	2004	Seattle (Puget Sound) - 1974+	Not applicable (1973-2004, 2005 not Louisiana, or 2006+)	33	WA: King County (53033)	Yes	CHSDA	Pacific Coast	Washington	Lung and Bronchus	Malignant	8.3 Carcinoma of trachea,bronchus, and lung	Unclassified	XI(f) Other and unspecified carcinomas	Lung	Lung	C34.3-Lower lobe, lung	343	8240	Malignant	Well differentiated; Grade I	Right - origin of primary	Positive histology	8240/3: Carcinoid tumor, NOS	8240/3: Carcinoid tumor, NOS	8140-8389: adenomas and adenocarcinomas	Not Brain	XI(f.4) Carcinomas of lung	Lung and Bronchus	Blank(s)	NA	AJCC 6th ed derived from CS manual/coding instructions, v1.0	Blank(s)	Blank(s)	Blank(s)	Blank(s)	Blank(s)	NA	NA	NA	Blank(s)	Blank(s)	Blank(s)
33672298	Hospital inpatient/outpatient or clinic	Blank(s)	Married (including common law)	45-49 years	White	Female	2004	Seattle (Puget Sound) - 1974+	Not applicable (1973-2004, 2005 not Louisiana, or 2006+)	53	WA: Pierce County (53053)	Yes	CHSDA	Pacific Coast	Washington	Lung and Bronchus	Malignant	8.3 Carcinoma of trachea,bronchus, and lung	Unclassified	XI(f) Other and unspecified carcinomas	Lung	Lung	C34.3-Lower lobe, lung	343	8240	Malignant	Unknown	Left - origin of primary	Positive histology	8240/3: Carcinoid tumor, NOS	8240/3: Carcinoid tumor, NOS	8140-8389: adenomas and adenocarcinomas	Not Brain	XI(f.4) Carcinomas of lung	Lung and Bronchus	Blank(s)	NA	AJCC 6th ed derived from CS manual/coding instructions, v1.0	Blank(s)	Blank(s)	Blank(s)	Blank(s)	Blank(s)	NA	NA	NA	Blank(s)	Blank(s)	Blank(s)
33681780	Hospital inpatient/outpatient or clinic	Blank(s)	Single (never married)	50-54 years	White	Female	2004	Seattle (Puget Sound) - 1974+	Not applicable (1973-2004, 2005 not Louisiana, or 2006+)	33	WA: King County (53033)	Yes	CHSDA	Pacific Coast	Washington	Lung and Bronchus	Malignant	8.3 Carcinoma of trachea,bronchus, and lung	Unclassified	XI(f) Other and unspecified carcinomas	Lung	Lung	C34.3-Lower lobe, lung	343	8240	Malignant	Unknown	Right - origin of primary	Positive histology	8240/3: Carcinoid tumor, NOS	8240/3: Carcinoid tumor, NOS	8140-8389: adenomas and adenocarcinomas	Not Brain	XI(f.4) Carcinomas of lung	Lung and Bronchus	Blank(s)	NA	AJCC 6th ed derived from CS manual/coding instructions, v1.0	Blank(s)	Blank(s)	Blank(s)	Blank(s)	Blank(s)	NA	NA	NA	Blank(s)	Blank(s)	Blank(s)
33724789	Hospital inpatient/outpatient or clinic	Blank(s)	Married (including common law)	45-49 years	White	Female	2005	Seattle (Puget Sound) - 1974+	Not applicable (1973-2004, 2005 not Louisiana, or 2006+)	55	WA: San Juan County (53055)	Yes	CHSDA	Pacific Coast	Washington	Lung and Bronchus	Malignant	8.3 Carcinoma of trachea,bronchus, and lung	Unclassified	XI(f) Other and unspecified carcinomas	Lung	Lung	C34.3-Lower lobe, lung	343	8240	Malignant	Unknown	Right - origin of primary	Positive histology	8240/3: Carcinoid tumor, NOS	8240/3: Carcinoid tumor, NOS	8140-8389: adenomas and adenocarcinomas	Not Brain	XI(f.4) Carcinomas of lung	Lung and Bronchus	Blank(s)	NA	AJCC 6th ed derived from CS manual/coding instructions, v1.0	Blank(s)	Blank(s)	Blank(s)	Blank(s)	Blank(s)	NA	NA	NA	Blank(s)	Blank(s)	Blank(s)
34687387	Hospital inpatient/outpatient or clinic	Blank(s)	Single (never married)	65-69 years	White	Female	2006	Seattle (Puget Sound) - 1974+	Not applicable (1973-2004, 2005 not Louisiana, or 2006+)	33	WA: King County (53033)	Yes	CHSDA	Pacific Coast	Washington	Lung and Bronchus	Malignant	8.3 Carcinoma of trachea,bronchus, and lung	Unclassified	XI(f) Other and unspecified carcinomas	Lung	Lung	C34.9-Lung, NOS	349	8240	Malignant	Well differentiated; Grade I	Left - origin of primary	Positive histology	8240/3: Carcinoid tumor, NOS	8240/3: Carcinoid tumor, NOS	8140-8389: adenomas and adenocarcinomas	Not Brain	XI(f.4) Carcinomas of lung	Lung and Bronchus	Blank(s)	NA	AJCC 6th ed derived from CS manual/coding instructions, v1.0	Blank(s)	Blank(s)	Blank(s)	Blank(s)	Blank(s)	NA	NA	NA	Blank(s)	Blank(s)	Blank(s)
34689291	Hospital inpatient/outpatient or clinic	Blank(s)	Married (including common law)	60-64 years	White	Female	2006	Seattle (Puget Sound) - 1974+	Not applicable (1973-2004, 2005 not Louisiana, or 2006+)	73	WA: Whatcom County (53073)	Yes	CHSDA	Pacific Coast	Washington	Lung and Bronchus	Malignant	8.3 Carcinoma of trachea,bronchus, and lung	Unclassified	XI(f) Other and unspecified carcinomas	Lung	Lung	C34.3-Lower lobe, lung	343	8240	Malignant	Unknown	Left - origin of primary	Positive histology	8240/3: Carcinoid tumor, NOS	8240/3: Carcinoid tumor, NOS	8140-8389: adenomas and adenocarcinomas	Not Brain	XI(f.4) Carcinomas of lung	Lung and Bronchus	Blank(s)	NA	AJCC 6th ed derived from CS manual/coding instructions, v1.0	Blank(s)	Blank(s)	Blank(s)	Blank(s)	Blank(s)	NA	NA	NA	Blank(s)	Blank(s)	Blank(s)
[truncated: 1,392 more rows]
[truncated: 154 more columns]
