# Supplementary material for: Wedge resection is equal to segmental resection for pulmonary typical carcinoid patients at localized stage: a population-based analysis
Source: PeerJ. 2019 Sep 10;7:e7519. doi: 10.7717/peerj.7519 (PMC6743473; doi:10.7717/peerj.7519)
Supplement: Table S2 [file peerj-07-7519-s002.xlsx]

## Sheet: adenocarcinoma
Patient ID	Marital status at diagnosis	Race recode (White, Black, Other)	Sex	Year of diagnosis	Primary Site - labeled	Primary Site	Grade	Laterality	Derived AJCC Stage Group, 7th ed (2010+)	Derived AJCC - Flag (2004+)	Derived AJCC T, 7th ed (2010+)	Derived AJCC N, 7th ed (2010+)	Derived AJCC M, 7th ed (2010+)	Summary stage 2000 (1998+)	CS tumor size (2004+)	CS extension (2004+)	CS lymph nodes (2004+)	CS mets at dx (2004+)	CS Tumor Size/Ext Eval (2004+)	CS Reg Node Eval (2004+)	CS Mets Eval (2004+)	Regional nodes examined (1988+)	Regional nodes positive (1988+)	RX Summ--Surg Prim Site (1998+)	RX Summ--Scope Reg LN Sur (2003+)	RX Summ--Surg Oth Reg/Dis (2003+)	Radiation sequence with surgery	Reason no cancer-directed surgery	Radiation recode	Chemotherapy recode (yes, no/unk)	SEER cause-specific death classification	SEER other cause of death classification	Survival months	Vital status recode (study cutoff used)	Lung - Surgery to Other Regional/Distant Sites (1998+)	Lung - Surgery to Primary Site (1988-2015)	Lung - Tumor Size (1988+)	Histology	Histology1
65855138	Unknown	Unknown	Female	2005	C34.1-Upper lobe, lung	341	Unknown	Left - origin of primary	UNK Stage	AJCC 6th ed derived from CS manual/coding instructions, v1.0	TX	NX	MX	Unknown/unstaged	999	999	999	99	1	9	9	99	99	0	None	None; diagnosed at autopsy	No radiation and/or cancer-directed surgery	Recommended but not performed, unknown reason	None/Unknown	No/Unknown	Alive or dead of other cause	Dead (attributable to causes other than this cancer dx)	0	Dead	None	No Surgery Of Primary Site	Unknown	Carcinoid	Atypical Carcinoid
51062654	Married (including common law)	White	Female	2009	C34.3-Lower lobe, lung	343	Unknown	Right - origin of primary	IIB	AJCC 6th ed derived from CS manual/coding instructions, v1.0	T2	N1	M0	Regional	55	100	100	0	3	3	0	4	1	48	4 or more regional lymph nodes removed	None; diagnosed at autopsy	No radiation and/or cancer-directed surgery	Surgery performed	None/Unknown	No/Unknown	Alive or dead of other cause	Alive or dead due to cancer	0	Alive	None	Lobectomy/Bilobectomy	55 mm (5.5 cm)	Carcinoid	Atypical Carcinoid
81142637	Single (never married)	Black	Female	2014	C34.2-Middle lobe, lung	342	Well differentiated; Grade I	Right - origin of primary	IA	AJCC 6th ed derived from CS manual/coding instructions, v1.0	T1	N0	M0	Localized	12	100	0	0	3	3	0	1	0	21	1 to 3 regional lymph nodes removed	None; diagnosed at autopsy	No radiation and/or cancer-directed surgery	Surgery performed	None/Unknown	No/Unknown	Alive or dead of other cause	Dead (attributable to causes other than this cancer dx)	0	Dead	None	Partial/Wedge/Segmental Resec., Lingulectomy, Partial Lobectomy, Sleeve Resec.	12 mm (1.2 cm)	Carcinoid	Atypical Carcinoid
12198252	Married (including common law)	White	Female	2015	C34.1-Upper lobe, lung	341	Moderately differentiated; Grade II	Left - origin of primary	IB	AJCC 6th ed derived from CS manual/coding instructions, v1.0	T2	N0	M0	Regional	11	420	0	0	3	3	0	8	0	22	4 or more regional lymph nodes removed	None; diagnosed at autopsy	No radiation and/or cancer-directed surgery	Surgery performed	None/Unknown	No/Unknown	Alive or dead of other cause	Alive or dead due to cancer	0	Alive	None	Partial/Wedge/Segmental Resec., Lingulectomy, Partial Lobectomy, Sleeve Resec.	11 mm (1.1 cm)	Carcinoid	Atypical Carcinoid
12211943	Single (never married)	White	Male	2015	C34.2-Middle lobe, lung	342	Unknown	Right - origin of primary	IA	AJCC 6th ed derived from CS manual/coding instructions, v1.0	T1	N0	M0	Localized	13	100	0	0	3	0	0	0	98	21	None	None; diagnosed at autopsy	No radiation and/or cancer-directed surgery	Surgery performed	None/Unknown	No/Unknown	Alive or dead of other cause	Alive or dead due to cancer	0	Alive	None	Partial/Wedge/Segmental Resec., Lingulectomy, Partial Lobectomy, Sleeve Resec.	13 mm (1.3 cm)	Carcinoid	Atypical Carcinoid
53101263	Unknown	White	Male	2015	C34.1-Upper lobe, lung	341	Unknown	Right - origin of primary	IIIB	AJCC 6th ed derived from CS manual/coding instructions, v1.0	T4	N2	M0	Regional	19	100	200	0	3	3	0	6	4	33	4 or more regional lymph nodes removed	None; diagnosed at autopsy	No radiation and/or cancer-directed surgery	Surgery performed	None/Unknown	No/Unknown	Alive or dead of other cause	Alive or dead due to cancer	0	Alive	None	Lobectomy/Bilobectomy	19 mm (1.9 cm)	Carcinoid	Atypical Carcinoid
53123961	Married (including common law)	White	Male	2015	C34.3-Lower lobe, lung	343	Moderately differentiated; Grade II	Right - origin of primary	UNK Stage	AJCC 6th ed derived from CS manual/coding instructions, v1.0	TX	NX	MX	Unknown/unstaged	999	999	999	99	9	9	9	15	0	33	4 or more regional lymph nodes removed	None; diagnosed at autopsy	No radiation and/or cancer-directed surgery	Surgery performed	None/Unknown	No/Unknown	Alive or dead of other cause	Alive or dead due to cancer	0	Alive	None	Lobectomy/Bilobectomy	Unknown	Carcinoid	Atypical Carcinoid
72612443	Married (including common law)	White	Female	2015	C34.0-Main bronchus	340	Unknown	Left - origin of primary	UNK Stage	AJCC 6th ed derived from CS manual/coding instructions, v1.0	TX	NX	MX	Unknown/unstaged	999	999	999	99	0	0	9	0	98	0	None	None; diagnosed at autopsy	No radiation and/or cancer-directed surgery	Not recommended	None/Unknown	No/Unknown	Alive or dead of other cause	Alive or dead due to cancer	0	Alive	None	No Surgery Of Primary Site	Unknown	Carcinoid	Atypical Carcinoid
99135939	Married (including common law)	White	Female	2015	C34.3-Lower lobe, lung	343	Moderately differentiated; Grade II	Left - origin of primary	IA	AJCC 6th ed derived from CS manual/coding instructions, v1.0	T1	N0	M0	Localized	30	300	0	0	3	0	0	98	0	21	None	None; diagnosed at autopsy	No radiation and/or cancer-directed surgery	Surgery performed	None/Unknown	No/Unknown	Alive or dead of other cause	Alive or dead due to cancer	0	Alive	None	Partial/Wedge/Segmental Resec., Lingulectomy, Partial Lobectomy, Sleeve Resec.	30 mm (3.0 cm)	Carcinoid	Atypical Carcinoid
4469353	Married (including common law)	White	Female	2004	C34.3-Lower lobe, lung	343	Well differentiated; Grade I	Right - origin of primary	Blank(s)	AJCC 6th ed derived from CS manual/coding instructions, v1.0	Blank(s)	Blank(s)	Blank(s)	Distant	40	100	0	40	0	0	0	0	98	0	None	None; diagnosed at autopsy	No radiation and/or cancer-directed surgery	Not recommended	None/Unknown	No/Unknown	Alive or dead of other cause	Dead (attributable to causes other than this cancer dx)	0	Dead	None	No Surgery Of Primary Site	40 mm (4.0 cm)	Carcinoid	Typical Carcinoid
49861446	Married (including common law)	Other (American Indian/AK Native, Asian/Pacific Islander)	Female	2004	C34.3-Lower lobe, lung	343	Unknown	Left - origin of primary	Blank(s)	AJCC 6th ed derived from CS manual/coding instructions, v1.0	Blank(s)	Blank(s)	Blank(s)	Localized	25	100	0	0	0	0	0	0	98	0	None	None; diagnosed at autopsy	No radiation and/or cancer-directed surgery	Not recommended	Beam radiation	Yes	Alive or dead of other cause	Alive or dead due to cancer	0	Alive	None	Lobectomy/Bilobectomy	25 mm (2.5 cm)	Carcinoid	Typical Carcinoid
49867733	Married (including common law)	White	Male	2004	C34.3-Lower lobe, lung	343	Unknown	Left - origin of primary	Blank(s)	AJCC 6th ed derived from CS manual/coding instructions, v1.0	Blank(s)	Blank(s)	Blank(s)	Localized	21	100	0	0	3	3	0	4	1	22	4 or more regional lymph nodes removed	None; diagnosed at autopsy	No radiation and/or cancer-directed surgery	Surgery performed	None/Unknown	No/Unknown	Alive or dead of other cause	Alive or dead due to cancer	0	Alive	None	Lobectomy/Bilobectomy	21 mm (2.1 cm)	Carcinoid	Typical Carcinoid
64496569	Married (including common law)	White	Female	2004	C34.2-Middle lobe, lung	342	Unknown	Right - origin of primary	Blank(s)	AJCC 6th ed derived from CS manual/coding instructions, v1.0	Blank(s)	Blank(s)	Blank(s)	Localized	999	100	0	0	Blank(s)	Blank(s)	Blank(s)	Blank(s)	Blank(s)	Blank(s)	Blank(s)	Blank(s)	No radiation and/or cancer-directed surgery	Surgery performed	None/Unknown	No/Unknown	Alive or dead of other cause	Dead (attributable to causes other than this cancer dx)	0	Dead	None	Partial/Wedge/Segmental Resec., Lingulectomy, Partial Lobectomy, Sleeve Resec.	Unknown	Carcinoid	Typical Carcinoid
75132275	Married (including common law)	White	Male	2004	C34.3-Lower lobe, lung	343	Unknown	Right - origin of primary	Blank(s)	AJCC 6th ed derived from CS manual/coding instructions, v1.0	Blank(s)	Blank(s)	Blank(s)	Regional	10	400	0	0	Blank(s)	Blank(s)	Blank(s)	Blank(s)	Blank(s)	Blank(s)	Blank(s)	Blank(s)	No radiation and/or cancer-directed surgery	Surgery performed	None/Unknown	No/Unknown	Alive or dead of other cause	Dead (attributable to causes other than this cancer dx)	0	Dead	None	Lobectomy/Bilobectomy	10 mm (1.0 cm)	Carcinoid	Typical Carcinoid
80015734	Married (including common law)	White	Female	2004	C34.1-Upper lobe, lung	341	Unknown	Left - origin of primary	Blank(s)	AJCC 6th ed derived from CS manual/coding instructions, v1.0	Blank(s)	Blank(s)	Blank(s)	Distant	999	300	200	40	Blank(s)	Blank(s)	Blank(s)	0	98	Blank(s)	Blank(s)	Blank(s)	No radiation and/or cancer-directed surgery	Surgery performed	None/Unknown	No/Unknown	Alive or dead of other cause	Dead (attributable to causes other than this cancer dx)	0	Dead	None	No Surgery Of Primary Site	Unknown	Carcinoid	Typical Carcinoid
18428747	Married (including common law)	White	Male	2005	C34.3-Lower lobe, lung	343	Unknown	Right - origin of primary	Blank(s)	AJCC 6th ed derived from CS manual/coding instructions, v1.0	Blank(s)	Blank(s)	Blank(s)	Regional	25	100	100	0	3	3	0	4	0	33	4 or more regional lymph nodes removed	None; diagnosed at autopsy	No radiation and/or cancer-directed surgery	Surgery performed	None/Unknown	No/Unknown	Alive or dead of other cause	Dead (attributable to causes other than this cancer dx)	0	Dead	None	Lobectomy/Bilobectomy	25 mm (2.5 cm)	Carcinoid	Typical Carcinoid
26121750	Married (including common law)	Other (American Indian/AK Native, Asian/Pacific Islander)	Female	2005	C34.1-Upper lobe, lung	341	Unknown	Left - origin of primary	Blank(s)	AJCC 6th ed derived from CS manual/coding instructions, v1.0	Blank(s)	Blank(s)	Blank(s)	Localized	12	100	0	0	3	3	0	5	0	45	4 or more regional lymph nodes removed	None; diagnosed at autopsy	No radiation and/or cancer-directed surgery	Surgery performed	None/Unknown	No/Unknown	Alive or dead of other cause	Alive or dead due to cancer	0	Alive	None	Partial/Wedge/Segmental Resec., Lingulectomy, Partial Lobectomy, Sleeve Resec.	12 mm (1.2 cm)	Carcinoid	Typical Carcinoid
40375750	Married (including common law)	Black	Female	2005	C34.3-Lower lobe, lung	343	Unknown	Right - origin of primary	Blank(s)	AJCC 6th ed derived from CS manual/coding instructions, v1.0	Blank(s)	Blank(s)	Blank(s)	Localized	15	100	0	0	Blank(s)	Blank(s)	Blank(s)	Blank(s)	Blank(s)	Blank(s)	Blank(s)	Blank(s)	No radiation and/or cancer-directed surgery	Recommended but not performed, unknown reason	None/Unknown	No/Unknown	Alive or dead of other cause	Dead (attributable to causes other than this cancer dx)	0	Dead	None	Lobectomy/Bilobectomy	15 mm (1.5 cm)	Carcinoid	Typical Carcinoid
49928186	Married (including common law)	White	Female	2005	C34.1-Upper lobe, lung	341	Unknown	Right - origin of primary	Blank(s)	AJCC 6th ed derived from CS manual/coding instructions, v1.0	Blank(s)	Blank(s)	Blank(s)	Localized	15	100	0	0	Blank(s)	Blank(s)	Blank(s)	Blank(s)	Blank(s)	Blank(s)	Blank(s)	Blank(s)	No radiation and/or cancer-directed surgery	Surgery performed	None/Unknown	No/Unknown	Alive or dead of other cause	Dead (attributable to causes other than this cancer dx)	0	Dead	None	Lobectomy/Bilobectomy	15 mm (1.5 cm)	Carcinoid	Typical Carcinoid
64481642	Married (including common law)	White	Female	2005	C34.8-Overlapping lesion of lung	348	Unknown	Right - origin of primary	Blank(s)	AJCC 6th ed derived from CS manual/coding instructions, v1.0	Blank(s)	Blank(s)	Blank(s)	Distant	100	720	0	0	Blank(s)	Blank(s)	Blank(s)	Blank(s)	Blank(s)	Blank(s)	Blank(s)	Blank(s)	No radiation and/or cancer-directed surgery	Recommended but not performed, unknown reason	None/Unknown	No/Unknown	Alive or dead of other cause	Dead (attributable to causes other than this cancer dx)	0	Dead	None	No Surgery Of Primary Site	100 mm (10.0 cm)	Carcinoid	Typical Carcinoid
65708353	Married (including common law)	White	Female	2005	C34.3-Lower lobe, lung	343	Unknown	Left - origin of primary	Blank(s)	AJCC 6th ed derived from CS manual/coding instructions, v1.0	Blank(s)	Blank(s)	Blank(s)	Localized	30	210	0	0	Blank(s)	Blank(s)	Blank(s)	98	97	Blank(s)	Blank(s)	Blank(s)	No radiation and/or cancer-directed surgery	Not recommended	None/Unknown	No/Unknown	Alive or dead of other cause	Dead (attributable to causes other than this cancer dx)	0	Dead	None	Lobectomy/Bilobectomy	30 mm (3.0 cm)	Carcinoid	Typical Carcinoid
29082214	Unknown	White	Female	2005	C34.1-Upper lobe, lung	341	Unknown	Right - origin of primary	Blank(s)	AJCC 6th ed derived from CS manual/coding instructions, v1.0	Blank(s)	Blank(s)	Blank(s)	Localized	20	100	0	0	Blank(s)	Blank(s)	Blank(s)	0	98	0	Blank(s)	Blank(s)	No radiation and/or cancer-directed surgery	Not recommended	None/Unknown	No/Unknown	Alive or dead of other cause	Dead (attributable to causes other than this cancer dx)	0	Dead	None	Partial/Wedge/Segmental Resec., Lingulectomy, Partial Lobectomy, Sleeve Resec.	20 mm (2.0 cm)	Carcinoid	Typical Carcinoid
65823804	Married (including common law)	White	Male	2006	C34.1-Upper lobe, lung	341	Unknown	Right - origin of primary	Blank(s)	AJCC 6th ed derived from CS manual/coding instructions, v1.0	Blank(s)	Blank(s)	Blank(s)	Distant	22	100	0	40	3	3	0	21	0	33	Sentinel lymph node biopsy	None; diagnosed at autopsy	No radiation and/or cancer-directed surgery	Surgery performed	None/Unknown	No/Unknown	Alive or dead of other cause	Alive or dead due to cancer	0	Alive	None	Lobectomy/Bilobectomy	22 mm (2.2 cm)	Carcinoid	Typical Carcinoid
75218594	Married (including common law)	White	Female	2006	C34.1-Upper lobe, lung	341	Unknown	Left - origin of primary	Blank(s)	AJCC 6th ed derived from CS manual/coding instructions, v1.0	Blank(s)	Blank(s)	Blank(s)	Distant	999	720	0	40	3	3	0	13	4	33	4 or more regional lymph nodes removed	None; diagnosed at autopsy	No radiation and/or cancer-directed surgery	Surgery performed	None/Unknown	No/Unknown	Alive or dead of other cause	Alive or dead due to cancer	0	Alive	None	No Surgery Of Primary Site	Unknown	Carcinoid	Typical Carcinoid
80026241	Married (including common law)	White	Female	2006	C34.9-Lung, NOS	349	Moderately differentiated; Grade II	Left - origin of primary	Blank(s)	AJCC 6th ed derived from CS manual/coding instructions, v1.0	Blank(s)	Blank(s)	Blank(s)	Regional	25	400	500	0	Blank(s)	Blank(s)	Blank(s)	0	98	Blank(s)	Blank(s)	Blank(s)	No radiation and/or cancer-directed surgery	Not recommended	None/Unknown	No/Unknown	Alive or dead of other cause	Dead (attributable to causes other than this cancer dx)	0	Dead	None	Radical Pneumonectomy (Complete Pneumonectomy Plus Dissection Of Mediastinal LN)	25 mm (2.5 cm)	Carcinoid	Typical Carcinoid
91457483	Married (including common law)	White	Female	2006	C34.3-Lower lobe, lung	343	Unknown	Right - origin of primary	Blank(s)	AJCC 6th ed derived from CS manual/coding instructions, v1.0	Blank(s)	Blank(s)	Blank(s)	Unknown/unstaged	20	999	999	0	Blank(s)	Blank(s)	Blank(s)	0	98	Blank(s)	Blank(s)	Blank(s)	No radiation and/or cancer-directed surgery	Not recommended	None/Unknown	No/Unknown	Alive or dead of other cause	Dead (attributable to causes other than this cancer dx)	0	Dead	None	No Surgery Of Primary Site	20 mm (2.0 cm)	Carcinoid	Typical Carcinoid
50963293	Widowed	White	Female	2006	C34.3-Lower lobe, lung	343	Unknown	Right - origin of primary	Blank(s)	AJCC 6th ed derived from CS manual/coding instructions, v1.0	Blank(s)	Blank(s)	Blank(s)	Localized	20	100	0	0	1	0	0	0	98	0	None	None; diagnosed at autopsy	No radiation and/or cancer-directed surgery	Not recommended	None/Unknown	No/Unknown	Alive or dead of other cause	Alive or dead due to cancer	0	Alive	None	No Surgery Of Primary Site	20 mm (2.0 cm)	Carcinoid	Typical Carcinoid
4538127	Divorced	White	Male	2007	C34.3-Lower lobe, lung	343	Unknown	Left - origin of primary	Blank(s)	AJCC 6th ed derived from CS manual/coding instructions, v1.0	Blank(s)	Blank(s)	Blank(s)	Regional	999	400	999	99	3	0	0	0	98	30	None	None; diagnosed at autopsy	No radiation and/or cancer-directed surgery	Surgery performed	None/Unknown	No/Unknown	Alive or dead of other cause	Alive or dead due to cancer	0	Alive	None	No Surgery Of Primary Site	Unknown	Carcinoid	Typical Carcinoid
5268899	Divorced	Black	Male	2007	C34.3-Lower lobe, lung	343	Unknown	Left - origin of primary	Blank(s)	AJCC 6th ed derived from CS manual/coding instructions, v1.0	Blank(s)	Blank(s)	Blank(s)	Localized	22	110	0	0	3	3	0	4	0	33	1 to 3 regional lymph nodes removed	None; diagnosed at autopsy	No radiation and/or cancer-directed surgery	Surgery performed	None/Unknown	No/Unknown	Alive or dead of other cause	Alive or dead due to cancer	0	Alive	None	Lobectomy/Bilobectomy	22 mm (2.2 cm)	Carcinoid	Typical Carcinoid
65911321	Married (including common law)	White	Male	2007	C34.3-Lower lobe, lung	343	Unknown	Right - origin of primary	Blank(s)	AJCC 6th ed derived from CS manual/coding instructions, v1.0	Blank(s)	Blank(s)	Blank(s)	Regional	15	400	0	0	Blank(s)	Blank(s)	Blank(s)	0	98	Blank(s)	Blank(s)	Blank(s)	No radiation and/or cancer-directed surgery	Not recommended	None/Unknown	No/Unknown	Alive or dead of other cause	Dead (attributable to causes other than this cancer dx)	0	Dead	None	Lobectomy/Bilobectomy	15 mm (1.5 cm)	Carcinoid	Typical Carcinoid
5257430	Widowed	White	Male	2007	C34.0-Main bronchus	340	Unknown	Left - origin of primary	Blank(s)	AJCC 6th ed derived from CS manual/coding instructions, v1.0	Blank(s)	Blank(s)	Blank(s)	Distant	88	700	200	40	0	0	0	0	98	0	None	None; diagnosed at autopsy	No radiation and/or cancer-directed surgery	Not recommended	None/Unknown	No/Unknown	Alive or dead of other cause	Dead (attributable to causes other than this cancer dx)	0	Dead	None	No Surgery Of Primary Site	88 mm (8.8 cm)	Carcinoid	Typical Carcinoid
11173339	Divorced	White	Male	2008	C34.3-Lower lobe, lung	343	Well differentiated; Grade I	Left - origin of primary	Blank(s)	AJCC 6th ed derived from CS manual/coding instructions, v1.0	Blank(s)	Blank(s)	Blank(s)	Localized	25	110	0	0	0	0	0	0	98	0	None	None; diagnosed at autopsy	No radiation and/or cancer-directed surgery	Not recommended	None/Unknown	No/Unknown	Alive or dead of other cause	Alive or dead due to cancer	0	Alive	None	Lobectomy/Bilobectomy	25 mm (2.5 cm)	Carcinoid	Typical Carcinoid
92587987	Divorced	White	Male	2008	C34.3-Lower lobe, lung	343	Well differentiated; Grade I	Right - origin of primary	Blank(s)	AJCC 6th ed derived from CS manual/coding instructions, v1.0	Blank(s)	Blank(s)	Blank(s)	Distant	22	100	100	23	3	3	1	23	0	33	4 or more regional lymph nodes removed	None; diagnosed at autopsy	No radiation and/or cancer-directed surgery	Surgery performed	None/Unknown	No/Unknown	Alive or dead of other cause	Alive or dead due to cancer	0	Alive	Surgery To Distant Site Or Nodes	Lobectomy/Bilobectomy	22 mm (2.2 cm)	Carcinoid	Typical Carcinoid
50975230	Married (including common law)	Black	Male	2008	C34.3-Lower lobe, lung	343	Unknown	Left - origin of primary	Blank(s)	AJCC 6th ed derived from CS manual/coding instructions, v1.0	Blank(s)	Blank(s)	Blank(s)	Distant	70	100	0	40	1	0	0	0	98	0	None	None; diagnosed at autopsy	No radiation and/or cancer-directed surgery	Not recommended	None/Unknown	No/Unknown	Alive or dead of other cause	Alive or dead due to cancer	0	Alive	None	No Surgery Of Primary Site	70 mm (7.0 cm)	Carcinoid	Typical Carcinoid
67216573	Married (including common law)	White	Male	2008	C34.1-Upper lobe, lung	341	Moderately differentiated; Grade II	Left - origin of primary	Blank(s)	AJCC 6th ed derived from CS manual/coding instructions, v1.0	Blank(s)	Blank(s)	Blank(s)	Localized	35	100	0	0	0	0	9	0	98	0	None	None; diagnosed at autopsy	No radiation and/or cancer-directed surgery	Not recommended	None/Unknown	No/Unknown	Alive or dead of other cause	Alive or dead due to cancer	0	Alive	None	Lobectomy/Bilobectomy	35 mm (3.5 cm)	Carcinoid	Typical Carcinoid
76118661	Married (including common law)	White	Male	2008	C34.3-Lower lobe, lung	343	Unknown	Right - origin of primary	Blank(s)	AJCC 6th ed derived from CS manual/coding instructions, v1.0	Blank(s)	Blank(s)	Blank(s)	Localized	80	300	0	0	3	0	9	0	98	21	None	None; diagnosed at autopsy	No radiation and/or cancer-directed surgery	Surgery performed	None/Unknown	No/Unknown	Alive or dead of other cause	Dead (attributable to causes other than this cancer dx)	0	Dead	None	Partial/Wedge/Segmental Resec., Lingulectomy, Partial Lobectomy, Sleeve Resec.	80 mm (8.0 cm)	Carcinoid	Typical Carcinoid
80034387	Married (including common law)	White	Female	2008	C34.3-Lower lobe, lung	343	Well differentiated; Grade I	Left - origin of primary	Blank(s)	AJCC 6th ed derived from CS manual/coding instructions, v1.0	Blank(s)	Blank(s)	Blank(s)	Regional	10	650	0	0	1	9	9	0	98	0	None	None; diagnosed at autopsy	No radiation and/or cancer-directed surgery	Recommended but not performed, unknown reason	None/Unknown	No/Unknown	Alive or dead of other cause	Alive or dead due to cancer	0	Alive	None	Lobectomy/Bilobectomy	10 mm (1.0 cm)	Carcinoid	Typical Carcinoid
92562840	Married (including common law)	White	Male	2008	C34.1-Upper lobe, lung	341	Unknown	Left - origin of primary	Blank(s)	AJCC 6th ed derived from CS manual/coding instructions, v1.0	Blank(s)	Blank(s)	Blank(s)	Regional	22	100	100	0	1	0	0	0	98	0	None	None; diagnosed at autopsy	No radiation and/or cancer-directed surgery	Not recommended	None/Unknown	No/Unknown	Alive or dead of other cause	Alive or dead due to cancer	0	Alive	None	Partial/Wedge/Segmental Resec., Lingulectomy, Partial Lobectomy, Sleeve Resec.	22 mm (2.2 cm)	Carcinoid	Typical Carcinoid
97181292	Married (including common law)	White	Female	2008	C34.3-Lower lobe, lung	343	Unknown	Right - origin of primary	Blank(s)	AJCC 6th ed derived from CS manual/coding instructions, v1.0	Blank(s)	Blank(s)	Blank(s)	Localized	5	110	0	0	3	3	0	14	0	33	4 or more regional lymph nodes removed	None; diagnosed at autopsy	No radiation and/or cancer-directed surgery	Surgery performed	None/Unknown	No/Unknown	Alive or dead of other cause	Alive or dead due to cancer	0	Alive	None	Lobectomy/Bilobectomy	5 mm (0.5 cm)	Carcinoid	Typical Carcinoid
97198221	Married (including common law)	White	Male	2008	C34.3-Lower lobe, lung	343	Unknown	Right - origin of primary	Blank(s)	AJCC 6th ed derived from CS manual/coding instructions, v1.0	Blank(s)	Blank(s)	Blank(s)	Distant	19	100	600	0	3	3	0	7	0	30	4 or more regional lymph nodes removed	None; diagnosed at autopsy	No radiation and/or cancer-directed surgery	Surgery performed	None/Unknown	No/Unknown	Alive or dead of other cause	Alive or dead due to cancer	0	Alive	None	No Surgery Of Primary Site	19 mm (1.9 cm)	Carcinoid	Typical Carcinoid
67189103	Separated	White	Female	2008	C34.0-Main bronchus	340	Unknown	Left - origin of primary	Blank(s)	AJCC 6th ed derived from CS manual/coding instructions, v1.0	Blank(s)	Blank(s)	Blank(s)	Localized	999	200	0	0	3	3	0	17	0	22	4 or more regional lymph nodes removed	None; diagnosed at autopsy	No radiation and/or cancer-directed surgery	Surgery performed	None/Unknown	No/Unknown	Alive or dead of other cause	Alive or dead due to cancer	0	Alive	None	Local Surgical Excision Or Destruction Of Lesion	Unknown	Carcinoid	Typical Carcinoid
11182160	Single (never married)	White	Female	2008	C34.3-Lower lobe, lung	343	Well differentiated; Grade I	Left - origin of primary	Blank(s)	AJCC 6th ed derived from CS manual/coding instructions, v1.0	Blank(s)	Blank(s)	Blank(s)	Localized	31	100	0	0	3	3	0	3	0	33	1 to 3 regional lymph nodes removed	None; diagnosed at autopsy	No radiation and/or cancer-directed surgery	Surgery performed	None/Unknown	No/Unknown	Alive or dead of other cause	Alive or dead due to cancer	0	Alive	None	Lobectomy/Bilobectomy	31 mm (3.1 cm)	Carcinoid	Typical Carcinoid
18513349	Single (never married)	White	Male	2008	C34.0-Main bronchus	340	Unknown	Left - origin of primary	Blank(s)	AJCC 6th ed derived from CS manual/coding instructions, v1.0	Blank(s)	Blank(s)	Blank(s)	Localized	17	100	0	0	0	0	0	0	98	0	None	None; diagnosed at autopsy	No radiation and/or cancer-directed surgery	Not recommended	None/Unknown	No/Unknown	Alive or dead of other cause	Alive or dead due to cancer	0	Alive	None	Partial/Wedge/Segmental Resec., Lingulectomy, Partial Lobectomy, Sleeve Resec.	17 mm (1.7 cm)	Carcinoid	Typical Carcinoid
44100004	Single (never married)	White	Female	2008	C34.3-Lower lobe, lung	343	Unknown	Left - origin of primary	Blank(s)	AJCC 6th ed derived from CS manual/coding instructions, v1.0	Blank(s)	Blank(s)	Blank(s)	Localized	15	100	0	0	0	0	0	0	98	0	None	None; diagnosed at autopsy	No radiation and/or cancer-directed surgery	Not recommended	None/Unknown	No/Unknown	Alive or dead of other cause	Alive or dead due to cancer	0	Alive	None	Lobectomy/Bilobectomy	15 mm (1.5 cm)	Carcinoid	Typical Carcinoid
50961129	Single (never married)	White	Female	2008	C34.3-Lower lobe, lung	343	Unknown	Left - origin of primary	Blank(s)	AJCC 6th ed derived from CS manual/coding instructions, v1.0	Blank(s)	Blank(s)	Blank(s)	Localized	20	100	0	0	3	3	0	2	0	22	1 to 3 regional lymph nodes removed	None; diagnosed at autopsy	No radiation and/or cancer-directed surgery	Surgery performed	None/Unknown	No/Unknown	Alive or dead of other cause	Alive or dead due to cancer	0	Alive	None	Lobectomy/Bilobectomy	20 mm (2.0 cm)	Carcinoid	Typical Carcinoid
67189094	Single (never married)	White	Female	2008	C34.1-Upper lobe, lung	341	Moderately differentiated; Grade II	Right - origin of primary	Blank(s)	AJCC 6th ed derived from CS manual/coding instructions, v1.0	Blank(s)	Blank(s)	Blank(s)	Regional	26	650	0	0	0	1	0	95	95	0	None	None; diagnosed at autopsy	No radiation and/or cancer-directed surgery	Not recommended	None/Unknown	No/Unknown	Alive or dead of other cause	Alive or dead due to cancer	0	Alive	None	Lobectomy/Bilobectomy	26 mm (2.6 cm)	Carcinoid	Typical Carcinoid
92536603	Single (never married)	White	Female	2008	C34.9-Lung, NOS	349	Unknown	Paired site, but no information concerning laterality	Blank(s)	AJCC 6th ed derived from CS manual/coding instructions, v1.0	Blank(s)	Blank(s)	Blank(s)	Unknown/unstaged	999	999	999	99	0	0	9	0	98	0	None	None; diagnosed at autopsy	No radiation and/or cancer-directed surgery	Not recommended	None/Unknown	No/Unknown	Alive or dead of other cause	Alive or dead due to cancer	0	Alive	None	No Surgery Of Primary Site	Unknown	Carcinoid	Typical Carcinoid
92555937	Single (never married)	White	Male	2008	C34.3-Lower lobe, lung	343	Unknown	Left - origin of primary	Blank(s)	AJCC 6th ed derived from CS manual/coding instructions, v1.0	Blank(s)	Blank(s)	Blank(s)	Localized	999	100	0	0	3	3	0	1	0	21	1 to 3 regional lymph nodes removed	None; diagnosed at autopsy	No radiation and/or cancer-directed surgery	Surgery performed	None/Unknown	No/Unknown	Alive or dead of other cause	Alive or dead due to cancer	0	Alive	None	Lobectomy/Bilobectomy	Unknown	Carcinoid	Typical Carcinoid
92560970	Single (never married)	White	Female	2008	C34.2-Middle lobe, lung	342	Unknown	Right - origin of primary	Blank(s)	AJCC 6th ed derived from CS manual/coding instructions, v1.0	Blank(s)	Blank(s)	Blank(s)	Localized	5	100	0	0	3	3	1	16	0	33	4 or more regional lymph nodes removed	None; diagnosed at autopsy	No radiation and/or cancer-directed surgery	Surgery performed	None/Unknown	No/Unknown	Alive or dead of other cause	Alive or dead due to cancer	0	Alive	None	Partial/Wedge/Segmental Resec., Lingulectomy, Partial Lobectomy, Sleeve Resec.	5 mm (0.5 cm)	Carcinoid	Typical Carcinoid
97173842	Single (never married)	Black	Female	2008	C34.9-Lung, NOS	349	Unknown	Left - origin of primary	Blank(s)	AJCC 6th ed derived from CS manual/coding instructions, v1.0	Blank(s)	Blank(s)	Blank(s)	Localized	18	100	0	0	1	0	0	0	98	0	None	None; diagnosed at autopsy	No radiation and/or cancer-directed surgery	Recommended, unknown if performed	None/Unknown	No/Unknown	Alive or dead of other cause	Alive or dead due to cancer	0	Alive	None	Complete/Total/Standard Pneumonectomy; Pneumonectomy, Nos	18 mm (1.8 cm)	Carcinoid	Typical Carcinoid
97217843	Single (never married)	White	Female	2008	C34.1-Upper lobe, lung	341	Well differentiated; Grade I	Left - origin of primary	Blank(s)	AJCC 6th ed derived from CS manual/coding instructions, v1.0	Blank(s)	Blank(s)	Blank(s)	Localized	30	100	0	0	3	3	0	3	1	33	1 to 3 regional lymph nodes removed	None; diagnosed at autopsy	No radiation and/or cancer-directed surgery	Surgery performed	None/Unknown	No/Unknown	Alive or dead of other cause	Alive or dead due to cancer	0	Alive	None	Lobectomy/Bilobectomy	30 mm (3.0 cm)	Carcinoid	Typical Carcinoid
12004086	Unknown	White	Female	2008	C34.9-Lung, NOS	349	Unknown	Right - origin of primary	Blank(s)	AJCC 6th ed derived from CS manual/coding instructions, v1.0	Blank(s)	Blank(s)	Blank(s)	Localized	999	100	0	0	1	0	0	19	0	33	4 or more regional lymph nodes removed	None; diagnosed at autopsy	No radiation and/or cancer-directed surgery	Surgery performed	None/Unknown	No/Unknown	Alive or dead of other cause	Alive or dead due to cancer	0	Alive	None	No Surgery Of Primary Site	Unknown	Carcinoid	Typical Carcinoid
22098956	Unknown	Other (American Indian/AK Native, Asian/Pacific Islander)	Male	2008	C34.9-Lung, NOS	349	Unknown	Paired site, but no information concerning laterality	Blank(s)	AJCC 6th ed derived from CS manual/coding instructions, v1.0	Blank(s)	Blank(s)	Blank(s)	Distant	999	999	999	30	1	9	9	0	98	0	None	None; diagnosed at autopsy	No radiation and/or cancer-directed surgery	Not recommended	None/Unknown	No/Unknown	Alive or dead of other cause	Alive or dead due to cancer	0	Alive	Unknown	Unknown	Unknown	Carcinoid	Typical Carcinoid
5284328	Widowed	White	Female	2008	C34.1-Upper lobe, lung	341	Unknown	Right - origin of primary	Blank(s)	AJCC 6th ed derived from CS manual/coding instructions, v1.0	Blank(s)	Blank(s)	Blank(s)	Localized	20	100	0	0	Blank(s)	Blank(s)	Blank(s)	0	98	30	Blank(s)	Blank(s)	No radiation and/or cancer-directed surgery	Surgery performed	None/Unknown	No/Unknown	Alive or dead of other cause	Dead (attributable to causes other than this cancer dx)	0	Dead	None	Lobectomy/Bilobectomy	20 mm (2.0 cm)	Carcinoid	Typical Carcinoid
11220137	Married (including common law)	White	Female	2009	C34.1-Upper lobe, lung	341	Unknown	Left - origin of primary	Blank(s)	AJCC 6th ed derived from CS manual/coding instructions, v1.0	Blank(s)	Blank(s)	Blank(s)	Localized	20	100	0	0	Blank(s)	Blank(s)	Blank(s)	13	1	30	Blank(s)	Blank(s)	No radiation and/or cancer-directed surgery	Surgery performed	None/Unknown	No/Unknown	Alive or dead of other cause	Alive or dead due to cancer	0	Alive	None	Lobectomy/Bilobectomy	20 mm (2.0 cm)	Carcinoid	Typical Carcinoid
68684347	Divorced	White	Female	2010	C34.1-Upper lobe, lung	341	Unknown	Right - origin of primary	IA	AJCC 6th ed derived from CS manual/coding instructions, v1.0	T1a	N0	M0	Localized	20	100	0	0	3	3	0	8	0	33	4 or more regional lymph nodes removed	None; diagnosed at autopsy	No radiation and/or cancer-directed surgery	Surgery performed	None/Unknown	No/Unknown	Alive or dead of other cause	Alive or dead due to cancer	0	Alive	None	Partial/Wedge/Segmental Resec., Lingulectomy, Partial Lobectomy, Sleeve Resec.	20 mm (2.0 cm)	Carcinoid	Typical Carcinoid
38124745	Married (including common law)	White	Female	2010	C34.3-Lower lobe, lung	343	Well differentiated; Grade I	Left - origin of primary	IIA	AJCC 6th ed derived from CS manual/coding instructions, v1.0	T2a	N1	M0	Regional	33	100	100	0	2	0	0	0	98	90	None	None; diagnosed at autopsy	No radiation and/or cancer-directed surgery	Surgery performed	None/Unknown	No/Unknown	Alive or dead of other cause	Dead (attributable to causes other than this cancer dx)	0	Dead	None	Lobectomy/Bilobectomy	33 mm (3.3 cm)	Carcinoid	Typical Carcinoid
98084316	Married (including common law)	White	Female	2010	C34.3-Lower lobe, lung	343	Unknown	Left - origin of primary	UNK Stage	AJCC 6th ed derived from CS manual/coding instructions, v1.0	T2NOS	N0	M0	Regional	31	465	0	0	3	0	0	0	98	0	None	None; diagnosed at autopsy	No radiation and/or cancer-directed surgery	Not recommended	None/Unknown	No/Unknown	Alive or dead of other cause	Dead (attributable to causes other than this cancer dx)	0	Dead	None	Partial/Wedge/Segmental Resec., Lingulectomy, Partial Lobectomy, Sleeve Resec.	31 mm (3.1 cm)	Carcinoid	Typical Carcinoid
80204309	Single (never married)	White	Female	2010	C34.3-Lower lobe, lung	343	Unknown	Right - origin of primary	IIA	AJCC 6th ed derived from CS manual/coding instructions, v1.0	T2b	N0	M0	Localized	52	100	0	0	1	0	0	0	98	0	None	None; diagnosed at autopsy	No radiation and/or cancer-directed surgery	Not recommended	None/Unknown	No/Unknown	Alive or dead of other cause	Alive or dead due to cancer	0	Alive	None	No Surgery Of Primary Site	52 mm (5.2 cm)	Carcinoid	Typical Carcinoid
19713609	Married (including common law)	White	Female	2011	C34.2-Middle lobe, lung	342	Unknown	Right - origin of primary	IIB	AJCC 6th ed derived from CS manual/coding instructions, v1.0	T3	N0	M0	Regional	1	100	0	0	3	0	0	0	98	21	None	None; diagnosed at autopsy	No radiation and/or cancer-directed surgery	Surgery performed	None/Unknown	No/Unknown	Alive or dead of other cause	Alive or dead due to cancer	0	Alive	None	Partial/Wedge/Segmental Resec., Lingulectomy, Partial Lobectomy, Sleeve Resec.	Less than or equal to 3mm (0.3 cm)	Carcinoid	Typical Carcinoid
76227987	Married (including common law)	White	Female	2011	C34.1-Upper lobe, lung	341	Unknown	Left - origin of primary	IB	AJCC 6th ed derived from CS manual/coding instructions, v1.0	T2a	N0	M0	Localized	35	100	0	0	3	3	0	23	0	45	4 or more regional lymph nodes removed	None; diagnosed at autopsy	No radiation and/or cancer-directed surgery	Surgery performed	None/Unknown	No/Unknown	Alive or dead of other cause	Alive or dead due to cancer	0	Alive	None	Radical Pneumonectomy (Complete Pneumonectomy Plus Dissection Of Mediastinal LN)	35 mm (3.5 cm)	Carcinoid	Typical Carcinoid
81005296	Married (including common law)	White	Female	2011	C34.1-Upper lobe, lung	341	Well differentiated; Grade I	Right - origin of primary	IIA	AJCC 6th ed derived from CS manual/coding instructions, v1.0	T1a	N1	M0	Regional	19	100	100	0	1	0	0	0	98	0	None	None; diagnosed at autopsy	No radiation and/or cancer-directed surgery	Not recommended	None/Unknown	No/Unknown	Alive or dead of other cause	Alive or dead due to cancer	0	Alive	None	Lobectomy/Bilobectomy	19 mm (1.9 cm)	Carcinoid	Typical Carcinoid
93706834	Married (including common law)	White	Female	2011	C34.1-Upper lobe, lung	341	Unknown	Left - origin of primary	IA	AJCC 6th ed derived from CS manual/coding instructions, v1.0	T1b	N0	M0	Localized	25	100	0	0	3	0	0	0	98	30	None	None; diagnosed at autopsy	No radiation and/or cancer-directed surgery	Surgery performed	None/Unknown	No/Unknown	Alive or dead of other cause	Alive or dead due to cancer	0	Alive	None	Partial/Wedge/Segmental Resec., Lingulectomy, Partial Lobectomy, Sleeve Resec.	25 mm (2.5 cm)	Carcinoid	Typical Carcinoid
93737523	Married (including common law)	White	Female	2011	C34.1-Upper lobe, lung	341	Well differentiated; Grade I	Left - origin of primary	IIB	AJCC 6th ed derived from CS manual/coding instructions, v1.0	T3	N0	M0	Regional	31	100	0	0	0	0	0	0	98	0	None	None; diagnosed at autopsy	No radiation and/or cancer-directed surgery	Not recommended	None/Unknown	No/Unknown	Alive or dead of other cause	Alive or dead due to cancer	0	Alive	None	Lobectomy/Bilobectomy	31 mm (3.1 cm)	Carcinoid	Typical Carcinoid
93821184	Single (never married)	White	Female	2011	C34.3-Lower lobe, lung	343	Unknown	Right - origin of primary	IA	AJCC 6th ed derived from CS manual/coding instructions, v1.0	T1b	N0	M0	Localized	30	100	0	0	3	0	0	0	98	22	None	None; diagnosed at autopsy	No radiation and/or cancer-directed surgery	Surgery performed	None/Unknown	No/Unknown	Alive or dead of other cause	Alive or dead due to cancer	0	Alive	None	Lobectomy/Bilobectomy	30 mm (3.0 cm)	Carcinoid	Typical Carcinoid
81030783	Unknown	White	Female	2011	C34.3-Lower lobe, lung	343	Moderately differentiated; Grade II	Right - origin of primary	IA	AJCC 6th ed derived from CS manual/coding instructions, v1.0	T1a	N0	M0	Localized	15	100	0	0	3	3	0	15	0	55	4 or more regional lymph nodes removed	None; diagnosed at autopsy	No radiation and/or cancer-directed surgery	Surgery performed	None/Unknown	No/Unknown	Alive or dead of other cause	Alive or dead due to cancer	0	Alive	None	Partial/Wedge/Segmental Resec., Lingulectomy, Partial Lobectomy, Sleeve Resec.	15 mm (1.5 cm)	Carcinoid	Typical Carcinoid
93713865	Unknown	White	Male	2011	C34.1-Upper lobe, lung	341	Unknown	Right - origin of primary	IA	AJCC 6th ed derived from CS manual/coding instructions, v1.0	T1a	N0	M0	Localized	12	300	0	0	3	3	0	7	0	33	4 or more regional lymph nodes removed	None; diagnosed at autopsy	No radiation and/or cancer-directed surgery	Surgery performed	None/Unknown	No/Unknown	Alive or dead of other cause	Alive or dead due to cancer	0	Alive	None	Lobectomy/Bilobectomy	12 mm (1.2 cm)	Carcinoid	Typical Carcinoid
93714953	Unknown	White	Female	2011	C34.2-Middle lobe, lung	342	Well differentiated; Grade I	Right - origin of primary	IA	AJCC 6th ed derived from CS manual/coding instructions, v1.0	T1b	N0	M0	Localized	25	100	0	0	3	3	0	33	0	56	4 or more regional lymph nodes removed	None; diagnosed at autopsy	No radiation and/or cancer-directed surgery	Surgery performed	None/Unknown	No/Unknown	Alive or dead of other cause	Alive or dead due to cancer	0	Alive	None	Lobectomy/Bilobectomy	25 mm (2.5 cm)	Carcinoid	Typical Carcinoid
19695299	Widowed	White	Female	2011	C34.3-Lower lobe, lung	343	Unknown	Right - origin of primary	IV	AJCC 6th ed derived from CS manual/coding instructions, v1.0	T4	N0	M1a	Distant	29	100	0	23	3	0	0	0	98	22	None	None; diagnosed at autopsy	No radiation and/or cancer-directed surgery	Surgery performed	None/Unknown	No/Unknown	Alive or dead of other cause	Alive or dead due to cancer	0	Alive	None	No Surgery Of Primary Site	29 mm (2.9 cm)	Carcinoid	Typical Carcinoid
34910128	Widowed	White	Female	2011	C34.1-Upper lobe, lung	341	Unknown	Right - origin of primary	OCCULT	AJCC 6th ed derived from CS manual/coding instructions, v1.0	TX	N0	M0	Localized	999	100	0	0	3	0	0	23	0	22	4 or more regional lymph nodes removed	None; diagnosed at autopsy	No radiation and/or cancer-directed surgery	Surgery performed	None/Unknown	No/Unknown	Alive or dead of other cause	Alive or dead due to cancer	0	Alive	None	No Surgery Of Primary Site	Unknown	Carcinoid	Typical Carcinoid
93807618	Divorced	Black	Female	2012	C34.1-Upper lobe, lung	341	Well differentiated; Grade I	Left - origin of primary	IA	AJCC 6th ed derived from CS manual/coding instructions, v1.0	T1a	N0	M0	Localized	18	100	0	0	Blank(s)	Blank(s)	Blank(s)	0	98	20	None	None; diagnosed at autopsy	No radiation and/or cancer-directed surgery	Surgery performed	None/Unknown	No/Unknown	Alive or dead of other cause	Dead (attributable to causes other than this cancer dx)	0	Dead	None	Partial/Wedge/Segmental Resec., Lingulectomy, Partial Lobectomy, Sleeve Resec.	18 mm (1.8 cm)	Carcinoid	Typical Carcinoid
35860904	Married (including common law)	White	Female	2012	C34.3-Lower lobe, lung	343	Well differentiated; Grade I	Left - origin of primary	IA	AJCC 6th ed derived from CS manual/coding instructions, v1.0	T1a	N0	M0	Localized	8	100	0	0	0	0	1	0	98	0	None	None; diagnosed at autopsy	No radiation and/or cancer-directed surgery	Not recommended	None/Unknown	No/Unknown	Alive or dead of other cause	Dead (attributable to causes other than this cancer dx)	0	Dead	None	Partial/Wedge/Segmental Resec., Lingulectomy, Partial Lobectomy, Sleeve Resec.	8 mm (0.8 cm)	Carcinoid	Typical Carcinoid
35889368	Married (including common law)	White	Female	2012	C34.3-Lower lobe, lung	343	Unknown	Right - origin of primary	IA	AJCC 6th ed derived from CS manual/coding instructions, v1.0	T1b	N0	M0	Localized	28	100	0	0	3	0	0	0	98	21	None	None; diagnosed at autopsy	No radiation and/or cancer-directed surgery	Surgery performed	None/Unknown	No/Unknown	Alive or dead of other cause	Dead (attributable to causes other than this cancer dx)	0	Dead	None	Lobectomy/Bilobectomy	28 mm (2.8 cm)	Carcinoid	Typical Carcinoid
38185111	Married (including common law)	White	Male	2012	C34.3-Lower lobe, lung	343	Well differentiated; Grade I	Right - origin of primary	IA	AJCC 6th ed derived from CS manual/coding instructions, v1.0	T1a	N0	M0	Localized	16	100	0	0	1	9	0	0	98	0	None	None; diagnosed at autopsy	No radiation and/or cancer-directed surgery	Not recommended	None/Unknown	No/Unknown	Alive or dead of other cause	Dead (attributable to causes other than this cancer dx)	0	Dead	None	Lobectomy/Bilobectomy	16 mm (1.6 cm)	Carcinoid	Typical Carcinoid
98187009	Married (including common law)	White	Male	2012	C34.2-Middle lobe, lung	342	Well differentiated; Grade I	Right - origin of primary	IA	AJCC 6th ed derived from CS manual/coding instructions, v1.0	T1a	N0	M0	Localized	12	100	0	0	1	0	0	0	98	0	None	None; diagnosed at autopsy	No radiation and/or cancer-directed surgery	Not recommended	None/Unknown	No/Unknown	Alive or dead of other cause	Dead (attributable to causes other than this cancer dx)	0	Dead	None	Partial/Wedge/Segmental Resec., Lingulectomy, Partial Lobectomy, Sleeve Resec.	12 mm (1.2 cm)	Carcinoid	Typical Carcinoid
52051278	Single (never married)	White	Female	2012	C34.1-Upper lobe, lung	341	Unknown	Right - origin of primary	OCCULT	AJCC 6th ed derived from CS manual/coding instructions, v1.0	TX	N0	M0	Localized	999	100	0	0	3	3	0	15	1	33	4 or more regional lymph nodes removed	None; diagnosed at autopsy	No radiation and/or cancer-directed surgery	Surgery performed	None/Unknown	No/Unknown	Alive or dead of other cause	Alive or dead due to cancer	0	Alive	None	Partial/Wedge/Segmental Resec., Lingulectomy, Partial Lobectomy, Sleeve Resec.	Unknown	Carcinoid	Typical Carcinoid
52091014	Single (never married)	White	Female	2012	C34.3-Lower lobe, lung	343	Unknown	Left - origin of primary	IA	AJCC 6th ed derived from CS manual/coding instructions, v1.0	T1a	N0	M0	Localized	4	100	0	0	3	0	0	10	0	33	4 or more regional lymph nodes removed	None; diagnosed at autopsy	No radiation and/or cancer-directed surgery	Surgery performed	None/Unknown	No/Unknown	Alive or dead of other cause	Alive or dead due to cancer	0	Alive	None	Partial/Wedge/Segmental Resec., Lingulectomy, Partial Lobectomy, Sleeve Resec.	4 mm (0.4 cm)	Carcinoid	Typical Carcinoid
52092061	Single (never married)	White	Male	2012	C34.2-Middle lobe, lung	342	Unknown	Right - origin of primary	IA	AJCC 6th ed derived from CS manual/coding instructions, v1.0	T1b	N0	M0	Localized	23	100	0	0	3	3	0	14	0	33	4 or more regional lymph nodes removed	None; diagnosed at autopsy	No radiation and/or cancer-directed surgery	Surgery performed	None/Unknown	No/Unknown	Alive or dead of other cause	Alive or dead due to cancer	0	Alive	None	Lobectomy/Bilobectomy	23 mm (2.3 cm)	Carcinoid	Typical Carcinoid
19775821	Widowed	White	Female	2012	C34.1-Upper lobe, lung	341	Unknown	Right - origin of primary	IA	AJCC 6th ed derived from CS manual/coding instructions, v1.0	T1b	N0	M0	Localized	29	100	0	0	1	0	0	0	98	0	None	None; diagnosed at autopsy	No radiation and/or cancer-directed surgery	Not recommended	None/Unknown	No/Unknown	Alive or dead of other cause	Dead (attributable to causes other than this cancer dx)	0	Dead	None	Lobectomy/Bilobectomy	29 mm (2.9 cm)	Carcinoid	Typical Carcinoid
53052498	Divorced	White	Female	2013	C34.9-Lung, NOS	349	Well differentiated; Grade I	Right - origin of primary	IV	AJCC 6th ed derived from CS manual/coding instructions, v1.0	T3	NX	M1b	Distant	999	999	999	40	3	3	3	98	2	33	Number of regional lymph nodes removed unknown	None; diagnosed at autopsy	No radiation and/or cancer-directed surgery	Surgery performed	None/Unknown	No/Unknown	Alive or dead of other cause	Dead (attributable to causes other than this cancer dx)	0	Dead	None	No Surgery Of Primary Site	Unknown	Carcinoid	Typical Carcinoid
71300502	Divorced	White	Female	2013	C34.3-Lower lobe, lung	343	Well differentiated; Grade I	Left - origin of primary	IA	AJCC 6th ed derived from CS manual/coding instructions, v1.0	T1a	N0	M0	Localized	11	300	0	0	3	0	0	0	98	21	None	None; diagnosed at autopsy	No radiation and/or cancer-directed surgery	Surgery performed	None/Unknown	No/Unknown	Alive or dead of other cause	Dead (attributable to causes other than this cancer dx)	0	Dead	None	Lobectomy/Bilobectomy	11 mm (1.1 cm)	Carcinoid	Typical Carcinoid
29205553	Married (including common law)	White	Female	2013	C34.1-Upper lobe, lung	341	Well differentiated; Grade I	Left - origin of primary	IA	AJCC 6th ed derived from CS manual/coding instructions, v1.0	T1b	N0	M0	Localized	26	100	0	0	3	0	0	0	98	21	None	None; diagnosed at autopsy	No radiation and/or cancer-directed surgery	Surgery performed	None/Unknown	No/Unknown	Alive or dead of other cause	Dead (attributable to causes other than this cancer dx)	0	Dead	None	Lobectomy/Bilobectomy	26 mm (2.6 cm)	Carcinoid	Typical Carcinoid
35922700	Married (including common law)	White	Male	2013	C34.0-Main bronchus	340	Unknown	Right - origin of primary	IA	AJCC 6th ed derived from CS manual/coding instructions, v1.0	T1b	N0	M0	Localized	27	100	0	0	3	0	0	8	0	30	4 or more regional lymph nodes removed	None; diagnosed at autopsy	No radiation and/or cancer-directed surgery	Surgery performed	None/Unknown	No/Unknown	Alive or dead of other cause	Alive or dead due to cancer	0	Alive	None	Partial/Wedge/Segmental Resec., Lingulectomy, Partial Lobectomy, Sleeve Resec.	27 mm (2.7 cm)	Carcinoid	Typical Carcinoid
70137816	Married (including common law)	White	Male	2013	C34.3-Lower lobe, lung	343	Well differentiated; Grade I	Left - origin of primary	IB	AJCC 6th ed derived from CS manual/coding instructions, v1.0	T2a	N0	M0	Localized	40	100	0	0	0	0	3	0	98	0	None	None; diagnosed at autopsy	No radiation and/or cancer-directed surgery	Not recommended	None/Unknown	Yes	Alive or dead of other cause	Alive or dead due to cancer	0	Alive	None	Lobectomy/Bilobectomy	40 mm (4.0 cm)	Carcinoid	Typical Carcinoid
71218021	Married (including common law)	White	Female	2013	C34.3-Lower lobe, lung	343	Unknown	Left - origin of primary	IA	AJCC 6th ed derived from CS manual/coding instructions, v1.0	T1a	N0	M0	Localized	20	100	0	0	9	9	3	0	98	0	None	None; diagnosed at autopsy	No radiation and/or cancer-directed surgery	Not recommended	None/Unknown	Yes	Alive or dead of other cause	Alive or dead due to cancer	0	Alive	None	Lobectomy/Bilobectomy	20 mm (2.0 cm)	Carcinoid	Typical Carcinoid
71223195	Married (including common law)	White	Female	2013	C34.3-Lower lobe, lung	343	Unknown	Right - origin of primary	IA	AJCC 6th ed derived from CS manual/coding instructions, v1.0	T1a	N0	M0	Localized	15	100	0	0	3	3	0	5	0	30	4 or more regional lymph nodes removed	None; diagnosed at autopsy	No radiation and/or cancer-directed surgery	Surgery performed	None/Unknown	No/Unknown	Alive or dead of other cause	Alive or dead due to cancer	0	Alive	None	Lobectomy/Bilobectomy	15 mm (1.5 cm)	Carcinoid	Typical Carcinoid
71230517	Married (including common law)	White	Female	2013	C34.3-Lower lobe, lung	343	Well differentiated; Grade I	Left - origin of primary	IA	AJCC 6th ed derived from CS manual/coding instructions, v1.0	T1a	N0	M0	Localized	12	100	0	0	3	3	0	6	1	30	4 or more regional lymph nodes removed	None; diagnosed at autopsy	No radiation and/or cancer-directed surgery	Surgery performed	None/Unknown	No/Unknown	Alive or dead of other cause	Alive or dead due to cancer	0	Alive	None	Lobectomy/Bilobectomy	12 mm (1.2 cm)	Carcinoid	Typical Carcinoid
71235770	Married (including common law)	White	Male	2013	C34.9-Lung, NOS	349	Unknown	Left - origin of primary	IIB	AJCC 6th ed derived from CS manual/coding instructions, v1.0	T3	N0	M0	Regional	999	300	0	0	3	3	0	13	0	30	4 or more regional lymph nodes removed	None; diagnosed at autopsy	No radiation and/or cancer-directed surgery	Surgery performed	None/Unknown	No/Unknown	Alive or dead of other cause	Alive or dead due to cancer	0	Alive	None	Partial/Wedge/Segmental Resec., Lingulectomy, Partial Lobectomy, Sleeve Resec.	Unknown	Carcinoid	Typical Carcinoid
71240372	Married (including common law)	White	Female	2013	C34.2-Middle lobe, lung	342	Well differentiated; Grade I	Right - origin of primary	IA	AJCC 6th ed derived from CS manual/coding instructions, v1.0	T1a	N0	M0	Localized	11	100	0	0	3	0	0	0	98	21	None	None; diagnosed at autopsy	No radiation and/or cancer-directed surgery	Surgery performed	None/Unknown	No/Unknown	Alive or dead of other cause	Alive or dead due to cancer	0	Alive	None	Lobectomy/Bilobectomy	11 mm (1.1 cm)	Carcinoid	Typical Carcinoid
93911009	Married (including common law)	White	Male	2013	C34.2-Middle lobe, lung	342	Well differentiated; Grade I	Right - origin of primary	IA	AJCC 6th ed derived from CS manual/coding instructions, v1.0	T1a	N0	M0	Localized	10	100	0	0	Blank(s)	Blank(s)	Blank(s)	0	98	0	Blank(s)	Blank(s)	No radiation and/or cancer-directed surgery	Recommended but not performed, unknown reason	None/Unknown	No/Unknown	Alive or dead of other cause	Alive or dead due to cancer	0	Alive	None	Lobectomy/Bilobectomy	10 mm (1.0 cm)	Carcinoid	Typical Carcinoid
19816344	Single (never married)	White	Male	2013	C34.3-Lower lobe, lung	343	Unknown	Left - origin of primary	OCCULT	AJCC 6th ed derived from CS manual/coding instructions, v1.0	TX	N0	M0	Localized	999	100	0	0	Blank(s)	Blank(s)	Blank(s)	0	98	30	None	None; diagnosed at autopsy	No radiation and/or cancer-directed surgery	Surgery performed	None/Unknown	No/Unknown	Alive or dead of other cause	Dead (attributable to causes other than this cancer dx)	0	Dead	None	Partial/Wedge/Segmental Resec., Lingulectomy, Partial Lobectomy, Sleeve Resec.	Unknown	Carcinoid	Typical Carcinoid
41499267	Single (never married)	White	Male	2013	C34.1-Upper lobe, lung	341	Well differentiated; Grade I	Right - origin of primary	IV	AJCC 6th ed derived from CS manual/coding instructions, v1.0	T1b	N0	M1b	Distant	30	100	0	30	Blank(s)	Blank(s)	Blank(s)	0	98	22	None	None; diagnosed at autopsy	No radiation and/or cancer-directed surgery	Surgery performed	None/Unknown	No/Unknown	Alive or dead of other cause	Alive or dead due to cancer	0	Alive	None	Lobectomy/Bilobectomy	30 mm (3.0 cm)	Carcinoid	Typical Carcinoid
81082568	Single (never married)	White	Male	2013	C34.0-Main bronchus	340	Unknown	Left - origin of primary	IA	AJCC 6th ed derived from CS manual/coding instructions, v1.0	T1a	N0	M0	Localized	20	100	0	0	Blank(s)	Blank(s)	Blank(s)	99	99	45	Unknown or not applicable	None; diagnosed at autopsy	No radiation and/or cancer-directed surgery	Surgery performed	None/Unknown	No/Unknown	Alive or dead of other cause	Dead (attributable to causes other than this cancer dx)	0	Dead	None	No Surgery Of Primary Site	20 mm (2.0 cm)	Carcinoid	Typical Carcinoid
19860566	Married (including common law)	White	Male	2014	C34.0-Main bronchus	340	Well differentiated; Grade I	Left - origin of primary	IB	AJCC 6th ed derived from CS manual/coding instructions, v1.0	T2a	N0	M0	Regional	14	400	0	0	3	0	0	0	98	21	None	None; diagnosed at autopsy	No radiation and/or cancer-directed surgery	Surgery performed	None/Unknown	No/Unknown	Alive or dead of other cause	Dead (attributable to causes other than this cancer dx)	0	Dead	None	Radical Pneumonectomy (Complete Pneumonectomy Plus Dissection Of Mediastinal LN)	14 mm (1.4 cm)	Carcinoid	Typical Carcinoid
53009981	Married (including common law)	White	Male	2014	C34.3-Lower lobe, lung	343	Well differentiated; Grade I	Right - origin of primary	IB	AJCC 6th ed derived from CS manual/coding instructions, v1.0	T2a	N0	M0	Localized	32	100	0	0	3	0	0	0	98	21	None	None; diagnosed at autopsy	No radiation and/or cancer-directed surgery	Surgery performed	None/Unknown	No/Unknown	Alive or dead of other cause	Alive or dead due to cancer	0	Alive	None	Lobectomy/Bilobectomy	32 mm (3.2 cm)	Carcinoid	Typical Carcinoid
71418187	Married (including common law)	White	Male	2014	C34.3-Lower lobe, lung	343	Moderately differentiated; Grade II	Left - origin of primary	IA	AJCC 6th ed derived from CS manual/coding instructions, v1.0	T1a	N0	M0	Localized	4	110	0	0	3	3	0	3	0	33	1 to 3 regional lymph nodes removed	None; diagnosed at autopsy	No radiation and/or cancer-directed surgery	Surgery performed	None/Unknown	No/Unknown	Alive or dead of other cause	Alive or dead due to cancer	0	Alive	None	Lobectomy/Bilobectomy	4 mm (0.4 cm)	Carcinoid	Typical Carcinoid
94895973	Married (including common law)	White	Female	2014	C34.1-Upper lobe, lung	341	Well differentiated; Grade I	Right - origin of primary	IA	AJCC 6th ed derived from CS manual/coding instructions, v1.0	T1a	N0	M0	Localized	12	100	0	0	1	0	0	0	98	0	None	None; diagnosed at autopsy	No radiation and/or cancer-directed surgery	Recommended but not performed, unknown reason	None/Unknown	No/Unknown	Alive or dead of other cause	Alive or dead due to cancer	0	Alive	None	Lobectomy/Bilobectomy	12 mm (1.2 cm)	Carcinoid	Typical Carcinoid
53032444	Single (never married)	Black	Female	2014	C34.3-Lower lobe, lung	343	Moderately differentiated; Grade II	Right - origin of primary	IA	AJCC 6th ed derived from CS manual/coding instructions, v1.0	T1b	N0	M0	Localized	25	100	0	0	0	0	0	0	98	0	None	None; diagnosed at autopsy	No radiation and/or cancer-directed surgery	Not recommended	None/Unknown	No/Unknown	Alive or dead of other cause	Dead (attributable to causes other than this cancer dx)	0	Dead	None	Lobectomy/Bilobectomy	25 mm (2.5 cm)	Carcinoid	Typical Carcinoid
77122731	Single (never married)	White	Female	2014	C34.1-Upper lobe, lung	341	Well differentiated; Grade I	Left - origin of primary	IA	AJCC 6th ed derived from CS manual/coding instructions, v1.0	T1a	N0	M0	Localized	13	100	0	0	3	3	0	97	0	30	4 or more regional lymph nodes removed	None; diagnosed at autopsy	No radiation and/or cancer-directed surgery	Surgery performed	None/Unknown	No/Unknown	Alive or dead of other cause	Alive or dead due to cancer	0	Alive	None	Partial/Wedge/Segmental Resec., Lingulectomy, Partial Lobectomy, Sleeve Resec.	13 mm (1.3 cm)	Carcinoid	Typical Carcinoid
90368877	Single (never married)	White	Female	2014	C34.2-Middle lobe, lung	342	Well differentiated; Grade I	Right - origin of primary	IA	AJCC 6th ed derived from CS manual/coding instructions, v1.0	T1a	N0	M0	Localized	13	100	0	0	3	3	0	15	0	55	4 or more regional lymph nodes removed	None; diagnosed at autopsy	No radiation and/or cancer-directed surgery	Surgery performed	None/Unknown	No/Unknown	Alive or dead of other cause	Alive or dead due to cancer	0	Alive	None	Partial/Wedge/Segmental Resec., Lingulectomy, Partial Lobectomy, Sleeve Resec.	13 mm (1.3 cm)	Carcinoid	Typical Carcinoid
38214660	Widowed	White	Female	2014	C34.3-Lower lobe, lung	343	Moderately differentiated; Grade II	Left - origin of primary	IA	AJCC 6th ed derived from CS manual/coding instructions, v1.0	T1a	N0	M0	Localized	19	110	0	0	3	3	0	13	0	25	4 or more regional lymph nodes removed	None; diagnosed at autopsy	No radiation and/or cancer-directed surgery	Surgery performed	None/Unknown	No/Unknown	Alive or dead of other cause	Alive or dead due to cancer	0	Alive	None	Lobectomy/Bilobectomy	19 mm (1.9 cm)	Carcinoid	Typical Carcinoid
81131258	Widowed	White	Male	2014	C34.1-Upper lobe, lung	341	Unknown	Right - origin of primary	IV	AJCC 6th ed derived from CS manual/coding instructions, v1.0	T1a	N0	M1b	Distant	18	300	0	40	3	3	0	4	1	33	4 or more regional lymph nodes removed	None; diagnosed at autopsy	No radiation and/or cancer-directed surgery	Surgery performed	None/Unknown	No/Unknown	Alive or dead of other cause	Alive or dead due to cancer	0	Alive	None	No Surgery Of Primary Site	18 mm (1.8 cm)	Carcinoid	Typical Carcinoid
19871386	Divorced	White	Female	2015	C34.2-Middle lobe, lung	342	Well differentiated; Grade I	Right - origin of primary	IA	AJCC 6th ed derived from CS manual/coding instructions, v1.0	T1a	N0	M0	Localized	10	100	0	0	3	3	0	4	0	33	4 or more regional lymph nodes removed	None; diagnosed at autopsy	No radiation and/or cancer-directed surgery	Surgery performed	None/Unknown	No/Unknown	Alive or dead of other cause	Alive or dead due to cancer	0	Alive	None	Lobectomy/Bilobectomy	10 mm (1.0 cm)	Carcinoid	Typical Carcinoid
94999547	Divorced	White	Female	2015	C34.1-Upper lobe, lung	341	Well differentiated; Grade I	Right - origin of primary	IA	AJCC 6th ed derived from CS manual/coding instructions, v1.0	T1b	N0	M0	Localized	25	100	0	0	3	3	0	1	0	21	1 to 3 regional lymph nodes removed	None; diagnosed at autopsy	No radiation and/or cancer-directed surgery	Surgery performed	None/Unknown	No/Unknown	Alive or dead of other cause	Alive or dead due to cancer	0	Alive	None	Lobectomy/Bilobectomy	25 mm (2.5 cm)	Carcinoid	Typical Carcinoid
99172801	Divorced	White	Female	2015	C34.1-Upper lobe, lung	341	Well differentiated; Grade I	Left - origin of primary	IV	AJCC 6th ed derived from CS manual/coding instructions, v1.0	T2a	N3	M1b	Distant	34	300	600	30	1	0	0	0	98	0	None	None; diagnosed at autopsy	No radiation and/or cancer-directed surgery	Not recommended	None/Unknown	No/Unknown	Alive or dead of other cause	Alive or dead due to cancer	0	Alive	None	No Surgery Of Primary Site	34 mm (3.4 cm)	Carcinoid	Typical Carcinoid
6271088	Married (including common law)	Unknown	Male	2015	C34.2-Middle lobe, lung	342	Unknown	Right - origin of primary	IIA	AJCC 6th ed derived from CS manual/coding instructions, v1.0	T1a	N1	M0	Regional	20	100	500	0	1	9	9	0	98	0	None	None; diagnosed at autopsy	No radiation and/or cancer-directed surgery	Not recommended	None/Unknown	No/Unknown	Alive or dead of other cause	Alive or dead due to cancer	0	Alive	None	Lobectomy/Bilobectomy	20 mm (2.0 cm)	Carcinoid	Typical Carcinoid
12229818	Married (including common law)	White	Female	2015	C34.2-Middle lobe, lung	342	Unknown	Right - origin of primary	IA	AJCC 6th ed derived from CS manual/coding instructions, v1.0	T1a	N0	M0	Localized	14	100	0	0	Blank(s)	Blank(s)	Blank(s)	0	98	0	Blank(s)	Blank(s)	No radiation and/or cancer-directed surgery	Not recommended	None/Unknown	No/Unknown	Alive or dead of other cause	Dead (attributable to causes other than this cancer dx)	0	Dead	None	Partial/Wedge/Segmental Resec., Lingulectomy, Partial Lobectomy, Sleeve Resec.	14 mm (1.4 cm)	Carcinoid	Typical Carcinoid
19887414	Married (including common law)	White	Female	2015	C34.3-Lower lobe, lung	343	Well differentiated; Grade I	Right - origin of primary	IA	AJCC 6th ed derived from CS manual/coding instructions, v1.0	T1a	N0	M0	Localized	15	100	0	0	Blank(s)	Blank(s)	Blank(s)	0	98	21	Blank(s)	Blank(s)	No radiation and/or cancer-directed surgery	Surgery performed	None/Unknown	No/Unknown	Alive or dead of other cause	Dead (attributable to causes other than this cancer dx)	0	Dead	None	Lobectomy/Bilobectomy	15 mm (1.5 cm)	Carcinoid	Typical Carcinoid
38237203	Married (including common law)	White	Female	2015	C34.8-Overlapping lesion of lung	348	Unknown	Right - origin of primary	IIB	AJCC 6th ed derived from CS manual/coding instructions, v1.0	T2b	N1	M0	Regional	62	100	100	0	Blank(s)	Blank(s)	Blank(s)	0	98	23	None	None; diagnosed at autopsy	No radiation and/or cancer-directed surgery	Surgery performed	None/Unknown	No/Unknown	Alive or dead of other cause	Dead (attributable to causes other than this cancer dx)	0	Dead	None	Lobectomy/Bilobectomy	62 mm (6.2 cm)	Carcinoid	Typical Carcinoid
95013064	Married (including common law)	Black	Female	2015	C34.3-Lower lobe, lung	343	Unknown	Left - origin of primary	IV	AJCC 6th ed derived from CS manual/coding instructions, v1.0	TX	N2	M1b	Distant	999	999	200	40	1	0	0	0	98	0	None	None; diagnosed at autopsy	No radiation and/or cancer-directed surgery	Not recommended	None/Unknown	No/Unknown	Alive or dead of other cause	Dead (attributable to causes other than this cancer dx)	0	Dead	None	No Surgery Of Primary Site	Unknown	Carcinoid	Typical Carcinoid
99132396	Married (including common law)	Black	Female	2015	C34.9-Lung, NOS	349	Well differentiated; Grade I	Left - origin of primary	IV	AJCC 6th ed derived from CS manual/coding instructions, v1.0	T3	N1	M1a	Distant	15	100	100	23	3	0	0	0	98	21	None	None; diagnosed at autopsy	No radiation and/or cancer-directed surgery	Surgery performed	None/Unknown	No/Unknown	Alive or dead of other cause	Dead (attributable to causes other than this cancer dx)	0	Dead	None	Lobectomy/Bilobectomy	15 mm (1.5 cm)	Carcinoid	Typical Carcinoid
29242667	Single (never married)	White	Female	2015	C34.1-Upper lobe, lung	341	Well differentiated; Grade I	Right - origin of primary	IA	AJCC 6th ed derived from CS manual/coding instructions, v1.0	T1a	N0	M0	Localized	12	100	0	0	1	0	0	0	98	0	None	None; diagnosed at autopsy	No radiation and/or cancer-directed surgery	Not recommended	None/Unknown	No/Unknown	Alive or dead of other cause	Dead (attributable to causes other than this cancer dx)	0	Dead	None	Partial/Wedge/Segmental Resec., Lingulectomy, Partial Lobectomy, Sleeve Resec.	12 mm (1.2 cm)	Carcinoid	Typical Carcinoid
99110631	Single (never married)	White	Male	2015	C34.1-Upper lobe, lung	341	Unknown	Left - origin of primary	IA	AJCC 6th ed derived from CS manual/coding instructions, v1.0	T1a	N0	M0	Localized	16	100	0	0	3	3	0	8	0	45	4 or more regional lymph nodes removed	None; diagnosed at autopsy	No radiation and/or cancer-directed surgery	Surgery performed	None/Unknown	No/Unknown	Alive or dead of other cause	Alive or dead due to cancer	0	Alive	None	Partial/Wedge/Segmental Resec., Lingulectomy, Partial Lobectomy, Sleeve Resec.	16 mm (1.6 cm)	Carcinoid	Typical Carcinoid
81162460	Widowed	White	Female	2015	C34.3-Lower lobe, lung	343	Well differentiated; Grade I	Left - origin of primary	IA	AJCC 6th ed derived from CS manual/coding instructions, v1.0	T1a	N0	M0	Localized	7	100	0	0	0	0	0	0	98	0	None	None; diagnosed at autopsy	No radiation and/or cancer-directed surgery	Not recommended	None/Unknown	No/Unknown	Alive or dead of other cause	Alive or dead due to cancer	0	Alive	None	Lobectomy/Bilobectomy	7 mm (0.7 cm)	Carcinoid	Typical Carcinoid
81180120	Widowed	Black	Female	2015	C34.2-Middle lobe, lung	342	Well differentiated; Grade I	Right - origin of primary	IV	AJCC 6th ed derived from CS manual/coding instructions, v1.0	TX	N0	M1b	Distant	999	100	0	41	0	0	0	0	98	0	None	None; diagnosed at autopsy	No radiation and/or cancer-directed surgery	Not recommended	None/Unknown	No/Unknown	Alive or dead of other cause	Alive or dead due to cancer	0	Alive	None	No Surgery Of Primary Site	Unknown	Carcinoid	Typical Carcinoid
98192134	Married (including common law)	White	Female	2012	C34.3-Lower lobe, lung	343	Unknown	Right - origin of primary	IA	AJCC 6th ed derived from CS manual/coding instructions, v1.0	T1	N0	M0	Localized	12	100	0	0	3	0	0	0	98	22	None	None; diagnosed at autopsy	No radiation and/or cancer-directed surgery	Surgery performed	None/Unknown	No/Unknown	Alive or dead of other cause	Dead (attributable to causes other than this cancer dx)	1	Dead	None	Partial/Wedge/Segmental Resec., Lingulectomy, Partial Lobectomy, Sleeve Resec.	12 mm (1.2 cm)	Carcinoid	Atypical Carcinoid
52106086	Married (including common law)	White	Female	2013	C34.3-Lower lobe, lung	343	Unknown	Left - origin of primary	IA	AJCC 6th ed derived from CS manual/coding instructions, v1.0	T1	N0	M0	Localized	22	100	0	0	3	3	0	97	0	33	4 or more regional lymph nodes removed	None; diagnosed at autopsy	No radiation and/or cancer-directed surgery	Surgery performed	None/Unknown	No/Unknown	Alive or dead of other cause	Alive or dead due to cancer	1	Alive	None	Lobectomy/Bilobectomy	22 mm (2.2 cm)	Carcinoid	Atypical Carcinoid
27149559	Married (including common law)	White	Female	2014	C34.2-Middle lobe, lung	342	Moderately differentiated; Grade II	Right - origin of primary	IA	AJCC 6th ed derived from CS manual/coding instructions, v1.0	T1	N0	M0	Localized	25	100	0	0	3	3	0	2	0	33	1 to 3 regional lymph nodes removed	None; diagnosed at autopsy	No radiation and/or cancer-directed surgery	Surgery performed	None/Unknown	No/Unknown	Alive or dead of other cause	Alive or dead due to cancer	1	Alive	None	Lobectomy/Bilobectomy	25 mm (2.5 cm)	Carcinoid	Atypical Carcinoid
29238895	Unknown	White	Female	2014	C34.0-Main bronchus	340	Moderately differentiated; Grade II	Right - origin of primary	IA	AJCC 6th ed derived from CS manual/coding instructions, v1.0	T1	N0	M0	Localized	25	100	0	0	3	3	0	12	0	33	4 or more regional lymph nodes removed	None; diagnosed at autopsy	No radiation and/or cancer-directed surgery	Surgery performed	None/Unknown	No/Unknown	Alive or dead of other cause	Alive or dead due to cancer	1	Alive	None	Lobectomy/Bilobectomy	25 mm (2.5 cm)	Carcinoid	Atypical Carcinoid
12210906	Widowed	White	Female	2015	C34.2-Middle lobe, lung	342	Moderately differentiated; Grade II	Right - origin of primary	IA	AJCC 6th ed derived from CS manual/coding instructions, v1.0	T1	N0	M0	Localized	24	100	0	0	3	3	0	3	0	30	1 to 3 regional lymph nodes removed	None; diagnosed at autopsy	No radiation and/or cancer-directed surgery	Surgery performed	None/Unknown	No/Unknown	Alive or dead of other cause	Alive or dead due to cancer	1	Alive	None	Lobectomy/Bilobectomy	24 mm (2.4 cm)	Carcinoid	Atypical Carcinoid
27221380	Married (including common law)	White	Female	2015	C34.2-Middle lobe, lung	342	Unknown	Right - origin of primary	IIIB	AJCC 6th ed derived from CS manual/coding instructions, v1.0	T4	N0	M0	Regional	18	400	0	0	0	0	0	0	98	0	None	None; diagnosed at autopsy	No radiation and/or cancer-directed surgery	Not recommended	None/Unknown	No/Unknown	Alive or dead of other cause	Alive or dead due to cancer	1	Alive	None	No Surgery Of Primary Site	18 mm (1.8 cm)	Carcinoid	Atypical Carcinoid
41566687	Married (including common law)	Black	Male	2015	C34.3-Lower lobe, lung	343	Unknown	Right - origin of primary	IIIA	AJCC 6th ed derived from CS manual/coding instructions, v1.0	T3	N2	M0	Regional	45	600	200	0	3	3	0	5	2	45	4 or more regional lymph nodes removed	None; diagnosed at autopsy	Radiation after surgery	Surgery performed	Beam radiation	No/Unknown	Alive or dead of other cause	Alive or dead due to cancer	1	Alive	None	Lobectomy/Bilobectomy	45 mm (4.5 cm)	Carcinoid	Atypical Carcinoid
22051850	Divorced	Unknown	Female	2004	C34.3-Lower lobe, lung	343	Unknown	Left - origin of primary	Blank(s)	AJCC 6th ed derived from CS manual/coding instructions, v1.0	Blank(s)	Blank(s)	Blank(s)	Localized	45	100	0	0	9	0	0	0	98	0	None	None; diagnosed at autopsy	No radiation and/or cancer-directed surgery	Not recommended	None/Unknown	No/Unknown	Alive or dead of other cause	Dead (attributable to causes other than this cancer dx)	1	Dead	None	No Surgery Of Primary Site	45 mm (4.5 cm)	Carcinoid	Typical Carcinoid
49856637	Married (including common law)	White	Female	2004	C34.3-Lower lobe, lung	343	Unknown	Right - origin of primary	Blank(s)	AJCC 6th ed derived from CS manual/coding instructions, v1.0	Blank(s)	Blank(s)	Blank(s)	Regional	992	650	0	0	3	3	0	97	0	33	Number of regional lymph nodes removed unknown	None; diagnosed at autopsy	No radiation and/or cancer-directed surgery	Surgery performed	None/Unknown	No/Unknown	Alive or dead of other cause	Alive or dead due to cancer	1	Alive	None	Partial/Wedge/Segmental Resec., Lingulectomy, Partial Lobectomy, Sleeve Resec.	Unknown	Carcinoid	Typical Carcinoid
49869514	Married (including common law)	White	Female	2004	C34.3-Lower lobe, lung	343	Unknown	Left - origin of primary	Blank(s)	AJCC 6th ed derived from CS manual/coding instructions, v1.0	Blank(s)	Blank(s)	Blank(s)	Regional	25	600	200	0	3	3	0	5	1	21	4 or more regional lymph nodes removed	None; diagnosed at autopsy	No radiation and/or cancer-directed surgery	Surgery performed	None/Unknown	No/Unknown	Alive or dead of other cause	Alive or dead due to cancer	1	Alive	Surgery To Regional Site	Lobectomy/Bilobectomy	25 mm (2.5 cm)	Carcinoid	Typical Carcinoid
49875791	Widowed	White	Female	2004	C34.1-Upper lobe, lung	341	Unknown	Right - origin of primary	Blank(s)	AJCC 6th ed derived from CS manual/coding instructions, v1.0	Blank(s)	Blank(s)	Blank(s)	Localized	15	100	0	0	3	3	0	1	0	33	1 to 3 regional lymph nodes removed	None; diagnosed at autopsy	No radiation and/or cancer-directed surgery	Surgery performed	None/Unknown	No/Unknown	Alive or dead of other cause	Dead (attributable to causes other than this cancer dx)	1	Dead	None	No Surgery Of Primary Site	15 mm (1.5 cm)	Carcinoid	Typical Carcinoid
22054527	Married (including common law)	Black	Male	2005	C34.3-Lower lobe, lung	343	Unknown	Right - origin of primary	Blank(s)	AJCC 6th ed derived from CS manual/coding instructions, v1.0	Blank(s)	Blank(s)	Blank(s)	Regional	45	100	100	0	3	3	0	7	2	33	4 or more regional lymph nodes removed	None; diagnosed at autopsy	No radiation and/or cancer-directed surgery	Surgery performed	None/Unknown	Yes	Alive or dead of other cause	Alive or dead due to cancer	1	Alive	None	Lobectomy/Bilobectomy	45 mm (4.5 cm)	Carcinoid	Typical Carcinoid
29057873	Married (including common law)	White	Female	2005	C34.3-Lower lobe, lung	343	Unknown	Left - origin of primary	Blank(s)	AJCC 6th ed derived from CS manual/coding instructions, v1.0	Blank(s)	Blank(s)	Blank(s)	Localized	22	100	0	0	3	0	0	0	98	0	None	None; diagnosed at autopsy	No radiation and/or cancer-directed surgery	Not recommended	None/Unknown	No/Unknown	Alive or dead of other cause	Alive or dead due to cancer	1	Alive	None	Lobectomy/Bilobectomy	22 mm (2.2 cm)	Carcinoid	Typical Carcinoid
65657737	Widowed	White	Female	2005	C34.2-Middle lobe, lung	342	Unknown	Right - origin of primary	Blank(s)	AJCC 6th ed derived from CS manual/coding instructions, v1.0	Blank(s)	Blank(s)	Blank(s)	Localized	15	100	0	0	0	0	0	0	98	0	None	None; diagnosed at autopsy	No radiation and/or cancer-directed surgery	Not recommended	None/Unknown	No/Unknown	Alive or dead of other cause	Alive or dead due to cancer	1	Alive	None	Partial/Wedge/Segmental Resec., Lingulectomy, Partial Lobectomy, Sleeve Resec.	15 mm (1.5 cm)	Carcinoid	Typical Carcinoid
50821815	Married (including common law)	Other (American Indian/AK Native, Asian/Pacific Islander)	Female	2006	C34.3-Lower lobe, lung	343	Unknown	Left - origin of primary	Blank(s)	AJCC 6th ed derived from CS manual/coding instructions, v1.0	Blank(s)	Blank(s)	Blank(s)	Localized	9	100	0	0	0	0	0	0	98	0	None	None; diagnosed at autopsy	No radiation and/or cancer-directed surgery	Not recommended	None/Unknown	No/Unknown	Alive or dead of other cause	Dead (attributable to causes other than this cancer dx)	1	Dead	None	Partial/Wedge/Segmental Resec., Lingulectomy, Partial Lobectomy, Sleeve Resec.	9 mm (0.9 cm)	Carcinoid	Typical Carcinoid
44074595	Married (including common law)	White	Female	2007	C34.3-Lower lobe, lung	343	Unknown	Right - origin of primary	Blank(s)	AJCC 6th ed derived from CS manual/coding instructions, v1.0	Blank(s)	Blank(s)	Blank(s)	Localized	28	100	0	0	Blank(s)	Blank(s)	Blank(s)	0	98	Blank(s)	Blank(s)	Blank(s)	No radiation and/or cancer-directed surgery	Surgery performed	None/Unknown	No/Unknown	Alive or dead of other cause	Dead (attributable to causes other than this cancer dx)	1	Dead	None	Lobectomy/Bilobectomy	28 mm (2.8 cm)	Carcinoid	Typical Carcinoid
92561766	Married (including common law)	White	Female	2008	C34.1-Upper lobe, lung	341	Unknown	Right - origin of primary	Blank(s)	AJCC 6th ed derived from CS manual/coding instructions, v1.0	Blank(s)	Blank(s)	Blank(s)	Regional	10	650	0	0	3	3	0	7	0	33	4 or more regional lymph nodes removed	None; diagnosed at autopsy	No radiation and/or cancer-directed surgery	Surgery performed	None/Unknown	No/Unknown	Alive or dead of other cause	Alive or dead due to cancer	1	Alive	None	Lobectomy/Bilobectomy	10 mm (1.0 cm)	Carcinoid	Typical Carcinoid
18556001	Unknown	White	Female	2008	C34.9-Lung, NOS	349	Unknown	Right - origin of primary	Blank(s)	AJCC 6th ed derived from CS manual/coding instructions, v1.0	Blank(s)	Blank(s)	Blank(s)	Distant	999	650	0	23	9	9	9	0	98	0	None	None; diagnosed at autopsy	No radiation and/or cancer-directed surgery	Not recommended	None/Unknown	No/Unknown	Alive or dead of other cause	Alive or dead due to cancer	1	Alive	None	Partial/Wedge/Segmental Resec., Lingulectomy, Partial Lobectomy, Sleeve Resec.	Unknown	Carcinoid	Typical Carcinoid
80100619	Unknown	White	Female	2008	C34.9-Lung, NOS	349	Unknown	Right - origin of primary	Blank(s)	AJCC 6th ed derived from CS manual/coding instructions, v1.0	Blank(s)	Blank(s)	Blank(s)	Localized	16	100	0	0	Blank(s)	Blank(s)	Blank(s)	0	98	0	Blank(s)	Blank(s)	No radiation and/or cancer-directed surgery	Not recommended	None/Unknown	No/Unknown	Alive or dead of other cause	Dead (attributable to causes other than this cancer dx)	1	Dead	None	Partial/Wedge/Segmental Resec., Lingulectomy, Partial Lobectomy, Sleeve Resec.	16 mm (1.6 cm)	Carcinoid	Typical Carcinoid
68515733	Single (never married)	White	Male	2009	C34.0-Main bronchus	340	Unknown	Right - origin of primary	Blank(s)	AJCC 6th ed derived from CS manual/coding instructions, v1.0	Blank(s)	Blank(s)	Blank(s)	Distant	999	720	0	0	3	0	0	0	98	21	None	None; diagnosed at autopsy	No radiation and/or cancer-directed surgery	Surgery performed	None/Unknown	No/Unknown	Alive or dead of other cause	Dead (attributable to causes other than this cancer dx)	1	Dead	None	No Surgery Of Primary Site	Unknown	Carcinoid	Typical Carcinoid
68457354	Widowed	White	Female	2009	C34.1-Upper lobe, lung	341	Unknown	Right - origin of primary	Blank(s)	AJCC 6th ed derived from CS manual/coding instructions, v1.0	Blank(s)	Blank(s)	Blank(s)	Localized	14	100	0	0	3	0	0	0	98	30	None	None; diagnosed at autopsy	No radiation and/or cancer-directed surgery	Surgery performed	None/Unknown	No/Unknown	Alive or dead of other cause	Dead (attributable to causes other than this cancer dx)	1	Dead	None	Lobectomy/Bilobectomy	14 mm (1.4 cm)	Carcinoid	Typical Carcinoid
44140348	Married (including common law)	White	Male	2010	C34.1-Upper lobe, lung	341	Well differentiated; Grade I	Right - origin of primary	IIIA	AJCC 6th ed derived from CS manual/coding instructions, v1.0	T4	N0	M0	Distant	20	100	0	0	1	0	0	0	98	13	None	None; diagnosed at autopsy	No radiation and/or cancer-directed surgery	Surgery performed	None/Unknown	No/Unknown	Alive or dead of other cause	Alive or dead due to cancer	1	Alive	None	Lobectomy/Bilobectomy	20 mm (2.0 cm)	Carcinoid	Typical Carcinoid
41436136	Single (never married)	White	Male	2011	C34.3-Lower lobe, lung	343	Unknown	Right - origin of primary	IV	AJCC 6th ed derived from CS manual/coding instructions, v1.0	T2a	N0	M1a	Distant	46	400	0	17	3	3	0	3	0	55	1 to 3 regional lymph nodes removed	None; diagnosed at autopsy	No radiation and/or cancer-directed surgery	Surgery performed	None/Unknown	No/Unknown	Alive or dead of other cause	Dead (attributable to causes other than this cancer dx)	1	Dead	None	Lobectomy/Bilobectomy	46 mm (4.6 cm)	Carcinoid	Typical Carcinoid
51964776	Single (never married)	White	Male	2011	C34.1-Upper lobe, lung	341	Well differentiated; Grade I	Right - origin of primary	IV	AJCC 6th ed derived from CS manual/coding instructions, v1.0	T2a	N2	M1b	Distant	40	410	200	42	3	3	0	3	0	21	1 to 3 regional lymph nodes removed	None; diagnosed at autopsy	No radiation and/or cancer-directed surgery	Surgery performed	None/Unknown	No/Unknown	Alive or dead of other cause	Alive or dead due to cancer	1	Alive	None	No Surgery Of Primary Site	40 mm (4.0 cm)	Carcinoid	Typical Carcinoid
29170296	Unknown	White	Male	2011	C34.9-Lung, NOS	349	Unknown	Paired site, but no information concerning laterality	UNK Stage	AJCC 6th ed derived from CS manual/coding instructions, v1.0	TX	NX	M0	Unknown/unstaged	999	999	999	99	3	0	0	0	98	21	None	None; diagnosed at autopsy	No radiation and/or cancer-directed surgery	Surgery performed	None/Unknown	No/Unknown	Alive or dead of other cause	Alive or dead due to cancer	1	Alive	Unknown	Unknown	Unknown	Carcinoid	Typical Carcinoid
34887098	Unknown	White	Male	2011	C34.1-Upper lobe, lung	341	Unknown	Right - origin of primary	UNK Stage	AJCC 6th ed derived from CS manual/coding instructions, v1.0	TX	NX	M0	Unknown/unstaged	999	999	999	99	3	3	0	5	0	33	4 or more regional lymph nodes removed	None; diagnosed at autopsy	No radiation and/or cancer-directed surgery	Surgery performed	None/Unknown	No/Unknown	Alive or dead of other cause	Alive or dead due to cancer	1	Alive	None	No Surgery Of Primary Site	Unknown	Carcinoid	Typical Carcinoid
68706926	Unknown	White	Male	2011	C34.2-Middle lobe, lung	342	Well differentiated; Grade I	Right - origin of primary	IA	AJCC 6th ed derived from CS manual/coding instructions, v1.0	T1a	N0	M0	Localized	12	100	0	0	1	0	0	0	98	0	None	None; diagnosed at autopsy	No radiation and/or cancer-directed surgery	Not recommended	None/Unknown	No/Unknown	Alive or dead of other cause	Alive or dead due to cancer	1	Alive	None	Lobectomy/Bilobectomy	12 mm (1.2 cm)	Carcinoid	Typical Carcinoid
69954215	Unknown	White	Male	2011	C34.3-Lower lobe, lung	343	Well differentiated; Grade I	Right - origin of primary	IIIA	AJCC 6th ed derived from CS manual/coding instructions, v1.0	T2a	N2	M0	Regional	38	100	200	0	3	3	0	35	0	56	4 or more regional lymph nodes removed	None; diagnosed at autopsy	No radiation and/or cancer-directed surgery	Surgery performed	None/Unknown	No/Unknown	Alive or dead of other cause	Alive or dead due to cancer	1	Alive	None	Lobectomy/Bilobectomy	38 mm (3.8 cm)	Carcinoid	Typical Carcinoid
77022417	Unknown	White	Female	2011	C34.1-Upper lobe, lung	341	Well differentiated; Grade I	Left - origin of primary	IIIB	AJCC 6th ed derived from CS manual/coding instructions, v1.0	T4	N2	M0	Regional	68	700	200	0	3	3	0	10	0	30	4 or more regional lymph nodes removed	None; diagnosed at autopsy	No radiation and/or cancer-directed surgery	Surgery performed	None/Unknown	No/Unknown	Alive or dead of other cause	Alive or dead due to cancer	1	Alive	None	Radical Pneumonectomy (Complete Pneumonectomy Plus Dissection Of Mediastinal LN)	68 mm (6.8 cm)	Carcinoid	Typical Carcinoid
93715331	Unknown	White	Male	2011	C34.1-Upper lobe, lung	341	Well differentiated; Grade I	Left - origin of primary	IA	AJCC 6th ed derived from CS manual/coding instructions, v1.0	T1a	N0	M0	Localized	12	100	0	0	0	0	0	0	98	0	None	None; diagnosed at autopsy	No radiation and/or cancer-directed surgery	Not recommended	None/Unknown	No/Unknown	Alive or dead of other cause	Alive or dead due to cancer	1	Alive	None	Lobectomy/Bilobectomy	12 mm (1.2 cm)	Carcinoid	Typical Carcinoid
93722793	Unknown	White	Female	2011	C34.2-Middle lobe, lung	342	Well differentiated; Grade I	Right - origin of primary	IIB	AJCC 6th ed derived from CS manual/coding instructions, v1.0	T3	N0	M0	Regional	11	100	0	0	3	3	0	13	0	21	4 or more regional lymph nodes removed	None; diagnosed at autopsy	No radiation and/or cancer-directed surgery	Surgery performed	None/Unknown	No/Unknown	Alive or dead of other cause	Alive or dead due to cancer	1	Alive	None	Lobectomy/Bilobectomy	11 mm (1.1 cm)	Carcinoid	Typical Carcinoid
93722798	Unknown	White	Male	2011	C34.9-Lung, NOS	349	Unknown	Right - origin of primary	UNK Stage	AJCC 6th ed derived from CS manual/coding instructions, v1.0	TX	NX	M0	Unknown/unstaged	999	999	999	99	1	0	0	0	98	0	None	None; diagnosed at autopsy	No radiation and/or cancer-directed surgery	Not recommended	None/Unknown	No/Unknown	Alive or dead of other cause	Alive or dead due to cancer	1	Alive	None	No Surgery Of Primary Site	Unknown	Carcinoid	Typical Carcinoid
27087676	Widowed	White	Female	2011	C34.2-Middle lobe, lung	342	Well differentiated; Grade I	Right - origin of primary	IIIA	AJCC 6th ed derived from CS manual/coding instructions, v1.0	T4	N0	M0	Distant	10	100	0	0	3	0	0	5	0	33	4 or more regional lymph nodes removed	None; diagnosed at autopsy	No radiation and/or cancer-directed surgery	Surgery performed	None/Unknown	No/Unknown	Alive or dead of other cause	Alive or dead due to cancer	1	Alive	None	Partial/Wedge/Segmental Resec., Lingulectomy, Partial Lobectomy, Sleeve Resec.	10 mm (1.0 cm)	Carcinoid	Typical Carcinoid
81022010	Married (including common law)	White	Male	2012	C34.8-Overlapping lesion of lung	348	Well differentiated; Grade I	Right - origin of primary	IA	AJCC 6th ed derived from CS manual/coding instructions, v1.0	T1b	N0	M0	Localized	25	300	0	0	3	3	0	3	0	33	1 to 3 regional lymph nodes removed	None; diagnosed at autopsy	No radiation and/or cancer-directed surgery	Surgery performed	None/Unknown	No/Unknown	Alive or dead of other cause	Dead (attributable to causes other than this cancer dx)	1	Dead	None	Lobectomy/Bilobectomy	25 mm (2.5 cm)	Carcinoid	Typical Carcinoid
52047013	Single (never married)	White	Male	2012	C34.1-Upper lobe, lung	341	Unknown	Right - origin of primary	IA	AJCC 6th ed derived from CS manual/coding instructions, v1.0	T1b	N0	M0	Localized	21	100	0	0	0	0	0	0	98	99	None	Unknown; death certificate only	No radiation and/or cancer-directed surgery	Recommended, unknown if performed	None/Unknown	No/Unknown	Alive or dead of other cause	Alive or dead due to cancer	1	Alive	None	No Surgery Of Primary Site	21 mm (2.1 cm)	Carcinoid	Typical Carcinoid
69892039	Single (never married)	White	Female	2012	C34.2-Middle lobe, lung	342	Unknown	Right - origin of primary	IA	AJCC 6th ed derived from CS manual/coding instructions, v1.0	T1a	N0	M0	Localized	9	100	0	0	3	3	0	7	0	33	4 or more regional lymph nodes removed	None; diagnosed at autopsy	No radiation and/or cancer-directed surgery	Surgery performed	None/Unknown	No/Unknown	Alive or dead of other cause	Alive or dead due to cancer	1	Alive	None	Lobectomy/Bilobectomy	9 mm (0.9 cm)	Carcinoid	Typical Carcinoid
52997277	Married (including common law)	White	Female	2013	C34.3-Lower lobe, lung	343	Unknown	Left - origin of primary	OCCULT	AJCC 6th ed derived from CS manual/coding instructions, v1.0	TX	N0	M0	Localized	999	100	0	0	3	3	0	7	0	30	4 or more regional lymph nodes removed	None; diagnosed at autopsy	No radiation and/or cancer-directed surgery	Surgery performed	None/Unknown	No/Unknown	Alive or dead of other cause	Alive or dead due to cancer	1	Alive	None	No Surgery Of Primary Site	Unknown	Carcinoid	Typical Carcinoid
71417258	Married (including common law)	White	Female	2013	C34.1-Upper lobe, lung	341	Well differentiated; Grade I	Right - origin of primary	IA	AJCC 6th ed derived from CS manual/coding instructions, v1.0	T1a	N0	M0	Localized	18	100	0	0	Blank(s)	Blank(s)	Blank(s)	0	98	0	Blank(s)	Blank(s)	No radiation and/or cancer-directed surgery	Not recommended	None/Unknown	No/Unknown	Alive or dead of other cause	Dead (attributable to causes other than this cancer dx)	1	Dead	None	Lobectomy/Bilobectomy	18 mm (1.8 cm)	Carcinoid	Typical Carcinoid
44226599	Married (including common law)	White	Female	2014	C34.3-Lower lobe, lung	343	Unknown	Left - origin of primary	IA	AJCC 6th ed derived from CS manual/coding instructions, v1.0	T1a	N0	M0	Localized	990	100	0	0	1	9	9	99	99	0	Unknown or not applicable	None; diagnosed at autopsy	No radiation and/or cancer-directed surgery	Recommended but not performed, unknown reason	None/Unknown	No/Unknown	Alive or dead of other cause	Dead (attributable to causes other than this cancer dx)	1	Dead	None	Surgery, Nos	Microscopic focus of foci only	Carcinoid	Typical Carcinoid
94860448	Married (including common law)	White	Male	2014	C34.2-Middle lobe, lung	342	Well differentiated; Grade I	Right - origin of primary	IA	AJCC 6th ed derived from CS manual/coding instructions, v1.0	T1a	N0	M0	Localized	15	100	0	0	3	3	0	53	0	33	4 or more regional lymph nodes removed	None; diagnosed at autopsy	No radiation and/or cancer-directed surgery	Surgery performed	None/Unknown	No/Unknown	Alive or dead of other cause	Dead (attributable to causes other than this cancer dx)	1	Dead	None	Lobectomy/Bilobectomy	15 mm (1.5 cm)	Carcinoid	Typical Carcinoid
36088568	Divorced	Black	Female	2015	C34.2-Middle lobe, lung	342	Unknown	Right - origin of primary	IA	AJCC 6th ed derived from CS manual/coding instructions, v1.0	T1a	N0	M0	Localized	7	100	0	0	3	0	0	0	98	21	None	None; diagnosed at autopsy	No radiation and/or cancer-directed surgery	Surgery performed	None/Unknown	No/Unknown	Alive or dead of other cause	Alive or dead due to cancer	1	Alive	None	Lobectomy/Bilobectomy	7 mm (0.7 cm)	Carcinoid	Typical Carcinoid
53101058	Divorced	White	Female	2015	C34.3-Lower lobe, lung	343	Well differentiated; Grade I	Left - origin of primary	IA	AJCC 6th ed derived from CS manual/coding instructions, v1.0	T1b	N0	M0	Localized	25	100	0	0	3	3	0	1	0	21	1 to 3 regional lymph nodes removed	None; diagnosed at autopsy	No radiation and/or cancer-directed surgery	Surgery performed	None/Unknown	No/Unknown	Alive or dead of other cause	Alive or dead due to cancer	1	Alive	None	Lobectomy/Bilobectomy	25 mm (2.5 cm)	Carcinoid	Typical Carcinoid
53157727	Divorced	White	Female	2015	C34.3-Lower lobe, lung	343	Well differentiated; Grade I	Right - origin of primary	IV	AJCC 6th ed derived from CS manual/coding instructions, v1.0	T4	N0	M1a	Distant	30	300	0	23	1	0	0	0	98	90	None	None; diagnosed at autopsy	No radiation and/or cancer-directed surgery	Surgery performed	None/Unknown	No/Unknown	Alive or dead of other cause	Alive or dead due to cancer	1	Alive	None	No Surgery Of Primary Site	30 mm (3.0 cm)	Carcinoid	Typical Carcinoid
77163146	Divorced	Black	Female	2015	C34.1-Upper lobe, lung	341	Well differentiated; Grade I	Left - origin of primary	IIIA	AJCC 6th ed derived from CS manual/coding instructions, v1.0	T1b	N2	M0	Regional	24	100	200	0	3	3	0	17	0	33	4 or more regional lymph nodes removed	None; diagnosed at autopsy	No radiation and/or cancer-directed surgery	Surgery performed	None/Unknown	No/Unknown	Alive or dead of other cause	Alive or dead due to cancer	1	Alive	None	Lobectomy/Bilobectomy	24 mm (2.4 cm)	Carcinoid	Typical Carcinoid
94976271	Divorced	White	Female	2015	C34.2-Middle lobe, lung	342	Well differentiated; Grade I	Right - origin of primary	IA	AJCC 6th ed derived from CS manual/coding instructions, v1.0	T1b	N0	M0	Localized	22	100	0	0	3	3	0	7	0	33	4 or more regional lymph nodes removed	None; diagnosed at autopsy	No radiation and/or cancer-directed surgery	Surgery performed	None/Unknown	No/Unknown	Alive or dead of other cause	Alive or dead due to cancer	1	Alive	None	Partial/Wedge/Segmental Resec., Lingulectomy, Partial Lobectomy, Sleeve Resec.	22 mm (2.2 cm)	Carcinoid	Typical Carcinoid
6237657	Married (including common law)	White	Female	2015	C34.3-Lower lobe, lung	343	Well differentiated; Grade I	Left - origin of primary	IIIA	AJCC 6th ed derived from CS manual/coding instructions, v1.0	T1a	N2	M0	Regional	13	100	200	0	1	1	0	0	98	0	None	None; diagnosed at autopsy	No radiation and/or cancer-directed surgery	Not recommended, contraindicated due to other cond; autopsy only (1973-2002)	Beam radiation	No/Unknown	Alive or dead of other cause	Alive or dead due to cancer	1	Alive	None	Lobectomy/Bilobectomy	13 mm (1.3 cm)	Carcinoid	Typical Carcinoid
99234039	Married (including common law)	White	Male	2015	C34.2-Middle lobe, lung	342	Unknown	Right - origin of primary	IA	AJCC 6th ed derived from CS manual/coding instructions, v1.0	T1a	N0	M0	Localized	15	100	0	0	0	0	0	0	98	24	None	None; diagnosed at autopsy	No radiation and/or cancer-directed surgery	Surgery performed	None/Unknown	No/Unknown	Alive or dead of other cause	Dead (attributable to causes other than this cancer dx)	1	Dead	None	Lobectomy/Bilobectomy	15 mm (1.5 cm)	Carcinoid	Typical Carcinoid
27202897	Widowed	White	Female	2015	C34.2-Middle lobe, lung	342	Well differentiated; Grade I	Right - origin of primary	IV	AJCC 6th ed derived from CS manual/coding instructions, v1.0	T3	N0	M1a	Distant	23	100	0	23	3	0	0	0	98	21	None	None; diagnosed at autopsy	No radiation and/or cancer-directed surgery	Surgery performed	None/Unknown	No/Unknown	Alive or dead of other cause	Alive or dead due to cancer	1	Alive	None	No Surgery Of Primary Site	23 mm (2.3 cm)	Carcinoid	Typical Carcinoid
72706427	Widowed	White	Female	2015	C34.1-Upper lobe, lung	341	Well differentiated; Grade I	Left - origin of primary	IIB	AJCC 6th ed derived from CS manual/coding instructions, v1.0	T3	N0	M0	Regional	26	400	0	0	3	3	0	16	0	45	4 or more regional lymph nodes removed	None; diagnosed at autopsy	No radiation and/or cancer-directed surgery	Surgery performed	None/Unknown	No/Unknown	Alive or dead of other cause	Alive or dead due to cancer	1	Alive	None	Lobectomy/Bilobectomy	26 mm (2.6 cm)	Carcinoid	Typical Carcinoid
95098857	Widowed	Black	Female	2015	C34.3-Lower lobe, lung	343	Unknown	Right - origin of primary	UNK Stage	AJCC 6th ed derived from CS manual/coding instructions, v1.0	TX	NX	M0	Unknown/unstaged	999	999	999	99	3	0	0	0	98	21	None	None; diagnosed at autopsy	No radiation and/or cancer-directed surgery	Surgery performed	None/Unknown	No/Unknown	Alive or dead of other cause	Alive or dead due to cancer	1	Alive	None	No Surgery Of Primary Site	Unknown	Carcinoid	Typical Carcinoid
99234107	Widowed	White	Female	2015	C34.3-Lower lobe, lung	343	Well differentiated; Grade I	Left - origin of primary	IA	AJCC 6th ed derived from CS manual/coding instructions, v1.0	T1a	N0	M0	Localized	10	100	0	0	3	0	0	0	98	21	None	None; diagnosed at autopsy	No radiation and/or cancer-directed surgery	Surgery performed	None/Unknown	No/Unknown	Alive or dead of other cause	Alive or dead due to cancer	1	Alive	None	Partial/Wedge/Segmental Resec., Lingulectomy, Partial Lobectomy, Sleeve Resec.	10 mm (1.0 cm)	Carcinoid	Typical Carcinoid
41466423	Widowed	Black	Female	2012	C34.3-Lower lobe, lung	343	Unknown	Right - origin of primary	IIIA	AJCC 6th ed derived from CS manual/coding instructions, v1.0	T2	N2	M0	Regional	25	430	200	0	3	3	0	15	1	33	4 or more regional lymph nodes removed	None; diagnosed at autopsy	No radiation and/or cancer-directed surgery	Surgery performed	None/Unknown	No/Unknown	Alive or dead of other cause	Dead (attributable to causes other than this cancer dx)	2	Dead	None	Lobectomy/Bilobectomy	25 mm (2.5 cm)	Carcinoid	Atypical Carcinoid
12210091	Divorced	White	Female	2015	C34.2-Middle lobe, lung	342	Well differentiated; Grade I	Right - origin of primary	IIIB	AJCC 6th ed derived from CS manual/coding instructions, v1.0	T4	N0	M0	Regional	14	100	0	0	3	3	0	7	0	33	4 or more regional lymph nodes removed	None; diagnosed at autopsy	No radiation and/or cancer-directed surgery	Surgery performed	None/Unknown	No/Unknown	Alive or dead of other cause	Alive or dead due to cancer	2	Alive	None	Lobectomy/Bilobectomy	14 mm (1.4 cm)	Carcinoid	Atypical Carcinoid
95019074	Married (including common law)	White	Male	2015	C34.1-Upper lobe, lung	341	Unknown	Left - origin of primary	IA	AJCC 6th ed derived from CS manual/coding instructions, v1.0	T1	N0	M0	Localized	22	100	0	0	3	3	0	97	0	22	Number of regional lymph nodes removed unknown	None; diagnosed at autopsy	No radiation and/or cancer-directed surgery	Surgery performed	None/Unknown	No/Unknown	Alive or dead of other cause	Alive or dead due to cancer	2	Alive	None	Partial/Wedge/Segmental Resec., Lingulectomy, Partial Lobectomy, Sleeve Resec.	22 mm (2.2 cm)	Carcinoid	Atypical Carcinoid
40348529	Married (including common law)	Black	Female	2004	C34.3-Lower lobe, lung	343	Unknown	Right - origin of primary	Blank(s)	AJCC 6th ed derived from CS manual/coding instructions, v1.0	Blank(s)	Blank(s)	Blank(s)	Localized	38	100	0	0	3	3	0	9	0	30	4 or more regional lymph nodes removed	None; diagnosed at autopsy	No radiation and/or cancer-directed surgery	Surgery performed	None/Unknown	No/Unknown	Alive or dead of other cause	Alive or dead due to cancer	2	Alive	None	Lobectomy/Bilobectomy	38 mm (3.8 cm)	Carcinoid	Typical Carcinoid
44026007	Married (including common law)	White	Female	2004	C34.1-Upper lobe, lung	341	Unknown	Left - origin of primary	Blank(s)	AJCC 6th ed derived from CS manual/coding instructions, v1.0	Blank(s)	Blank(s)	Blank(s)	Distant	25	710	0	0	3	3	0	3	0	22	1 to 3 regional lymph nodes removed	None; diagnosed at autopsy	No radiation and/or cancer-directed surgery	Surgery performed	None/Unknown	No/Unknown	Alive or dead of other cause	Alive or dead due to cancer	2	Alive	None	Partial/Wedge/Segmental Resec., Lingulectomy, Partial Lobectomy, Sleeve Resec.	25 mm (2.5 cm)	Carcinoid	Typical Carcinoid
44027695	Married (including common law)	White	Female	2004	C34.1-Upper lobe, lung	341	Unknown	Left - origin of primary	Blank(s)	AJCC 6th ed derived from CS manual/coding instructions, v1.0	Blank(s)	Blank(s)	Blank(s)	Localized	17	100	0	0	3	3	0	5	0	33	4 or more regional lymph nodes removed	None; diagnosed at autopsy	No radiation and/or cancer-directed surgery	Surgery performed	None/Unknown	No/Unknown	Alive or dead of other cause	Dead (attributable to causes other than this cancer dx)	2	Dead	None	No Surgery Of Primary Site	17 mm (1.7 cm)	Carcinoid	Typical Carcinoid
44028371	Married (including common law)	White	Female	2004	C34.3-Lower lobe, lung	343	Unknown	Left - origin of primary	Blank(s)	AJCC 6th ed derived from CS manual/coding instructions, v1.0	Blank(s)	Blank(s)	Blank(s)	Localized	13	100	0	0	3	3	0	6	1	30	4 or more regional lymph nodes removed	None; diagnosed at autopsy	No radiation and/or cancer-directed surgery	Surgery performed	None/Unknown	No/Unknown	Alive or dead of other cause	Alive or dead due to cancer	2	Alive	None	Partial/Wedge/Segmental Resec., Lingulectomy, Partial Lobectomy, Sleeve Resec.	13 mm (1.3 cm)	Carcinoid	Typical Carcinoid
49850848	Married (including common law)	White	Female	2004	C34.0-Main bronchus	340	Unknown	Left - origin of primary	Blank(s)	AJCC 6th ed derived from CS manual/coding instructions, v1.0	Blank(s)	Blank(s)	Blank(s)	Localized	50	200	0	0	0	1	0	95	95	0	Biopsy or aspiration of regional lymph node, NOS	None; diagnosed at autopsy	Radiation after surgery	Not recommended	Beam radiation	Yes	Alive or dead of other cause	Alive or dead due to cancer	2	Alive	None	Complete/Total/Standard Pneumonectomy; Pneumonectomy, Nos	50 mm (5.0 cm)	Carcinoid	Typical Carcinoid
49851001	Married (including common law)	White	Male	2004	C34.3-Lower lobe, lung	343	Unknown	Right - origin of primary	Blank(s)	AJCC 6th ed derived from CS manual/coding instructions, v1.0	Blank(s)	Blank(s)	Blank(s)	Localized	20	100	0	0	3	3	0	13	0	33	4 or more regional lymph nodes removed	None; diagnosed at autopsy	No radiation and/or cancer-directed surgery	Surgery performed	None/Unknown	No/Unknown	Alive or dead of other cause	Alive or dead due to cancer	2	Alive	None	Lobectomy/Bilobectomy	20 mm (2.0 cm)	Carcinoid	Typical Carcinoid
49876505	Married (including common law)	White	Female	2004	C34.0-Main bronchus	340	Unknown	Right - origin of primary	Blank(s)	AJCC 6th ed derived from CS manual/coding instructions, v1.0	Blank(s)	Blank(s)	Blank(s)	Distant	170	720	0	0	3	0	0	0	98	30	None	None; diagnosed at autopsy	No radiation and/or cancer-directed surgery	Surgery performed	None/Unknown	No/Unknown	Alive or dead of other cause	Alive or dead due to cancer	2	Alive	None	Partial/Wedge/Segmental Resec., Lingulectomy, Partial Lobectomy, Sleeve Resec.	Values Under Review	Carcinoid	Typical Carcinoid
64346717	Married (including common law)	White	Male	2004	C34.1-Upper lobe, lung	341	Unknown	Right - origin of primary	Blank(s)	AJCC 6th ed derived from CS manual/coding instructions, v1.0	Blank(s)	Blank(s)	Blank(s)	Localized	15	100	0	0	Blank(s)	Blank(s)	Blank(s)	Blank(s)	Blank(s)	Blank(s)	Blank(s)	Blank(s)	No radiation and/or cancer-directed surgery	Surgery performed	None/Unknown	No/Unknown	Alive or dead of other cause	Dead (attributable to causes other than this cancer dx)	2	Dead	None	Partial/Wedge/Segmental Resec., Lingulectomy, Partial Lobectomy, Sleeve Resec.	15 mm (1.5 cm)	Carcinoid	Typical Carcinoid
90372994	Married (including common law)	White	Female	2004	C34.1-Upper lobe, lung	341	Well differentiated; Grade I	Left - origin of primary	Blank(s)	AJCC 6th ed derived from CS manual/coding instructions, v1.0	Blank(s)	Blank(s)	Blank(s)	Localized	10	100	0	0	Blank(s)	Blank(s)	Blank(s)	0	98	21	Blank(s)	Blank(s)	No radiation and/or cancer-directed surgery	Surgery performed	None/Unknown	No/Unknown	Alive or dead of other cause	Dead (attributable to causes other than this cancer dx)	2	Dead	None	Partial/Wedge/Segmental Resec., Lingulectomy, Partial Lobectomy, Sleeve Resec.	10 mm (1.0 cm)	Carcinoid	Typical Carcinoid
18436600	Married (including common law)	White	Female	2005	C34.1-Upper lobe, lung	341	Well differentiated; Grade I	Left - origin of primary	Blank(s)	AJCC 6th ed derived from CS manual/coding instructions, v1.0	Blank(s)	Blank(s)	Blank(s)	Localized	11	100	0	0	3	3	0	14	1	33	4 or more regional lymph nodes removed	None; diagnosed at autopsy	No radiation and/or cancer-directed surgery	Surgery performed	None/Unknown	No/Unknown	Alive or dead of other cause	Alive or dead due to cancer	2	Alive	None	Lobectomy/Bilobectomy	11 mm (1.1 cm)	Carcinoid	Typical Carcinoid
26149844	Married (including common law)	White	Female	2005	C34.2-Middle lobe, lung	342	Unknown	Right - origin of primary	Blank(s)	AJCC 6th ed derived from CS manual/coding instructions, v1.0	Blank(s)	Blank(s)	Blank(s)	Localized	47	100	0	0	3	3	0	12	0	33	4 or more regional lymph nodes removed	None; diagnosed at autopsy	No radiation and/or cancer-directed surgery	Surgery performed	None/Unknown	No/Unknown	Alive or dead of other cause	Alive or dead due to cancer	2	Alive	None	Lobectomy/Bilobectomy	47 mm (4.7 cm)	Carcinoid	Typical Carcinoid
75180736	Single (never married)	White	Female	2005	C34.1-Upper lobe, lung	341	Unknown	Left - origin of primary	Blank(s)	AJCC 6th ed derived from CS manual/coding instructions, v1.0	Blank(s)	Blank(s)	Blank(s)	Localized	20	100	0	0	Blank(s)	Blank(s)	Blank(s)	99	99	0	Blank(s)	Blank(s)	No radiation and/or cancer-directed surgery	Not recommended	None/Unknown	No/Unknown	Alive or dead of other cause	Dead (attributable to causes other than this cancer dx)	2	Dead	Unknown	Unknown	20 mm (2.0 cm)	Carcinoid	Typical Carcinoid
91479187	Single (never married)	White	Female	2006	C34.1-Upper lobe, lung	341	Unknown	Left - origin of primary	Blank(s)	AJCC 6th ed derived from CS manual/coding instructions, v1.0	Blank(s)	Blank(s)	Blank(s)	Localized	1	100	0	0	3	0	0	0	98	21	None	None; diagnosed at autopsy	No radiation and/or cancer-directed surgery	Surgery performed	None/Unknown	No/Unknown	Alive or dead of other cause	Dead (attributable to causes other than this cancer dx)	2	Dead	None	Partial/Wedge/Segmental Resec., Lingulectomy, Partial Lobectomy, Sleeve Resec.	Less than or equal to 3mm (0.3 cm)	Carcinoid	Typical Carcinoid
97090916	Widowed	White	Female	2006	C34.1-Upper lobe, lung	341	Well differentiated; Grade I	Left - origin of primary	Blank(s)	AJCC 6th ed derived from CS manual/coding instructions, v1.0	Blank(s)	Blank(s)	Blank(s)	Localized	18	100	0	0	1	0	0	98	0	0	None	None; diagnosed at autopsy	No radiation and/or cancer-directed surgery	Not recommended	None/Unknown	No/Unknown	Alive or dead of other cause	Alive or dead due to cancer	2	Alive	None	Lobectomy/Bilobectomy	18 mm (1.8 cm)	Carcinoid	Typical Carcinoid
97096295	Widowed	White	Female	2006	C34.1-Upper lobe, lung	341	Well differentiated; Grade I	Left - origin of primary	Blank(s)	AJCC 6th ed derived from CS manual/coding instructions, v1.0	Blank(s)	Blank(s)	Blank(s)	Localized	30	100	0	0	3	0	0	0	98	21	None	None; diagnosed at autopsy	No radiation and/or cancer-directed surgery	Surgery performed	None/Unknown	No/Unknown	Alive or dead of other cause	Alive or dead due to cancer	2	Alive	None	Lobectomy/Bilobectomy	30 mm (3.0 cm)	Carcinoid	Typical Carcinoid
92587468	Married (including common law)	White	Female	2008	C34.2-Middle lobe, lung	342	Unknown	Right - origin of primary	Blank(s)	AJCC 6th ed derived from CS manual/coding instructions, v1.0	Blank(s)	Blank(s)	Blank(s)	Localized	18	100	0	0	3	3	0	10	0	30	4 or more regional lymph nodes removed	None; diagnosed at autopsy	No radiation and/or cancer-directed surgery	Surgery performed	None/Unknown	No/Unknown	Alive or dead of other cause	Alive or dead due to cancer	2	Alive	None	Lobectomy/Bilobectomy	18 mm (1.8 cm)	Carcinoid	Typical Carcinoid
34774216	Single (never married)	White	Female	2008	C34.3-Lower lobe, lung	343	Unknown	Right - origin of primary	Blank(s)	AJCC 6th ed derived from CS manual/coding instructions, v1.0	Blank(s)	Blank(s)	Blank(s)	Localized	13	100	0	0	3	3	0	5	0	33	4 or more regional lymph nodes removed	None; diagnosed at autopsy	No radiation and/or cancer-directed surgery	Surgery performed	None/Unknown	No/Unknown	Alive or dead of other cause	Alive or dead due to cancer	2	Alive	None	Partial/Wedge/Segmental Resec., Lingulectomy, Partial Lobectomy, Sleeve Resec.	13 mm (1.3 cm)	Carcinoid	Typical Carcinoid
92551109	Single (never married)	White	Female	2008	C34.1-Upper lobe, lung	341	Unknown	Right - origin of primary	Blank(s)	AJCC 6th ed derived from CS manual/coding instructions, v1.0	Blank(s)	Blank(s)	Blank(s)	Regional	26	100	100	0	3	0	0	10	0	33	4 or more regional lymph nodes removed	None; diagnosed at autopsy	No radiation and/or cancer-directed surgery	Surgery performed	None/Unknown	No/Unknown	Alive or dead of other cause	Alive or dead due to cancer	2	Alive	None	Lobectomy/Bilobectomy	26 mm (2.6 cm)	Carcinoid	Typical Carcinoid
92562854	Single (never married)	White	Male	2008	C34.2-Middle lobe, lung	342	Unknown	Right - origin of primary	Blank(s)	AJCC 6th ed derived from CS manual/coding instructions, v1.0	Blank(s)	Blank(s)	Blank(s)	Localized	12	100	0	0	1	0	0	0	98	21	None	None; diagnosed at autopsy	No radiation and/or cancer-directed surgery	Surgery performed	None/Unknown	No/Unknown	Alive or dead of other cause	Alive or dead due to cancer	2	Alive	None	Lobectomy/Bilobectomy	12 mm (1.2 cm)	Carcinoid	Typical Carcinoid
27032963	Married (including common law)	White	Female	2009	C34.1-Upper lobe, lung	341	Well differentiated; Grade I	Left - origin of primary	Blank(s)	AJCC 6th ed derived from CS manual/coding instructions, v1.0	Blank(s)	Blank(s)	Blank(s)	Regional	25	400	0	0	Blank(s)	Blank(s)	Blank(s)	97	0	30	Blank(s)	Blank(s)	No radiation and/or cancer-directed surgery	Surgery performed	None/Unknown	No/Unknown	Alive or dead of other cause	Dead (attributable to causes other than this cancer dx)	2	Dead	None	Lobectomy/Bilobectomy	25 mm (2.5 cm)	Carcinoid	Typical Carcinoid
80151761	Single (never married)	White	Female	2009	C34.1-Upper lobe, lung	341	Well differentiated; Grade I	Left - origin of primary	Blank(s)	AJCC 6th ed derived from CS manual/coding instructions, v1.0	Blank(s)	Blank(s)	Blank(s)	Distant	22	650	0	23	3	0	0	0	98	21	None	None; diagnosed at autopsy	No radiation and/or cancer-directed surgery	Surgery performed	None/Unknown	No/Unknown	Alive or dead of other cause	Dead (attributable to causes other than this cancer dx)	2	Dead	None	Lobectomy/Bilobectomy	22 mm (2.2 cm)	Carcinoid	Typical Carcinoid
98073483	Divorced	White	Female	2010	C34.3-Lower lobe, lung	343	Well differentiated; Grade I	Left - origin of primary	IV	AJCC 6th ed derived from CS manual/coding instructions, v1.0	T3	N0	M1a	Distant	12	100	0	23	0	0	0	0	98	0	None	None; diagnosed at autopsy	No radiation and/or cancer-directed surgery	Not recommended	None/Unknown	No/Unknown	Alive or dead of other cause	Dead (attributable to causes other than this cancer dx)	2	Dead	None	Partial/Wedge/Segmental Resec., Lingulectomy, Partial Lobectomy, Sleeve Resec.	12 mm (1.2 cm)	Carcinoid	Typical Carcinoid
19682706	Single (never married)	White	Male	2010	C34.3-Lower lobe, lung	343	Unknown	Right - origin of primary	IV	AJCC 6th ed derived from CS manual/coding instructions, v1.0	T4	N2	M1a	Distant	24	100	200	23	3	3	0	1	0	55	1 to 3 regional lymph nodes removed	None; diagnosed at autopsy	No radiation and/or cancer-directed surgery	Surgery performed	None/Unknown	No/Unknown	Alive or dead of other cause	Dead (attributable to causes other than this cancer dx)	2	Dead	None	No Surgery Of Primary Site	24 mm (2.4 cm)	Carcinoid	Typical Carcinoid
34904012	Married (including common law)	White	Male	2011	C34.1-Upper lobe, lung	341	Moderately differentiated; Grade II	Left - origin of primary	IB	AJCC 6th ed derived from CS manual/coding instructions, v1.0	T2a	N0	M0	Regional	35	400	0	0	3	3	0	12	0	33	4 or more regional lymph nodes removed	None; diagnosed at autopsy	No radiation and/or cancer-directed surgery	Surgery performed	None/Unknown	No/Unknown	Alive or dead of other cause	Alive or dead due to cancer	2	Alive	None	Lobectomy/Bilobectomy	35 mm (3.5 cm)	Carcinoid	Typical Carcinoid
68698700	Married (including common law)	Black	Female	2011	C34.0-Main bronchus	340	Well differentiated; Grade I	Right - origin of primary	IB	AJCC 6th ed derived from CS manual/coding instructions, v1.0	T2a	N0	M0	Localized	10	200	0	0	3	3	0	26	0	33	4 or more regional lymph nodes removed	None; diagnosed at autopsy	No radiation and/or cancer-directed surgery	Surgery performed	None/Unknown	No/Unknown	Alive or dead of other cause	Alive or dead due to cancer	2	Alive	None	Lobectomy/Bilobectomy	10 mm (1.0 cm)	Carcinoid	Typical Carcinoid
69860924	Married (including common law)	White	Female	2011	C34.1-Upper lobe, lung	341	Unknown	Left - origin of primary	IA	AJCC 6th ed derived from CS manual/coding instructions, v1.0	T1b	N0	M0	Localized	23	100	0	0	3	0	0	0	98	20	None	None; diagnosed at autopsy	No radiation and/or cancer-directed surgery	Surgery performed	None/Unknown	No/Unknown	Alive or dead of other cause	Alive or dead due to cancer	2	Alive	None	Lobectomy/Bilobectomy	23 mm (2.3 cm)	Carcinoid	Typical Carcinoid
69891924	Married (including common law)	Black	Male	2011	C34.9-Lung, NOS	349	Unknown	Left - origin of primary	UNK Stage	AJCC 6th ed derived from CS manual/coding instructions, v1.0	TX	NX	M0	Unknown/unstaged	999	999	999	99	3	0	0	0	98	21	None	None; diagnosed at autopsy	No radiation and/or cancer-directed surgery	Surgery performed	None/Unknown	No/Unknown	Alive or dead of other cause	Dead (attributable to causes other than this cancer dx)	2	Dead	None	No Surgery Of Primary Site	Unknown	Carcinoid	Typical Carcinoid
76234262	Married (including common law)	White	Female	2011	C34.3-Lower lobe, lung	343	Well differentiated; Grade I	Left - origin of primary	IA	AJCC 6th ed derived from CS manual/coding instructions, v1.0	T1b	N0	M0	Localized	22	100	0	0	0	0	0	0	98	0	None	None; diagnosed at autopsy	No radiation and/or cancer-directed surgery	Not recommended	None/Unknown	No/Unknown	Alive or dead of other cause	Alive or dead due to cancer	2	Alive	None	Lobectomy/Bilobectomy	22 mm (2.2 cm)	Carcinoid	Typical Carcinoid
12077831	Single (never married)	White	Female	2011	C34.8-Overlapping lesion of lung	348	Well differentiated; Grade I	Right - origin of primary	IIB	AJCC 6th ed derived from CS manual/coding instructions, v1.0	T2b	N1	M0	Regional	50	460	100	0	3	3	0	14	0	45	4 or more regional lymph nodes removed	None; diagnosed at autopsy	No radiation and/or cancer-directed surgery	Surgery performed	None/Unknown	No/Unknown	Alive or dead of other cause	Alive or dead due to cancer	2	Alive	None	Lobectomy/Bilobectomy	50 mm (5.0 cm)	Carcinoid	Typical Carcinoid
76220047	Single (never married)	White	Female	2011	C34.3-Lower lobe, lung	343	Well differentiated; Grade I	Left - origin of primary	IA	AJCC 6th ed derived from CS manual/coding instructions, v1.0	T1a	N0	M0	Localized	9	100	0	0	3	3	0	28	0	33	4 or more regional lymph nodes removed	None; diagnosed at autopsy	No radiation and/or cancer-directed surgery	Surgery performed	None/Unknown	No/Unknown	Alive or dead of other cause	Alive or dead due to cancer	2	Alive	None	Partial/Wedge/Segmental Resec., Lingulectomy, Partial Lobectomy, Sleeve Resec.	9 mm (0.9 cm)	Carcinoid	Typical Carcinoid
93738866	Single (never married)	Unknown	Male	2011	C34.1-Upper lobe, lung	341	Unknown	Right - origin of primary	IA	AJCC 6th ed derived from CS manual/coding instructions, v1.0	T1a	N0	M0	Localized	6	100	0	0	3	3	0	6	0	33	4 or more regional lymph nodes removed	None; diagnosed at autopsy	No radiation and/or cancer-directed surgery	Surgery performed	None/Unknown	No/Unknown	Alive or dead of other cause	Alive or dead due to cancer	2	Alive	None	Partial/Wedge/Segmental Resec., Lingulectomy, Partial Lobectomy, Sleeve Resec.	6 mm (0.6 cm)	Carcinoid	Typical Carcinoid
19747380	Unknown	White	Female	2011	C34.1-Upper lobe, lung	341	Unknown	Right - origin of primary	IA	AJCC 6th ed derived from CS manual/coding instructions, v1.0	T1a	N0	M0	Localized	18	100	0	0	1	0	0	0	98	0	None	None; diagnosed at autopsy	No radiation and/or cancer-directed surgery	Not recommended	None/Unknown	No/Unknown	Alive or dead of other cause	Alive or dead due to cancer	2	Alive	None	Lobectomy/Bilobectomy	18 mm (1.8 cm)	Carcinoid	Typical Carcinoid
29181420	Unknown	White	Male	2011	C34.1-Upper lobe, lung	341	Unknown	Right - origin of primary	IIA	AJCC 6th ed derived from CS manual/coding instructions, v1.0	T1a	N1	M0	Regional	19	100	100	0	3	3	0	13	0	33	4 or more regional lymph nodes removed	None; diagnosed at autopsy	No radiation and/or cancer-directed surgery	Surgery performed	None/Unknown	No/Unknown	Alive or dead of other cause	Alive or dead due to cancer	2	Alive	None	Lobectomy/Bilobectomy	19 mm (1.9 cm)	Carcinoid	Typical Carcinoid
81055348	Unknown	White	Female	2011	C34.1-Upper lobe, lung	341	Unknown	Right - origin of primary	IIIA	AJCC 6th ed derived from CS manual/coding instructions, v1.0	T3	N1	M0	Regional	999	570	500	0	3	0	0	0	98	21	None	None; diagnosed at autopsy	No radiation and/or cancer-directed surgery	Surgery performed	None/Unknown	No/Unknown	Alive or dead of other cause	Alive or dead due to cancer	2	Alive	Unknown	Unknown	Unknown	Carcinoid	Typical Carcinoid
93753641	Unknown	White	Male	2011	C34.3-Lower lobe, lung	343	Unknown	Left - origin of primary	IB	AJCC 6th ed derived from CS manual/coding instructions, v1.0	T2a	N0	M0	Localized	35	100	0	0	3	0	0	0	98	21	None	None; diagnosed at autopsy	No radiation and/or cancer-directed surgery	Surgery performed	None/Unknown	No/Unknown	Alive or dead of other cause	Alive or dead due to cancer	2	Alive	None	Lobectomy/Bilobectomy	35 mm (3.5 cm)	Carcinoid	Typical Carcinoid
5412329	Widowed	White	Female	2011	C34.2-Middle lobe, lung	342	Unknown	Right - origin of primary	IIB	AJCC 6th ed derived from CS manual/coding instructions, v1.0	T3	N0	M0	Regional	3	999	0	0	3	3	0	13	0	33	4 or more regional lymph nodes removed	None; diagnosed at autopsy	No radiation and/or cancer-directed surgery	Surgery performed	None/Unknown	No/Unknown	Alive or dead of other cause	Alive or dead due to cancer	2	Alive	None	No Surgery Of Primary Site	Less than or equal to 3mm (0.3 cm)	Carcinoid	Typical Carcinoid
41462405	Divorced	White	Female	2012	C34.3-Lower lobe, lung	343	Well differentiated; Grade I	Right - origin of primary	IIB	AJCC 6th ed derived from CS manual/coding instructions, v1.0	T3	N0	M0	Regional	12	100	0	0	Blank(s)	Blank(s)	Blank(s)	0	98	0	Blank(s)	Blank(s)	No radiation and/or cancer-directed surgery	Not recommended	Beam radiation	No/Unknown	Alive or dead of other cause	Dead (attributable to causes other than this cancer dx)	2	Dead	None	Lobectomy/Bilobectomy	12 mm (1.2 cm)	Carcinoid	Typical Carcinoid
41459869	Single (never married)	White	Female	2012	C34.1-Upper lobe, lung	341	Well differentiated; Grade I	Right - origin of primary	IA	AJCC 6th ed derived from CS manual/coding instructions, v1.0	T1b	N0	M0	Localized	27	100	0	0	3	3	0	12	0	30	4 or more regional lymph nodes removed	None; diagnosed at autopsy	No radiation and/or cancer-directed surgery	Surgery performed	None/Unknown	No/Unknown	Alive or dead of other cause	Alive or dead due to cancer	2	Alive	None	Lobectomy/Bilobectomy	27 mm (2.7 cm)	Carcinoid	Typical Carcinoid
44181940	Single (never married)	White	Female	2012	C34.3-Lower lobe, lung	343	Unknown	Left - origin of primary	IIA	AJCC 6th ed derived from CS manual/coding instructions, v1.0	T2a	N1	M0	Regional	34	100	100	0	3	3	0	10	2	33	4 or more regional lymph nodes removed	None; diagnosed at autopsy	No radiation and/or cancer-directed surgery	Surgery performed	None/Unknown	No/Unknown	Alive or dead of other cause	Alive or dead due to cancer	2	Alive	None	Lobectomy/Bilobectomy	34 mm (3.4 cm)	Carcinoid	Typical Carcinoid
77009947	Single (never married)	White	Male	2012	C34.1-Upper lobe, lung	341	Well differentiated; Grade I	Left - origin of primary	IA	AJCC 6th ed derived from CS manual/coding instructions, v1.0	T1b	N0	M0	Localized	25	100	0	0	Blank(s)	Blank(s)	Blank(s)	0	98	0	Blank(s)	Blank(s)	No radiation and/or cancer-directed surgery	Not recommended, contraindicated due to other cond; autopsy only (1973-2002)	None/Unknown	No/Unknown	Alive or dead of other cause	Dead (attributable to causes other than this cancer dx)	2	Dead	None	Lobectomy/Bilobectomy	25 mm (2.5 cm)	Carcinoid	Typical Carcinoid
70118018	Married (including common law)	White	Male	2013	C34.1-Upper lobe, lung	341	Unknown	Right - origin of primary	IV	AJCC 6th ed derived from CS manual/coding instructions, v1.0	T3	N2	M1b	Distant	999	730	200	43	0	0	0	0	98	0	None	None; diagnosed at autopsy	No radiation and/or cancer-directed surgery	Not recommended	Beam radiation	Yes	Alive or dead of other cause	Alive or dead due to cancer	2	Alive	None	No Surgery Of Primary Site	Unknown	Carcinoid	Typical Carcinoid
71224563	Married (including common law)	White	Female	2013	C34.3-Lower lobe, lung	343	Unknown	Left - origin of primary	IA	AJCC 6th ed derived from CS manual/coding instructions, v1.0	T1b	N0	M0	Localized	22	100	0	0	9	0	0	99	99	0	None	None; diagnosed at autopsy	No radiation and/or cancer-directed surgery	Not recommended	None/Unknown	No/Unknown	Alive or dead of other cause	Alive or dead due to cancer	2	Alive	None	Complete/Total/Standard Pneumonectomy; Pneumonectomy, Nos	22 mm (2.2 cm)	Carcinoid	Typical Carcinoid
71247126	Married (including common law)	White	Male	2013	C34.3-Lower lobe, lung	343	Unknown	Left - origin of primary	IIB	AJCC 6th ed derived from CS manual/coding instructions, v1.0	T3	N0	M0	Regional	8	100	0	0	9	0	0	0	98	30	None	None; diagnosed at autopsy	No radiation and/or cancer-directed surgery	Surgery performed	None/Unknown	No/Unknown	Alive or dead of other cause	Alive or dead due to cancer	2	Alive	None	Partial/Wedge/Segmental Resec., Lingulectomy, Partial Lobectomy, Sleeve Resec.	8 mm (0.8 cm)	Carcinoid	Typical Carcinoid
12125323	Widowed	White	Female	2013	C34.3-Lower lobe, lung	343	Well differentiated; Grade I	Left - origin of primary	IIB	AJCC 6th ed derived from CS manual/coding instructions, v1.0	T3	N0	M0	Regional	27	999	0	0	3	0	0	0	98	21	None	None; diagnosed at autopsy	No radiation and/or cancer-directed surgery	Surgery performed	None/Unknown	No/Unknown	Alive or dead of other cause	Dead (attributable to causes other than this cancer dx)	2	Dead	None	No Surgery Of Primary Site	27 mm (2.7 cm)	Carcinoid	Typical Carcinoid
71410872	Married (including common law)	White	Female	2014	C34.3-Lower lobe, lung	343	Well differentiated; Grade I	Left - origin of primary	IA	AJCC 6th ed derived from CS manual/coding instructions, v1.0	T1a	N0	M0	Localized	18	100	0	0	3	0	0	0	98	21	None	None; diagnosed at autopsy	No radiation and/or cancer-directed surgery	Surgery performed	None/Unknown	No/Unknown	Alive or dead of other cause	Dead (attributable to causes other than this cancer dx)	2	Dead	None	Lobectomy/Bilobectomy	18 mm (1.8 cm)	Carcinoid	Typical Carcinoid
94848241	Married (including common law)	White	Female	2014	C34.3-Lower lobe, lung	343	Well differentiated; Grade I	Left - origin of primary	IB	AJCC 6th ed derived from CS manual/coding instructions, v1.0	T2a	N0	M0	Localized	40	100	0	0	9	0	9	0	98	0	None	None; diagnosed at autopsy	No radiation and/or cancer-directed surgery	Not recommended	None/Unknown	No/Unknown	Alive or dead of other cause	Dead (attributable to causes other than this cancer dx)	2	Dead	None	Lobectomy/Bilobectomy	40 mm (4.0 cm)	Carcinoid	Typical Carcinoid
27205614	Divorced	White	Female	2015	C34.1-Upper lobe, lung	341	Well differentiated; Grade I	Right - origin of primary	IA	AJCC 6th ed derived from CS manual/coding instructions, v1.0	T1a	N0	M0	Localized	15	100	0	0	3	3	0	18	0	33	4 or more regional lymph nodes removed	None; diagnosed at autopsy	No radiation and/or cancer-directed surgery	Surgery performed	None/Unknown	No/Unknown	Alive or dead of other cause	Alive or dead due to cancer	2	Alive	None	Lobectomy/Bilobectomy	15 mm (1.5 cm)	Carcinoid	Typical Carcinoid
38250627	Divorced	White	Female	2015	C34.2-Middle lobe, lung	342	Well differentiated; Grade I	Right - origin of primary	IA	AJCC 6th ed derived from CS manual/coding instructions, v1.0	T1b	N0	M0	Localized	21	100	0	0	3	3	0	14	0	22	4 or more regional lymph nodes removed	None; diagnosed at autopsy	No radiation and/or cancer-directed surgery	Surgery performed	None/Unknown	No/Unknown	Alive or dead of other cause	Alive or dead due to cancer	2	Alive	None	No Surgery Of Primary Site	21 mm (2.1 cm)	Carcinoid	Typical Carcinoid
53088025	Divorced	White	Male	2015	C34.3-Lower lobe, lung	343	Moderately differentiated; Grade II	Right - origin of primary	IA	AJCC 6th ed derived from CS manual/coding instructions, v1.0	T1a	N0	M0	Localized	11	110	0	0	3	3	0	3	0	33	1 to 3 regional lymph nodes removed	None; diagnosed at autopsy	No radiation and/or cancer-directed surgery	Surgery performed	None/Unknown	No/Unknown	Alive or dead of other cause	Alive or dead due to cancer	2	Alive	None	Lobectomy/Bilobectomy	11 mm (1.1 cm)	Carcinoid	Typical Carcinoid
72611972	Divorced	White	Female	2015	C34.2-Middle lobe, lung	342	Unknown	Right - origin of primary	IIA	AJCC 6th ed derived from CS manual/coding instructions, v1.0	T2a	N1	M0	Regional	47	430	100	0	3	3	0	8	0	22	4 or more regional lymph nodes removed	None; diagnosed at autopsy	No radiation and/or cancer-directed surgery	Surgery performed	None/Unknown	No/Unknown	Alive or dead of other cause	Alive or dead due to cancer	2	Alive	None	Lobectomy/Bilobectomy	47 mm (4.7 cm)	Carcinoid	Typical Carcinoid
72740230	Divorced	White	Male	2015	C34.2-Middle lobe, lung	342	Well differentiated; Grade I	Right - origin of primary	IA	AJCC 6th ed derived from CS manual/coding instructions, v1.0	T1a	N0	M0	Localized	12	100	0	0	3	3	0	8	0	21	4 or more regional lymph nodes removed	None; diagnosed at autopsy	No radiation and/or cancer-directed surgery	Surgery performed	None/Unknown	No/Unknown	Alive or dead of other cause	Alive or dead due to cancer	2	Alive	None	No Surgery Of Primary Site	12 mm (1.2 cm)	Carcinoid	Typical Carcinoid
99114396	Divorced	White	Female	2015	C34.1-Upper lobe, lung	341	Well differentiated; Grade I	Right - origin of primary	IB	AJCC 6th ed derived from CS manual/coding instructions, v1.0	T2a	N0	M0	Localized	33	200	0	0	3	0	0	0	98	21	None	None; diagnosed at autopsy	No radiation and/or cancer-directed surgery	Surgery performed	None/Unknown	No/Unknown	Alive or dead of other cause	Alive or dead due to cancer	2	Alive	None	Lobectomy/Bilobectomy	33 mm (3.3 cm)	Carcinoid	Typical Carcinoid
99142765	Divorced	White	Male	2015	C34.3-Lower lobe, lung	343	Well differentiated; Grade I	Right - origin of primary	IIIA	AJCC 6th ed derived from CS manual/coding instructions, v1.0	T2b	N2	M0	Regional	53	300	200	0	0	0	0	99	99	0	None	None; diagnosed at autopsy	No radiation and/or cancer-directed surgery	Not recommended	None/Unknown	No/Unknown	Alive or dead of other cause	Alive or dead due to cancer	2	Alive	None	No Surgery Of Primary Site	53 mm (5.3 cm)	Carcinoid	Typical Carcinoid
6237501	Married (including common law)	White	Female	2015	C34.3-Lower lobe, lung	343	Unknown	Left - origin of primary	IA	AJCC 6th ed derived from CS manual/coding instructions, v1.0	T1a	N0	M0	Localized	13	100	0	0	1	0	0	0	98	0	None	None; diagnosed at autopsy	No radiation and/or cancer-directed surgery	Recommended, unknown if performed	None/Unknown	No/Unknown	Alive or dead of other cause	Alive or dead due to cancer	2	Alive	None	Lobectomy/Bilobectomy	13 mm (1.3 cm)	Carcinoid	Typical Carcinoid
6249833	Married (including common law)	Other (American Indian/AK Native, Asian/Pacific Islander)	Female	2015	C34.2-Middle lobe, lung	342	Well differentiated; Grade I	Right - origin of primary	IA	AJCC 6th ed derived from CS manual/coding instructions, v1.0	T1a	N0	M0	Localized	15	100	0	0	3	0	0	0	98	21	None	None; diagnosed at autopsy	No radiation and/or cancer-directed surgery	Surgery performed	None/Unknown	No/Unknown	Alive or dead of other cause	Alive or dead due to cancer	2	Alive	None	No Surgery Of Primary Site	15 mm (1.5 cm)	Carcinoid	Typical Carcinoid
6271838	Married (including common law)	Other (American Indian/AK Native, Asian/Pacific Islander)	Female	2015	C34.3-Lower lobe, lung	343	Well differentiated; Grade I	Left - origin of primary	IA	AJCC 6th ed derived from CS manual/coding instructions, v1.0	T1b	N0	M0	Localized	22	100	0	0	1	0	0	0	98	0	None	None; diagnosed at autopsy	No radiation and/or cancer-directed surgery	Not recommended	None/Unknown	No/Unknown	Alive or dead of other cause	Dead (attributable to causes other than this cancer dx)	2	Dead	None	Partial/Wedge/Segmental Resec., Lingulectomy, Partial Lobectomy, Sleeve Resec.	22 mm (2.2 cm)	Carcinoid	Typical Carcinoid
72703110	Single (never married)	White	Female	2015	C34.8-Overlapping lesion of lung	348	Well differentiated; Grade I	Right - origin of primary	IA	AJCC 6th ed derived from CS manual/coding instructions, v1.0	T1a	N0	M0	Localized	18	100	0	0	3	3	0	5	0	30	4 or more regional lymph nodes removed	None; diagnosed at autopsy	No radiation and/or cancer-directed surgery	Surgery performed	None/Unknown	No/Unknown	Alive or dead of other cause	Alive or dead due to cancer	2	Alive	None	Lobectomy/Bilobectomy	18 mm (1.8 cm)	Carcinoid	Typical Carcinoid
72636749	Widowed	White	Female	2015	C34.3-Lower lobe, lung	343	Well differentiated; Grade I	Right - origin of primary	IA	AJCC 6th ed derived from CS manual/coding instructions, v1.0	T1a	N0	M0	Localized	9	100	0	0	3	3	0	10	0	55	4 or more regional lymph nodes removed	None; diagnosed at autopsy	No radiation and/or cancer-directed surgery	Surgery performed	None/Unknown	No/Unknown	Alive or dead of other cause	Alive or dead due to cancer	2	Alive	None	No Surgery Of Primary Site	9 mm (0.9 cm)	Carcinoid	Typical Carcinoid
72684089	Widowed	White	Female	2015	C34.3-Lower lobe, lung	343	Unknown	Right - origin of primary	IV	AJCC 6th ed derived from CS manual/coding instructions, v1.0	T3	N2	M1b	Distant	12	300	200	43	0	0	0	0	98	0	None	None; diagnosed at autopsy	No radiation and/or cancer-directed surgery	Recommended but not performed, patient refused	None/Unknown	No/Unknown	Alive or dead of other cause	Alive or dead due to cancer	2	Alive	None	No Surgery Of Primary Site	12 mm (1.2 cm)	Carcinoid	Typical Carcinoid
77185227	Widowed	White	Female	2015	C34.3-Lower lobe, lung	343	Unknown	Right - origin of primary	IA	AJCC 6th ed derived from CS manual/coding instructions, v1.0	T1b	N0	M0	Localized	25	100	0	0	3	3	0	14	0	21	4 or more regional lymph nodes removed	None; diagnosed at autopsy	No radiation and/or cancer-directed surgery	Surgery performed	None/Unknown	No/Unknown	Alive or dead of other cause	Alive or dead due to cancer	2	Alive	None	Lobectomy/Bilobectomy	25 mm (2.5 cm)	Carcinoid	Typical Carcinoid
94976500	Widowed	White	Female	2015	C34.1-Upper lobe, lung	341	Well differentiated; Grade I	Right - origin of primary	IA	AJCC 6th ed derived from CS manual/coding instructions, v1.0	T1a	N0	M0	Localized	10	100	0	0	1	0	0	0	98	0	None	None; diagnosed at autopsy	No radiation and/or cancer-directed surgery	Not recommended	Beam radiation	No/Unknown	Alive or dead of other cause	Alive or dead due to cancer	2	Alive	None	Partial/Wedge/Segmental Resec., Lingulectomy, Partial Lobectomy, Sleeve Resec.	10 mm (1.0 cm)	Carcinoid	Typical Carcinoid
94993576	Widowed	White	Female	2015	C34.3-Lower lobe, lung	343	Unknown	Left - origin of primary	IA	AJCC 6th ed derived from CS manual/coding instructions, v1.0	T1b	N0	M0	Localized	21	100	0	0	3	0	0	0	98	21	None	None; diagnosed at autopsy	No radiation and/or cancer-directed surgery	Surgery performed	None/Unknown	No/Unknown	Alive or dead of other cause	Alive or dead due to cancer	2	Alive	None	Lobectomy/Bilobectomy	21 mm (2.1 cm)	Carcinoid	Typical Carcinoid
95001424	Widowed	White	Female	2015	C34.8-Overlapping lesion of lung	348	Well differentiated; Grade I	Right - origin of primary	IA	AJCC 6th ed derived from CS manual/coding instructions, v1.0	T1b	N0	M0	Localized	27	100	0	0	3	3	0	10	0	33	4 or more regional lymph nodes removed	None; diagnosed at autopsy	No radiation and/or cancer-directed surgery	Surgery performed	None/Unknown	No/Unknown	Alive or dead of other cause	Alive or dead due to cancer	2	Alive	None	Lobectomy/Bilobectomy	27 mm (2.7 cm)	Carcinoid	Typical Carcinoid
99135506	Widowed	White	Female	2015	C34.1-Upper lobe, lung	341	Well differentiated; Grade I	Left - origin of primary	IA	AJCC 6th ed derived from CS manual/coding instructions, v1.0	T1b	N0	M0	Localized	23	100	0	0	3	3	0	10	0	33	4 or more regional lymph nodes removed	None; diagnosed at autopsy	No radiation and/or cancer-directed surgery	Surgery performed	None/Unknown	No/Unknown	Alive or dead of other cause	Alive or dead due to cancer	2	Alive	None	Lobectomy/Bilobectomy	23 mm (2.3 cm)	Carcinoid	Typical Carcinoid
68470686	Divorced	White	Female	2009	C34.9-Lung, NOS	349	Unknown	Right - origin of primary	IV	AJCC 6th ed derived from CS manual/coding instructions, v1.0	T4	N0	M1	Distant	14	650	0	35	3	3	3	6	0	33	4 or more regional lymph nodes removed	None; diagnosed at autopsy	No radiation and/or cancer-directed surgery	Surgery performed	None/Unknown	Yes	Alive or dead of other cause	Dead (attributable to causes other than this cancer dx)	3	Dead	None	Lobectomy/Bilobectomy	14 mm (1.4 cm)	Carcinoid	Atypical Carcinoid
71465678	Unmarried or Domestic Partner	White	Female	2014	C34.3-Lower lobe, lung	343	Well differentiated; Grade I	Right - origin of primary	IB	AJCC 6th ed derived from CS manual/coding instructions, v1.0	T2	N0	M0	Regional	25	430	0	0	3	3	0	10	0	33	4 or more regional lymph nodes removed	None; diagnosed at autopsy	No radiation and/or cancer-directed surgery	Surgery performed	None/Unknown	No/Unknown	Alive or dead of other cause	Alive or dead due to cancer	3	Alive	None	Lobectomy/Bilobectomy	25 mm (2.5 cm)	Carcinoid	Atypical Carcinoid
19896066	Married (including common law)	White	Male	2015	C34.3-Lower lobe, lung	343	Unknown	Right - origin of primary	IV	AJCC 6th ed derived from CS manual/coding instructions, v1.0	T1	N1	M1	Distant	30	100	100	40	0	0	3	0	98	0	None	None; diagnosed at autopsy	No radiation and/or cancer-directed surgery	Not recommended	None/Unknown	No/Unknown	Alive or dead of other cause	Alive or dead due to cancer	3	Alive	None	No Surgery Of Primary Site	30 mm (3.0 cm)	Carcinoid	Atypical Carcinoid
27207026	Married (including common law)	White	Male	2015	C34.3-Lower lobe, lung	343	Unknown	Left - origin of primary	IIB	AJCC 6th ed derived from CS manual/coding instructions, v1.0	T2	N1	M0	Regional	37	410	100	0	0	0	0	0	98	0	None	None; diagnosed at autopsy	No radiation and/or cancer-directed surgery	Not recommended	Beam radiation	No/Unknown	Alive or dead of other cause	Alive or dead due to cancer	3	Alive	None	No Surgery Of Primary Site	37 mm (3.7 cm)	Carcinoid	Atypical Carcinoid
36020961	Married (including common law)	White	Male	2015	C34.1-Upper lobe, lung	341	Unknown	Right - origin of primary	IIIA	AJCC 6th ed derived from CS manual/coding instructions, v1.0	TX	N2	M0	Regional	999	999	200	0	9	1	0	95	95	0	Biopsy or aspiration of regional lymph node, NOS	None; diagnosed at autopsy	Radiation after surgery	Not recommended	Beam radiation	Yes	Alive or dead of other cause	Alive or dead due to cancer	3	Alive	None	No Surgery Of Primary Site	Unknown	Carcinoid	Atypical Carcinoid
36028159	Single (never married)	White	Female	2015	C34.1-Upper lobe, lung	341	Unknown	Left - origin of primary	OCCULT	AJCC 6th ed derived from CS manual/coding instructions, v1.0	TX	N0	M0	Localized	999	100	0	0	0	0	0	0	98	0	None	None; diagnosed at autopsy	No radiation and/or cancer-directed surgery	Not recommended, contraindicated due to other cond; autopsy only (1973-2002)	None/Unknown	No/Unknown	Alive or dead of other cause	Alive or dead due to cancer	3	Alive	None	No Surgery Of Primary Site	Unknown	Carcinoid	Atypical Carcinoid
41545654	Married (including common law)	White	Female	2015	C34.1-Upper lobe, lung	341	Moderately differentiated; Grade II	Left - origin of primary	IIIA	AJCC 6th ed derived from CS manual/coding instructions, v1.0	T1	N2	M0	Regional	16	110	200	0	3	3	0	9	1	33	4 or more regional lymph nodes removed	None; diagnosed at autopsy	No radiation and/or cancer-directed surgery	Surgery performed	None/Unknown	Yes	Alive or dead of other cause	Alive or dead due to cancer	3	Alive	None	Lobectomy/Bilobectomy	16 mm (1.6 cm)	Carcinoid	Atypical Carcinoid
41552598	Married (including common law)	White	Female	2015	C34.9-Lung, NOS	349	Unknown	Left - origin of primary	IV	AJCC 6th ed derived from CS manual/coding instructions, v1.0	T4	N2	M1	Distant	8	100	200	40	0	0	0	0	98	0	Biopsy or aspiration of regional lymph node, NOS	None; diagnosed at autopsy	No radiation and/or cancer-directed surgery	Not recommended	None/Unknown	Yes	Alive or dead of other cause	Alive or dead due to cancer	3	Alive	None	No Surgery Of Primary Site	8 mm (0.8 cm)	Carcinoid	Atypical Carcinoid
53109724	Single (never married)	White	Female	2015	C34.2-Middle lobe, lung	342	Unknown	Right - origin of primary	IIB	AJCC 6th ed derived from CS manual/coding instructions, v1.0	T2	N1	M0	Regional	50	420	100	0	3	3	0	9	2	56	4 or more regional lymph nodes removed	None; diagnosed at autopsy	No radiation and/or cancer-directed surgery	Surgery performed	None/Unknown	No/Unknown	Alive or dead of other cause	Alive or dead due to cancer	3	Alive	None	Radical Pneumonectomy (Complete Pneumonectomy Plus Dissection Of Mediastinal LN)	50 mm (5.0 cm)	Carcinoid	Atypical Carcinoid
72741021	Married (including common law)	White	Male	2015	C34.8-Overlapping lesion of lung	348	Well differentiated; Grade I	Right - origin of primary	IIIA	AJCC 6th ed derived from CS manual/coding instructions, v1.0	T2	N2	M0	Regional	60	100	200	0	3	3	0	32	1	33	4 or more regional lymph nodes removed	None; diagnosed at autopsy	No radiation and/or cancer-directed surgery	Surgery performed	None/Unknown	No/Unknown	Alive or dead of other cause	Alive or dead due to cancer	3	Alive	None	Lobectomy/Bilobectomy	60 mm (6.0 cm)	Carcinoid	Atypical Carcinoid
94932652	Married (including common law)	White	Male	2015	C34.3-Lower lobe, lung	343	Moderately differentiated; Grade II	Right - origin of primary	IV	AJCC 6th ed derived from CS manual/coding instructions, v1.0	T4	N2	M1	Distant	19	700	200	40	0	0	0	0	98	0	None	None; diagnosed at autopsy	No radiation and/or cancer-directed surgery	Not recommended	None/Unknown	No/Unknown	Alive or dead of other cause	Dead (attributable to causes other than this cancer dx)	3	Dead	None	No Surgery Of Primary Site	19 mm (1.9 cm)	Carcinoid	Atypical Carcinoid
44003623	Married (including common law)	White	Male	2004	C34.3-Lower lobe, lung	343	Unknown	Right - origin of primary	Blank(s)	AJCC 6th ed derived from CS manual/coding instructions, v1.0	Blank(s)	Blank(s)	Blank(s)	Localized	32	100	0	0	3	0	0	0	98	21	None	None; diagnosed at autopsy	No radiation and/or cancer-directed surgery	Surgery performed	None/Unknown	No/Unknown	Alive or dead of other cause	Alive or dead due to cancer	3	Alive	Surgery To Regional Site	Lobectomy/Bilobectomy	32 mm (3.2 cm)	Carcinoid	Typical Carcinoid
49850564	Married (including common law)	White	Female	2004	C34.3-Lower lobe, lung	343	Unknown	Right - origin of primary	Blank(s)	AJCC 6th ed derived from CS manual/coding instructions, v1.0	Blank(s)	Blank(s)	Blank(s)	Localized	12	100	0	0	3	3	0	10	0	33	4 or more regional lymph nodes removed	None; diagnosed at autopsy	No radiation and/or cancer-directed surgery	Surgery performed	None/Unknown	No/Unknown	Alive or dead of other cause	Alive or dead due to cancer	3	Alive	None	Lobectomy/Bilobectomy	12 mm (1.2 cm)	Carcinoid	Typical Carcinoid
49932792	Single (never married)	Black	Male	2005	C34.1-Upper lobe, lung	341	Unknown	Right - origin of primary	Blank(s)	AJCC 6th ed derived from CS manual/coding instructions, v1.0	Blank(s)	Blank(s)	Blank(s)	Localized	20	100	0	0	Blank(s)	Blank(s)	Blank(s)	97	97	30	Blank(s)	Blank(s)	No radiation and/or cancer-directed surgery	Surgery performed	None/Unknown	No/Unknown	Alive or dead of other cause	Dead (attributable to causes other than this cancer dx)	3	Dead	None	Lobectomy/Bilobectomy	20 mm (2.0 cm)	Carcinoid	Typical Carcinoid
65839421	Married (including common law)	White	Female	2006	C34.9-Lung, NOS	349	Unknown	Left - origin of primary	Blank(s)	AJCC 6th ed derived from CS manual/coding instructions, v1.0	Blank(s)	Blank(s)	Blank(s)	Localized	37	100	0	0	3	0	0	0	98	21	None	None; diagnosed at autopsy	No radiation and/or cancer-directed surgery	Surgery performed	None/Unknown	No/Unknown	Alive or dead of other cause	Alive or dead due to cancer	3	Alive	None	Lobectomy/Bilobectomy	37 mm (3.7 cm)	Carcinoid	Typical Carcinoid
65854936	Married (including common law)	White	Female	2006	C34.1-Upper lobe, lung	341	Well differentiated; Grade I	Right - origin of primary	Blank(s)	AJCC 6th ed derived from CS manual/coding instructions, v1.0	Blank(s)	Blank(s)	Blank(s)	Localized	32	100	0	0	3	3	0	4	0	33	4 or more regional lymph nodes removed	None; diagnosed at autopsy	No radiation and/or cancer-directed surgery	Surgery performed	None/Unknown	No/Unknown	Alive or dead of other cause	Alive or dead due to cancer	3	Alive	None	Partial/Wedge/Segmental Resec., Lingulectomy, Partial Lobectomy, Sleeve Resec.	32 mm (3.2 cm)	Carcinoid	Typical Carcinoid
91496864	Married (including common law)	White	Female	2007	C34.3-Lower lobe, lung	343	Unknown	Left - origin of primary	Blank(s)	AJCC 6th ed derived from CS manual/coding instructions, v1.0	Blank(s)	Blank(s)	Blank(s)	Localized	25	100	0	0	Blank(s)	Blank(s)	Blank(s)	1	0	0	Blank(s)	Blank(s)	No radiation and/or cancer-directed surgery	Recommended but not performed, unknown reason	None/Unknown	No/Unknown	Alive or dead of other cause	Dead (attributable to causes other than this cancer dx)	3	Dead	None	Lobectomy/Bilobectomy	25 mm (2.5 cm)	Carcinoid	Typical Carcinoid
50956690	Single (never married)	White	Male	2008	C34.3-Lower lobe, lung	343	Unknown	Left - origin of primary	Blank(s)	AJCC 6th ed derived from CS manual/coding instructions, v1.0	Blank(s)	Blank(s)	Blank(s)	Localized	20	100	0	0	3	3	0	14	0	30	4 or more regional lymph nodes removed	None; diagnosed at autopsy	No radiation and/or cancer-directed surgery	Surgery performed	None/Unknown	No/Unknown	Alive or dead of other cause	Alive or dead due to cancer	3	Alive	None	Lobectomy/Bilobectomy	20 mm (2.0 cm)	Carcinoid	Typical Carcinoid
50971515	Single (never married)	White	Female	2008	C34.0-Main bronchus	340	Moderately differentiated; Grade II	Left - origin of primary	Blank(s)	AJCC 6th ed derived from CS manual/coding instructions, v1.0	Blank(s)	Blank(s)	Blank(s)	Localized	22	200	0	0	3	0	0	3	0	30	1 to 3 regional lymph nodes removed	None; diagnosed at autopsy	No radiation and/or cancer-directed surgery	Surgery performed	None/Unknown	No/Unknown	Alive or dead of other cause	Alive or dead due to cancer	3	Alive	None	Lobectomy/Bilobectomy	22 mm (2.2 cm)	Carcinoid	Typical Carcinoid
41350756	Unknown	Black	Male	2008	C34.3-Lower lobe, lung	343	Unknown	Right - origin of primary	Blank(s)	AJCC 6th ed derived from CS manual/coding instructions, v1.0	Blank(s)	Blank(s)	Blank(s)	Localized	17	100	0	0	0	0	0	0	98	0	None	None; diagnosed at autopsy	No radiation and/or cancer-directed surgery	Not recommended	None/Unknown	No/Unknown	Alive or dead of other cause	Dead (attributable to causes other than this cancer dx)	3	Dead	None	Lobectomy/Bilobectomy	17 mm (1.7 cm)	Carcinoid	Typical Carcinoid
68459565	Married (including common law)	Black	Female	2009	C34.2-Middle lobe, lung	342	Unknown	Right - origin of primary	Blank(s)	AJCC 6th ed derived from CS manual/coding instructions, v1.0	Blank(s)	Blank(s)	Blank(s)	Distant	55	650	200	40	Blank(s)	Blank(s)	Blank(s)	6	0	55	4 or more regional lymph nodes removed	None; diagnosed at autopsy	No radiation and/or cancer-directed surgery	Surgery performed	None/Unknown	No/Unknown	Alive or dead of other cause	Dead (attributable to causes other than this cancer dx)	3	Dead	None	No Surgery Of Primary Site	55 mm (5.5 cm)	Carcinoid	Typical Carcinoid
35837680	Married (including common law)	White	Male	2011	C34.3-Lower lobe, lung	343	Well differentiated; Grade I	Left - origin of primary	IIB	AJCC 6th ed derived from CS manual/coding instructions, v1.0	T3	N0	M0	Localized	90	100	0	0	0	0	0	0	98	0	None	None; diagnosed at autopsy	No radiation and/or cancer-directed surgery	Not recommended	None/Unknown	No/Unknown	Alive or dead of other cause	Alive or dead due to cancer	3	Alive	None	Lobectomy/Bilobectomy	90 mm (9.0 cm)	Carcinoid	Typical Carcinoid
51975702	Single (never married)	White	Male	2011	C34.1-Upper lobe, lung	341	Well differentiated; Grade I	Right - origin of primary	IB	AJCC 6th ed derived from CS manual/coding instructions, v1.0	T2a	N0	M0	Localized	35	100	0	0	3	3	0	8	0	33	4 or more regional lymph nodes removed	None; diagnosed at autopsy	No radiation and/or cancer-directed surgery	Surgery performed	None/Unknown	No/Unknown	Alive or dead of other cause	Alive or dead due to cancer	3	Alive	None	Lobectomy/Bilobectomy	35 mm (3.5 cm)	Carcinoid	Typical Carcinoid
68722032	Single (never married)	White	Female	2011	C34.3-Lower lobe, lung	343	Unknown	Left - origin of primary	OCCULT	AJCC 6th ed derived from CS manual/coding instructions, v1.0	TX	N0	M0	Unknown/unstaged	36	999	0	0	3	3	0	15	0	33	4 or more regional lymph nodes removed	None; diagnosed at autopsy	No radiation and/or cancer-directed surgery	Surgery performed	None/Unknown	No/Unknown	Alive or dead of other cause	Alive or dead due to cancer	3	Alive	None	No Surgery Of Primary Site	36 mm (3.6 cm)	Carcinoid	Typical Carcinoid
76233007	Single (never married)	White	Female	2011	C34.1-Upper lobe, lung	341	Unknown	Left - origin of primary	IA	AJCC 6th ed derived from CS manual/coding instructions, v1.0	T1a	N0	M0	Localized	13	100	0	0	3	0	0	0	98	21	None	None; diagnosed at autopsy	No radiation and/or cancer-directed surgery	Surgery performed	None/Unknown	No/Unknown	Alive or dead of other cause	Alive or dead due to cancer	3	Alive	None	Partial/Wedge/Segmental Resec., Lingulectomy, Partial Lobectomy, Sleeve Resec.	13 mm (1.3 cm)	Carcinoid	Typical Carcinoid
92764456	Single (never married)	White	Female	2011	C34.2-Middle lobe, lung	342	Unknown	Right - origin of primary	IB	AJCC 6th ed derived from CS manual/coding instructions, v1.0	T2a	N0	M0	Localized	40	100	0	0	3	3	0	7	1	33	4 or more regional lymph nodes removed	None; diagnosed at autopsy	No radiation and/or cancer-directed surgery	Surgery performed	None/Unknown	No/Unknown	Alive or dead of other cause	Alive or dead due to cancer	3	Alive	None	No Surgery Of Primary Site	40 mm (4.0 cm)	Carcinoid	Typical Carcinoid
93667315	Single (never married)	White	Male	2011	C34.1-Upper lobe, lung	341	Well differentiated; Grade I	Right - origin of primary	IIIA	AJCC 6th ed derived from CS manual/coding instructions, v1.0	T2a	N2	M0	Regional	43	100	200	0	3	3	0	9	1	30	4 or more regional lymph nodes removed	None; diagnosed at autopsy	No radiation and/or cancer-directed surgery	Surgery performed	None/Unknown	No/Unknown	Alive or dead of other cause	Alive or dead due to cancer	3	Alive	None	Lobectomy/Bilobectomy	43 mm (4.3 cm)	Carcinoid	Typical Carcinoid
41457424	Single (never married)	White	Female	2012	C34.1-Upper lobe, lung	341	Well differentiated; Grade I	Left - origin of primary	IA	AJCC 6th ed derived from CS manual/coding instructions, v1.0	T1a	N0	M0	Localized	16	110	0	0	3	3	0	20	0	33	4 or more regional lymph nodes removed	None; diagnosed at autopsy	No radiation and/or cancer-directed surgery	Surgery performed	None/Unknown	No/Unknown	Alive or dead of other cause	Alive or dead due to cancer	3	Alive	None	Lobectomy/Bilobectomy	16 mm (1.6 cm)	Carcinoid	Typical Carcinoid
44171642	Single (never married)	White	Female	2012	C34.3-Lower lobe, lung	343	Well differentiated; Grade I	Right - origin of primary	IA	AJCC 6th ed derived from CS manual/coding instructions, v1.0	T1a	N0	M0	Localized	9	100	0	0	3	3	0	9	0	33	4 or more regional lymph nodes removed	None; diagnosed at autopsy	No radiation and/or cancer-directed surgery	Surgery performed	None/Unknown	No/Unknown	Alive or dead of other cause	Alive or dead due to cancer	3	Alive	None	Lobectomy/Bilobectomy	9 mm (0.9 cm)	Carcinoid	Typical Carcinoid
70124705	Single (never married)	White	Female	2012	C34.1-Upper lobe, lung	341	Well differentiated; Grade I	Left - origin of primary	IA	AJCC 6th ed derived from CS manual/coding instructions, v1.0	T1a	N0	M0	Localized	14	100	0	0	Blank(s)	Blank(s)	Blank(s)	3	1	30	Blank(s)	Blank(s)	No radiation and/or cancer-directed surgery	Surgery performed	None/Unknown	No/Unknown	Alive or dead of other cause	Dead (attributable to causes other than this cancer dx)	3	Dead	None	No Surgery Of Primary Site	14 mm (1.4 cm)	Carcinoid	Typical Carcinoid
71245411	Married (including common law)	White	Female	2013	C34.1-Upper lobe, lung	341	Unknown	Right - origin of primary	IA	AJCC 6th ed derived from CS manual/coding instructions, v1.0	T1a	N0	M0	Localized	11	100	0	0	1	0	0	0	98	0	None	None; diagnosed at autopsy	No radiation and/or cancer-directed surgery	Not recommended	None/Unknown	No/Unknown	Alive or dead of other cause	Alive or dead due to cancer	3	Alive	None	Partial/Wedge/Segmental Resec., Lingulectomy, Partial Lobectomy, Sleeve Resec.	11 mm (1.1 cm)	Carcinoid	Typical Carcinoid
93894015	Married (including common law)	White	Male	2013	C34.3-Lower lobe, lung	343	Well differentiated; Grade I	Left - origin of primary	IA	AJCC 6th ed derived from CS manual/coding instructions, v1.0	T1b	N0	M0	Localized	30	100	0	0	Blank(s)	Blank(s)	Blank(s)	0	98	0	Blank(s)	Blank(s)	No radiation and/or cancer-directed surgery	Not recommended	None/Unknown	No/Unknown	Alive or dead of other cause	Dead (attributable to causes other than this cancer dx)	3	Dead	None	Complete/Total/Standard Pneumonectomy; Pneumonectomy, Nos	30 mm (3.0 cm)	Carcinoid	Typical Carcinoid
12180568	Married (including common law)	White	Female	2014	C34.3-Lower lobe, lung	343	Well differentiated; Grade I	Left - origin of primary	IA	AJCC 6th ed derived from CS manual/coding instructions, v1.0	T1a	N0	M0	Localized	20	100	0	0	3	3	0	4	0	30	4 or more regional lymph nodes removed	None; diagnosed at autopsy	No radiation and/or cancer-directed surgery	Surgery performed	None/Unknown	No/Unknown	Alive or dead of other cause	Alive or dead due to cancer	3	Alive	None	Partial/Wedge/Segmental Resec., Lingulectomy, Partial Lobectomy, Sleeve Resec.	20 mm (2.0 cm)	Carcinoid	Typical Carcinoid
12202647	Divorced	White	Male	2015	C34.9-Lung, NOS	349	Unknown	Right - origin of primary	IIB	AJCC 6th ed derived from CS manual/coding instructions, v1.0	T3	N0	M0	Regional	9	100	0	0	0	0	0	0	98	0	None	None; diagnosed at autopsy	No radiation and/or cancer-directed surgery	Not recommended	None/Unknown	No/Unknown	Alive or dead of other cause	Alive or dead due to cancer	3	Alive	None	No Surgery Of Primary Site	9 mm (0.9 cm)	Carcinoid	Typical Carcinoid
35993772	Divorced	White	Female	2015	C34.3-Lower lobe, lung	343	Well differentiated; Grade I	Right - origin of primary	IA	AJCC 6th ed derived from CS manual/coding instructions, v1.0	T1b	N0	M0	Localized	23	100	0	0	3	1	0	2	0	22	None	None; diagnosed at autopsy	No radiation and/or cancer-directed surgery	Surgery performed	None/Unknown	No/Unknown	Alive or dead of other cause	Alive or dead due to cancer	3	Alive	None	Lobectomy/Bilobectomy	23 mm (2.3 cm)	Carcinoid	Typical Carcinoid
36017110	Divorced	Black	Female	2015	C34.3-Lower lobe, lung	343	Well differentiated; Grade I	Left - origin of primary	IIB	AJCC 6th ed derived from CS manual/coding instructions, v1.0	T3	N0	M0	Localized	74	200	0	0	3	3	0	2	0	21	Sentinel lymph node biopsy	None; diagnosed at autopsy	No radiation and/or cancer-directed surgery	Surgery performed	None/Unknown	No/Unknown	Alive or dead of other cause	Alive or dead due to cancer	3	Alive	None	Local Surgical Excision Or Destruction Of Lesion	74 mm (7.4 cm)	Carcinoid	Typical Carcinoid
41536277	Divorced	White	Female	2015	C34.1-Upper lobe, lung	341	Well differentiated; Grade I	Right - origin of primary	IA	AJCC 6th ed derived from CS manual/coding instructions, v1.0	T1a	N0	M0	Localized	16	100	0	0	1	3	0	9	1	33	4 or more regional lymph nodes removed	None; diagnosed at autopsy	No radiation and/or cancer-directed surgery	Surgery performed	None/Unknown	No/Unknown	Alive or dead of other cause	Alive or dead due to cancer	3	Alive	None	Lobectomy/Bilobectomy	16 mm (1.6 cm)	Carcinoid	Typical Carcinoid
77161237	Divorced	White	Female	2015	C34.1-Upper lobe, lung	341	Unknown	Right - origin of primary	IA	AJCC 6th ed derived from CS manual/coding instructions, v1.0	T1a	N0	M0	Localized	19	100	0	0	3	3	0	24	0	33	4 or more regional lymph nodes removed	None; diagnosed at autopsy	No radiation and/or cancer-directed surgery	Surgery performed	None/Unknown	No/Unknown	Alive or dead of other cause	Alive or dead due to cancer	3	Alive	None	Lobectomy/Bilobectomy	19 mm (1.9 cm)	Carcinoid	Typical Carcinoid
94973930	Divorced	White	Female	2015	C34.3-Lower lobe, lung	343	Well differentiated; Grade I	Left - origin of primary	IA	AJCC 6th ed derived from CS manual/coding instructions, v1.0	T1a	N0	M0	Localized	18	100	0	0	3	3	0	33	0	33	None	None; diagnosed at autopsy	No radiation and/or cancer-directed surgery	Surgery performed	None/Unknown	No/Unknown	Alive or dead of other cause	Alive or dead due to cancer	3	Alive	None	Lobectomy/Bilobectomy	18 mm (1.8 cm)	Carcinoid	Typical Carcinoid
19923515	Married (including common law)	White	Male	2015	C34.1-Upper lobe, lung	341	Well differentiated; Grade I	Right - origin of primary	IA	AJCC 6th ed derived from CS manual/coding instructions, v1.0	T1b	N0	M0	Localized	25	100	0	0	Blank(s)	Blank(s)	Blank(s)	99	99	0	Blank(s)	Blank(s)	No radiation and/or cancer-directed surgery	Recommended but not performed, patient refused	None/Unknown	No/Unknown	Alive or dead of other cause	Dead (attributable to causes other than this cancer dx)	3	Dead	None	Lobectomy/Bilobectomy	25 mm (2.5 cm)	Carcinoid	Typical Carcinoid
99104893	Married (including common law)	White	Female	2015	C34.3-Lower lobe, lung	343	Moderately differentiated; Grade II	Left - origin of primary	IA	AJCC 6th ed derived from CS manual/coding instructions, v1.0	T1b	N0	M0	Localized	24	100	0	0	1	9	9	0	98	0	None	None; diagnosed at autopsy	No radiation and/or cancer-directed surgery	Not recommended	None/Unknown	No/Unknown	Alive or dead of other cause	Dead (attributable to causes other than this cancer dx)	3	Dead	None	Partial/Wedge/Segmental Resec., Lingulectomy, Partial Lobectomy, Sleeve Resec.	24 mm (2.4 cm)	Carcinoid	Typical Carcinoid
53095631	Widowed	White	Female	2015	C34.3-Lower lobe, lung	343	Well differentiated; Grade I	Right - origin of primary	IV	AJCC 6th ed derived from CS manual/coding instructions, v1.0	T3	N2	M1b	Distant	16	400	200	40	3	3	0	8	0	33	4 or more regional lymph nodes removed	None; diagnosed at autopsy	No radiation and/or cancer-directed surgery	Surgery performed	None/Unknown	No/Unknown	Alive or dead of other cause	Alive or dead due to cancer	3	Alive	None	No Surgery Of Primary Site	16 mm (1.6 cm)	Carcinoid	Typical Carcinoid
99161855	Widowed	Black	Female	2015	C34.3-Lower lobe, lung	343	Unknown	Right - origin of primary	IV	AJCC 6th ed derived from CS manual/coding instructions, v1.0	TX	N1	M1b	Distant	999	100	100	40	3	3	0	4	0	33	4 or more regional lymph nodes removed	None; diagnosed at autopsy	No radiation and/or cancer-directed surgery	Surgery performed	None/Unknown	No/Unknown	Alive or dead of other cause	Alive or dead due to cancer	3	Alive	None	No Surgery Of Primary Site	Unknown	Carcinoid	Typical Carcinoid
26172362	Married (including common law)	White	Female	2006	C34.9-Lung, NOS	349	Poorly differentiated; Grade III	Right - origin of primary	IV	AJCC 6th ed derived from CS manual/coding instructions, v1.0	TX	N2	M1	Distant	999	999	200	50	Blank(s)	Blank(s)	Blank(s)	0	98	0	None	None; diagnosed at autopsy	No radiation and/or cancer-directed surgery	Not recommended	None/Unknown	Yes	Alive or dead of other cause	Alive or dead due to cancer	4	Alive	None	No Surgery Of Primary Site	Unknown	Carcinoid	Atypical Carcinoid
53034276	Single (never married)	White	Female	2014	C34.2-Middle lobe, lung	342	Moderately differentiated; Grade II	Right - origin of primary	IIB	AJCC 6th ed derived from CS manual/coding instructions, v1.0	T2	N1	M0	Regional	40	100	100	0	3	3	0	6	1	33	4 or more regional lymph nodes removed	None; diagnosed at autopsy	Radiation after surgery	Surgery performed	Beam radiation	No/Unknown	Alive or dead of other cause	Alive or dead due to cancer	4	Alive	None	Lobectomy/Bilobectomy	40 mm (4.0 cm)	Carcinoid	Atypical Carcinoid
71468900	Married (including common law)	White	Female	2014	C34.9-Lung, NOS	349	Moderately differentiated; Grade II	Right - origin of primary	IIIA	AJCC 6th ed derived from CS manual/coding instructions, v1.0	TX	N2	M0	Regional	999	999	200	0	0	3	0	1	1	0	1 to 3 regional lymph nodes removed	None; diagnosed at autopsy	No radiation and/or cancer-directed surgery	Not recommended	None/Unknown	No/Unknown	Alive or dead of other cause	Alive or dead due to cancer	4	Alive	None	No Surgery Of Primary Site	Unknown	Carcinoid	Atypical Carcinoid
19882735	Married (including common law)	White	Male	2015	C34.1-Upper lobe, lung	341	Unknown	Right - origin of primary	IA	AJCC 6th ed derived from CS manual/coding instructions, v1.0	T1	N0	M0	Localized	8	100	0	0	3	0	0	0	98	21	None	None; diagnosed at autopsy	No radiation and/or cancer-directed surgery	Surgery performed	None/Unknown	No/Unknown	Alive or dead of other cause	Alive or dead due to cancer	4	Alive	None	Partial/Wedge/Segmental Resec., Lingulectomy, Partial Lobectomy, Sleeve Resec.	8 mm (0.8 cm)	Carcinoid	Atypical Carcinoid
27211231	Married (including common law)	White	Female	2015	C34.3-Lower lobe, lung	343	Unknown	Right - origin of primary	IA	AJCC 6th ed derived from CS manual/coding instructions, v1.0	T1	N0	M0	Localized	15	100	0	0	3	3	0	2	0	21	1 to 3 regional lymph nodes removed	None; diagnosed at autopsy	No radiation and/or cancer-directed surgery	Surgery performed	None/Unknown	No/Unknown	Alive or dead of other cause	Alive or dead due to cancer	4	Alive	None	Partial/Wedge/Segmental Resec., Lingulectomy, Partial Lobectomy, Sleeve Resec.	15 mm (1.5 cm)	Carcinoid	Atypical Carcinoid
72668019	Married (including common law)	White	Female	2015	C34.9-Lung, NOS	349	Moderately differentiated; Grade II	Right - origin of primary	IIIA	AJCC 6th ed derived from CS manual/coding instructions, v1.0	T2	N2	M0	Regional	31	100	200	0	1	1	0	2	2	0	None	None; diagnosed at autopsy	No radiation and/or cancer-directed surgery	Not recommended	None/Unknown	No/Unknown	Alive or dead of other cause	Alive or dead due to cancer	4	Alive	None	No Surgery Of Primary Site	31 mm (3.1 cm)	Carcinoid	Atypical Carcinoid
72672839	Single (never married)	White	Female	2015	C34.1-Upper lobe, lung	341	Well differentiated; Grade I	Left - origin of primary	IA	AJCC 6th ed derived from CS manual/coding instructions, v1.0	T1	N0	M0	Localized	25	100	0	0	3	3	0	11	0	45	4 or more regional lymph nodes removed	None; diagnosed at autopsy	No radiation and/or cancer-directed surgery	Surgery performed	None/Unknown	No/Unknown	Alive or dead of other cause	Alive or dead due to cancer	4	Alive	None	Lobectomy/Bilobectomy	25 mm (2.5 cm)	Carcinoid	Atypical Carcinoid
77228957	Divorced	White	Male	2015	C34.1-Upper lobe, lung	341	Unknown	Left - origin of primary	IA	AJCC 6th ed derived from CS manual/coding instructions, v1.0	T1	N0	M0	Localized	10	110	0	0	3	3	0	3	0	21	1 to 3 regional lymph nodes removed	None; diagnosed at autopsy	No radiation and/or cancer-directed surgery	Surgery performed	None/Unknown	No/Unknown	Alive or dead of other cause	Alive or dead due to cancer	4	Alive	None	Partial/Wedge/Segmental Resec., Lingulectomy, Partial Lobectomy, Sleeve Resec.	10 mm (1.0 cm)	Carcinoid	Atypical Carcinoid
81178647	Married (including common law)	White	Male	2015	C34.1-Upper lobe, lung	341	Well differentiated; Grade I	Left - origin of primary	IB	AJCC 6th ed derived from CS manual/coding instructions, v1.0	T2	N0	M0	Localized	46	100	0	0	3	3	0	7	0	30	4 or more regional lymph nodes removed	None; diagnosed at autopsy	No radiation and/or cancer-directed surgery	Surgery performed	None/Unknown	No/Unknown	Alive or dead of other cause	Alive or dead due to cancer	4	Alive	None	Lobectomy/Bilobectomy	46 mm (4.6 cm)	Carcinoid	Atypical Carcinoid
94975389	Single (never married)	White	Female	2015	C34.3-Lower lobe, lung	343	Unknown	Left - origin of primary	IIIB	AJCC 6th ed derived from CS manual/coding instructions, v1.0	T4	N2	M0	Regional	18	430	200	0	3	3	0	9	1	33	4 or more regional lymph nodes removed	None; diagnosed at autopsy	Radiation after surgery	Surgery performed	Beam radiation	Yes	Alive or dead of other cause	Alive or dead due to cancer	4	Alive	None	Lobectomy/Bilobectomy	18 mm (1.8 cm)	Carcinoid	Atypical Carcinoid
94989911	Married (including common law)	White	Female	2015	C34.9-Lung, NOS	349	Unknown	Right - origin of primary	IIIA	AJCC 6th ed derived from CS manual/coding instructions, v1.0	T3	N2	M0	Regional	25	570	200	0	3	3	0	24	10	45	4 or more regional lymph nodes removed	None; diagnosed at autopsy	No radiation and/or cancer-directed surgery	Surgery performed	None/Unknown	Yes	Alive or dead of other cause	Alive or dead due to cancer	4	Alive	None	Lobectomy/Bilobectomy	25 mm (2.5 cm)	Carcinoid	Atypical Carcinoid
94991343	Married (including common law)	White	Male	2015	C34.3-Lower lobe, lung	343	Unknown	Left - origin of primary	IA	AJCC 6th ed derived from CS manual/coding instructions, v1.0	T1	N0	M0	Localized	12	100	0	0	3	3	0	4	0	21	4 or more regional lymph nodes removed	None; diagnosed at autopsy	No radiation and/or cancer-directed surgery	Surgery performed	None/Unknown	No/Unknown	Alive or dead of other cause	Alive or dead due to cancer	4	Alive	None	Partial/Wedge/Segmental Resec., Lingulectomy, Partial Lobectomy, Sleeve Resec.	12 mm (1.2 cm)	Carcinoid	Atypical Carcinoid
99192654	Single (never married)	White	Female	2015	C34.2-Middle lobe, lung	342	Unknown	Right - origin of primary	IA	AJCC 6th ed derived from CS manual/coding instructions, v1.0	T1	N0	M0	Localized	14	100	0	0	3	3	0	4	0	33	4 or more regional lymph nodes removed	None; diagnosed at autopsy	No radiation and/or cancer-directed surgery	Surgery performed	None/Unknown	No/Unknown	Alive or dead of other cause	Alive or dead due to cancer	4	Alive	None	Lobectomy/Bilobectomy	14 mm (1.4 cm)	Carcinoid	Atypical Carcinoid
40354662	Married (including common law)	White	Female	2004	C34.9-Lung, NOS	349	Unknown	Bilateral, single primary	Blank(s)	AJCC 6th ed derived from CS manual/coding instructions, v1.0	Blank(s)	Blank(s)	Blank(s)	Distant	8	999	999	23	6	6	3	21	19	56	4 or more regional lymph nodes removed	Non-primary surgical procedure to distant site	No radiation and/or cancer-directed surgery	Surgery performed	None/Unknown	No/Unknown	Alive or dead of other cause	Alive or dead due to cancer	4	Alive	None	Lobectomy/Bilobectomy	8 mm (0.8 cm)	Carcinoid	Typical Carcinoid
40368193	Married (including common law)	White	Female	2004	C34.9-Lung, NOS	349	Unknown	Left - origin of primary	Blank(s)	AJCC 6th ed derived from CS manual/coding instructions, v1.0	Blank(s)	Blank(s)	Blank(s)	Localized	999	300	0	0	3	0	0	0	98	21	None	None; diagnosed at autopsy	No radiation and/or cancer-directed surgery	Surgery performed	None/Unknown	No/Unknown	Alive or dead of other cause	Alive or dead due to cancer	4	Alive	None	No Surgery Of Primary Site	Unknown	Carcinoid	Typical Carcinoid
40370319	Married (including common law)	White	Male	2004	C34.3-Lower lobe, lung	343	Moderately differentiated; Grade II	Right - origin of primary	Blank(s)	AJCC 6th ed derived from CS manual/coding instructions, v1.0	Blank(s)	Blank(s)	Blank(s)	Localized	25	100	0	0	3	3	0	14	0	33	4 or more regional lymph nodes removed	None; diagnosed at autopsy	No radiation and/or cancer-directed surgery	Surgery performed	None/Unknown	No/Unknown	Alive or dead of other cause	Alive or dead due to cancer	4	Alive	None	Lobectomy/Bilobectomy	25 mm (2.5 cm)	Carcinoid	Typical Carcinoid
41376889	Married (including common law)	White	Female	2004	C34.9-Lung, NOS	349	Unknown	Bilateral, single primary	Blank(s)	AJCC 6th ed derived from CS manual/coding instructions, v1.0	Blank(s)	Blank(s)	Blank(s)	Distant	999	999	999	23	0	0	0	0	98	15	None	None; diagnosed at autopsy	No radiation and/or cancer-directed surgery	Surgery performed	None/Unknown	No/Unknown	Alive or dead of other cause	Alive or dead due to cancer	4	Alive	None	No Surgery Of Primary Site	Unknown	Carcinoid	Typical Carcinoid
49856644	Married (including common law)	White	Female	2004	C34.1-Upper lobe, lung	341	Unknown	Right - origin of primary	Blank(s)	AJCC 6th ed derived from CS manual/coding instructions, v1.0	Blank(s)	Blank(s)	Blank(s)	Localized	21	200	0	0	3	0	0	0	98	21	None	None; diagnosed at autopsy	No radiation and/or cancer-directed surgery	Surgery performed	None/Unknown	No/Unknown	Alive or dead of other cause	Alive or dead due to cancer	4	Alive	None	Lobectomy/Bilobectomy	21 mm (2.1 cm)	Carcinoid	Typical Carcinoid
26134324	Married (including common law)	White	Female	2005	C34.1-Upper lobe, lung	341	Unknown	Left - origin of primary	Blank(s)	AJCC 6th ed derived from CS manual/coding instructions, v1.0	Blank(s)	Blank(s)	Blank(s)	Localized	6	100	0	0	0	0	0	0	98	0	None	None; diagnosed at autopsy	No radiation and/or cancer-directed surgery	Not recommended	None/Unknown	No/Unknown	Alive or dead of other cause	Alive or dead due to cancer	4	Alive	None	Partial/Wedge/Segmental Resec., Lingulectomy, Partial Lobectomy, Sleeve Resec.	6 mm (0.6 cm)	Carcinoid	Typical Carcinoid
64518295	Married (including common law)	White	Female	2005	C34.1-Upper lobe, lung	341	Unknown	Right - origin of primary	Blank(s)	AJCC 6th ed derived from CS manual/coding instructions, v1.0	Blank(s)	Blank(s)	Blank(s)	Localized	25	100	0	0	Blank(s)	Blank(s)	Blank(s)	0	98	Blank(s)	Blank(s)	Blank(s)	No radiation and/or cancer-directed surgery	Not recommended, contraindicated due to other cond; autopsy only (1973-2002)	Beam radiation	No/Unknown	Alive or dead of other cause	Dead (attributable to causes other than this cancer dx)	4	Dead	None	Lobectomy/Bilobectomy	25 mm (2.5 cm)	Carcinoid	Typical Carcinoid
97085208	Widowed	White	Female	2006	C34.3-Lower lobe, lung	343	Unknown	Left - origin of primary	Blank(s)	AJCC 6th ed derived from CS manual/coding instructions, v1.0	Blank(s)	Blank(s)	Blank(s)	Localized	53	100	0	0	3	3	0	7	0	33	4 or more regional lymph nodes removed	None; diagnosed at autopsy	No radiation and/or cancer-directed surgery	Surgery performed	None/Unknown	No/Unknown	Alive or dead of other cause	Alive or dead due to cancer	4	Alive	None	No Surgery Of Primary Site	53 mm (5.3 cm)	Carcinoid	Typical Carcinoid
26228882	Married (including common law)	White	Female	2008	C34.3-Lower lobe, lung	343	Unknown	Right - origin of primary	Blank(s)	AJCC 6th ed derived from CS manual/coding instructions, v1.0	Blank(s)	Blank(s)	Blank(s)	Regional	48	700	200	0	3	0	0	0	98	30	None	None; diagnosed at autopsy	No radiation and/or cancer-directed surgery	Surgery performed	None/Unknown	No/Unknown	Alive or dead of other cause	Dead (attributable to causes other than this cancer dx)	4	Dead	None	No Surgery Of Primary Site	48 mm (4.8 cm)	Carcinoid	Typical Carcinoid
67180022	Married (including common law)	White	Female	2008	C34.2-Middle lobe, lung	342	Unknown	Right - origin of primary	Blank(s)	AJCC 6th ed derived from CS manual/coding instructions, v1.0	Blank(s)	Blank(s)	Blank(s)	Localized	22	100	0	0	3	3	0	24	4	30	4 or more regional lymph nodes removed	None; diagnosed at autopsy	No radiation and/or cancer-directed surgery	Surgery performed	None/Unknown	No/Unknown	Alive or dead of other cause	Alive or dead due to cancer	4	Alive	None	Lobectomy/Bilobectomy	22 mm (2.2 cm)	Carcinoid	Typical Carcinoid
67215622	Married (including common law)	White	Female	2008	C34.3-Lower lobe, lung	343	Unknown	Left - origin of primary	Blank(s)	AJCC 6th ed derived from CS manual/coding instructions, v1.0	Blank(s)	Blank(s)	Blank(s)	Unknown/unstaged	999	999	999	99	1	0	0	0	98	0	None	None; diagnosed at autopsy	No radiation and/or cancer-directed surgery	Not recommended	None/Unknown	Yes	Alive or dead of other cause	Dead (attributable to causes other than this cancer dx)	4	Dead	None	No Surgery Of Primary Site	Unknown	Carcinoid	Typical Carcinoid
80088274	Married (including common law)	White	Female	2008	C34.3-Lower lobe, lung	343	Unknown	Right - origin of primary	Blank(s)	AJCC 6th ed derived from CS manual/coding instructions, v1.0	Blank(s)	Blank(s)	Blank(s)	Localized	35	100	0	0	3	3	0	2	0	30	1 to 3 regional lymph nodes removed	None; diagnosed at autopsy	No radiation and/or cancer-directed surgery	Surgery performed	None/Unknown	No/Unknown	Alive or dead of other cause	Alive or dead due to cancer	4	Alive	None	Lobectomy/Bilobectomy	35 mm (3.5 cm)	Carcinoid	Typical Carcinoid
5278616	Single (never married)	White	Male	2008	C34.2-Middle lobe, lung	342	Well differentiated; Grade I	Right - origin of primary	Blank(s)	AJCC 6th ed derived from CS manual/coding instructions, v1.0	Blank(s)	Blank(s)	Blank(s)	Localized	20	300	0	0	1	0	0	0	98	0	None	None; diagnosed at autopsy	No radiation and/or cancer-directed surgery	Not recommended	None/Unknown	Yes	Alive or dead of other cause	Alive or dead due to cancer	4	Alive	None	No Surgery Of Primary Site	20 mm (2.0 cm)	Carcinoid	Typical Carcinoid
50952081	Single (never married)	Black	Female	2008	C34.3-Lower lobe, lung	343	Unknown	Right - origin of primary	Blank(s)	AJCC 6th ed derived from CS manual/coding instructions, v1.0	Blank(s)	Blank(s)	Blank(s)	Localized	80	110	0	0	3	3	0	9	0	33	Number of regional lymph nodes removed unknown	None; diagnosed at autopsy	No radiation and/or cancer-directed surgery	Surgery performed	None/Unknown	No/Unknown	Alive or dead of other cause	Alive or dead due to cancer	4	Alive	None	Lobectomy/Bilobectomy	80 mm (8.0 cm)	Carcinoid	Typical Carcinoid
67195388	Single (never married)	White	Male	2008	C34.3-Lower lobe, lung	343	Well differentiated; Grade I	Left - origin of primary	Blank(s)	AJCC 6th ed derived from CS manual/coding instructions, v1.0	Blank(s)	Blank(s)	Blank(s)	Localized	12	100	0	0	0	0	0	0	98	0	None	None; diagnosed at autopsy	No radiation and/or cancer-directed surgery	Not recommended	None/Unknown	No/Unknown	Alive or dead of other cause	Alive or dead due to cancer	4	Alive	None	Lobectomy/Bilobectomy	12 mm (1.2 cm)	Carcinoid	Typical Carcinoid
67196873	Single (never married)	White	Male	2008	C34.3-Lower lobe, lung	343	Unknown	Right - origin of primary	Blank(s)	AJCC 6th ed derived from CS manual/coding instructions, v1.0	Blank(s)	Blank(s)	Blank(s)	Localized	21	100	0	0	0	0	1	0	98	0	None	None; diagnosed at autopsy	No radiation and/or cancer-directed surgery	Not recommended	Recommended, unknown if administered	No/Unknown	Alive or dead of other cause	Alive or dead due to cancer	4	Alive	None	Lobectomy/Bilobectomy	21 mm (2.1 cm)	Carcinoid	Typical Carcinoid
68474523	Single (never married)	White	Female	2008	C34.1-Upper lobe, lung	341	Unknown	Left - origin of primary	Blank(s)	AJCC 6th ed derived from CS manual/coding instructions, v1.0	Blank(s)	Blank(s)	Blank(s)	Localized	26	100	0	0	0	0	0	0	98	0	None	None; diagnosed at autopsy	No radiation and/or cancer-directed surgery	Not recommended	Beam radiation	No/Unknown	Alive or dead of other cause	Alive or dead due to cancer	4	Alive	None	Partial/Wedge/Segmental Resec., Lingulectomy, Partial Lobectomy, Sleeve Resec.	26 mm (2.6 cm)	Carcinoid	Typical Carcinoid
68515601	Single (never married)	White	Female	2008	C34.3-Lower lobe, lung	343	Well differentiated; Grade I	Left - origin of primary	Blank(s)	AJCC 6th ed derived from CS manual/coding instructions, v1.0	Blank(s)	Blank(s)	Blank(s)	Localized	42	100	0	0	3	3	0	8	0	33	4 or more regional lymph nodes removed	None; diagnosed at autopsy	No radiation and/or cancer-directed surgery	Surgery performed	None/Unknown	No/Unknown	Alive or dead of other cause	Alive or dead due to cancer	4	Alive	None	Lobectomy/Bilobectomy	42 mm (4.2 cm)	Carcinoid	Typical Carcinoid
92541912	Single (never married)	White	Female	2008	C34.3-Lower lobe, lung	343	Unknown	Left - origin of primary	Blank(s)	AJCC 6th ed derived from CS manual/coding instructions, v1.0	Blank(s)	Blank(s)	Blank(s)	Localized	32	110	0	0	3	3	0	6	0	30	4 or more regional lymph nodes removed	None; diagnosed at autopsy	No radiation and/or cancer-directed surgery	Surgery performed	None/Unknown	No/Unknown	Alive or dead of other cause	Alive or dead due to cancer	4	Alive	None	Lobectomy/Bilobectomy	32 mm (3.2 cm)	Carcinoid	Typical Carcinoid
29150015	Divorced	White	Female	2009	C34.0-Main bronchus	340	Well differentiated; Grade I	Right - origin of primary	Blank(s)	AJCC 6th ed derived from CS manual/coding instructions, v1.0	Blank(s)	Blank(s)	Blank(s)	Localized	42	200	0	0	Blank(s)	Blank(s)	Blank(s)	1	0	22	Blank(s)	Blank(s)	No radiation and/or cancer-directed surgery	Surgery performed	None/Unknown	No/Unknown	Alive or dead of other cause	Dead (attributable to causes other than this cancer dx)	4	Dead	None	Radical Pneumonectomy (Complete Pneumonectomy Plus Dissection Of Mediastinal LN)	42 mm (4.2 cm)	Carcinoid	Typical Carcinoid
67346358	Widowed	White	Male	2009	C34.3-Lower lobe, lung	343	Unknown	Right - origin of primary	Blank(s)	AJCC 6th ed derived from CS manual/coding instructions, v1.0	Blank(s)	Blank(s)	Blank(s)	Localized	10	100	0	0	3	3	0	8	0	56	4 or more regional lymph nodes removed	None; diagnosed at autopsy	No radiation and/or cancer-directed surgery	Surgery performed	None/Unknown	No/Unknown	Alive or dead of other cause	Alive or dead due to cancer	4	Alive	None	Partial/Wedge/Segmental Resec., Lingulectomy, Partial Lobectomy, Sleeve Resec.	10 mm (1.0 cm)	Carcinoid	Typical Carcinoid
92722427	Married (including common law)	White	Male	2010	C34.1-Upper lobe, lung	341	Unknown	Left - origin of primary	IA	AJCC 6th ed derived from CS manual/coding instructions, v1.0	T1a	N0	M0	Localized	9	100	0	0	0	0	0	0	98	0	None	None; diagnosed at autopsy	No radiation and/or cancer-directed surgery	Not recommended, contraindicated due to other cond; autopsy only (1973-2002)	None/Unknown	No/Unknown	Alive or dead of other cause	Dead (attributable to causes other than this cancer dx)	4	Dead	None	Partial/Wedge/Segmental Resec., Lingulectomy, Partial Lobectomy, Sleeve Resec.	9 mm (0.9 cm)	Carcinoid	Typical Carcinoid
68664122	Married (including common law)	White	Male	2011	C34.3-Lower lobe, lung	343	Well differentiated; Grade I	Right - origin of primary	IIA	AJCC 6th ed derived from CS manual/coding instructions, v1.0	T1a	N1	M0	Regional	14	100	100	0	3	0	0	0	98	21	None	None; diagnosed at autopsy	No radiation and/or cancer-directed surgery	Surgery performed	None/Unknown	No/Unknown	Alive or dead of other cause	Dead (attributable to causes other than this cancer dx)	4	Dead	None	Lobectomy/Bilobectomy	14 mm (1.4 cm)	Carcinoid	Typical Carcinoid
69933626	Married (including common law)	White	Male	2011	C34.3-Lower lobe, lung	343	Well differentiated; Grade I	Left - origin of primary	IA	AJCC 6th ed derived from CS manual/coding instructions, v1.0	T1b	N0	M0	Localized	23	100	0	0	3	3	0	7	0	33	4 or more regional lymph nodes removed	None; diagnosed at autopsy	No radiation and/or cancer-directed surgery	Surgery performed	None/Unknown	No/Unknown	Alive or dead of other cause	Alive or dead due to cancer	4	Alive	None	Lobectomy/Bilobectomy	23 mm (2.3 cm)	Carcinoid	Typical Carcinoid
52022164	Single (never married)	White	Male	2011	C34.0-Main bronchus	340	Unknown	Left - origin of primary	IIA	AJCC 6th ed derived from CS manual/coding instructions, v1.0	T2a	N1	M0	Regional	15	210	100	0	3	3	0	13	0	33	4 or more regional lymph nodes removed	None; diagnosed at autopsy	No radiation and/or cancer-directed surgery	Surgery performed	None/Unknown	No/Unknown	Alive or dead of other cause	Alive or dead due to cancer	4	Alive	None	Partial/Wedge/Segmental Resec., Lingulectomy, Partial Lobectomy, Sleeve Resec.	15 mm (1.5 cm)	Carcinoid	Typical Carcinoid
68728732	Single (never married)	White	Male	2011	C34.0-Main bronchus	340	Well differentiated; Grade I	Right - origin of primary	IB	AJCC 6th ed derived from CS manual/coding instructions, v1.0	T2a	N0	M0	Localized	17	200	0	0	3	3	0	12	0	33	4 or more regional lymph nodes removed	None; diagnosed at autopsy	No radiation and/or cancer-directed surgery	Surgery performed	None/Unknown	No/Unknown	Alive or dead of other cause	Alive or dead due to cancer	4	Alive	None	Lobectomy/Bilobectomy	17 mm (1.7 cm)	Carcinoid	Typical Carcinoid
69825935	Single (never married)	White	Female	2011	C34.2-Middle lobe, lung	342	Unknown	Right - origin of primary	IV	AJCC 6th ed derived from CS manual/coding instructions, v1.0	T3	N0	M1a	Distant	21	100	0	23	3	0	0	0	98	21	None	None; diagnosed at autopsy	No radiation and/or cancer-directed surgery	Surgery performed	None/Unknown	No/Unknown	Alive or dead of other cause	Alive or dead due to cancer	4	Alive	None	Partial/Wedge/Segmental Resec., Lingulectomy, Partial Lobectomy, Sleeve Resec.	21 mm (2.1 cm)	Carcinoid	Typical Carcinoid
69830082	Single (never married)	White	Female	2011	C34.2-Middle lobe, lung	342	Unknown	Right - origin of primary	IB	AJCC 6th ed derived from CS manual/coding instructions, v1.0	T2a	N0	M0	Localized	40	200	0	0	0	0	0	0	98	0	None	None; diagnosed at autopsy	No radiation and/or cancer-directed surgery	Not recommended	None/Unknown	No/Unknown	Alive or dead of other cause	Alive or dead due to cancer	4	Alive	None	No Surgery Of Primary Site	40 mm (4.0 cm)	Carcinoid	Typical Carcinoid
69897705	Single (never married)	White	Male	2011	C34.3-Lower lobe, lung	343	Unknown	Left - origin of primary	IIA	AJCC 6th ed derived from CS manual/coding instructions, v1.0	T1a	N1	M0	Regional	20	100	100	0	3	3	0	5	0	33	4 or more regional lymph nodes removed	None; diagnosed at autopsy	No radiation and/or cancer-directed surgery	Surgery performed	None/Unknown	No/Unknown	Alive or dead of other cause	Alive or dead due to cancer	4	Alive	None	Lobectomy/Bilobectomy	20 mm (2.0 cm)	Carcinoid	Typical Carcinoid
69947211	Single (never married)	Other (American Indian/AK Native, Asian/Pacific Islander)	Male	2011	C34.3-Lower lobe, lung	343	Unknown	Right - origin of primary	OCCULT	AJCC 6th ed derived from CS manual/coding instructions, v1.0	TX	N0	M0	Unknown/unstaged	999	999	0	0	3	3	0	20	0	55	4 or more regional lymph nodes removed	None; diagnosed at autopsy	No radiation and/or cancer-directed surgery	Surgery performed	None/Unknown	No/Unknown	Alive or dead of other cause	Alive or dead due to cancer	4	Alive	None	No Surgery Of Primary Site	Unknown	Carcinoid	Typical Carcinoid
80210419	Single (never married)	Black	Male	2011	C34.2-Middle lobe, lung	342	Unknown	Right - origin of primary	IB	AJCC 6th ed derived from CS manual/coding instructions, v1.0	T2a	N0	M0	Localized	35	300	0	0	3	3	0	7	0	33	4 or more regional lymph nodes removed	None; diagnosed at autopsy	No radiation and/or cancer-directed surgery	Surgery performed	None/Unknown	No/Unknown	Alive or dead of other cause	Alive or dead due to cancer	4	Alive	None	No Surgery Of Primary Site	35 mm (3.5 cm)	Carcinoid	Typical Carcinoid
69861736	Unknown	White	Female	2011	C34.3-Lower lobe, lung	343	Well differentiated; Grade I	Right - origin of primary	IA	AJCC 6th ed derived from CS manual/coding instructions, v1.0	T1a	N0	M0	Localized	17	115	0	0	3	3	0	10	0	33	4 or more regional lymph nodes removed	None; diagnosed at autopsy	No radiation and/or cancer-directed surgery	Surgery performed	None/Unknown	No/Unknown	Alive or dead of other cause	Alive or dead due to cancer	4	Alive	None	Lobectomy/Bilobectomy	17 mm (1.7 cm)	Carcinoid	Typical Carcinoid
38188239	Married (including common law)	White	Female	2012	C34.9-Lung, NOS	349	Well differentiated; Grade I	Left - origin of primary	IV	AJCC 6th ed derived from CS manual/coding instructions, v1.0	T4	N0	M1a	Distant	26	100	0	24	3	0	0	0	98	21	None	None; diagnosed at autopsy	No radiation and/or cancer-directed surgery	Surgery performed	None/Unknown	No/Unknown	Alive or dead of other cause	Alive or dead due to cancer	4	Alive	None	Partial/Wedge/Segmental Resec., Lingulectomy, Partial Lobectomy, Sleeve Resec.	26 mm (2.6 cm)	Carcinoid	Typical Carcinoid
69977227	Married (including common law)	White	Male	2012	C34.3-Lower lobe, lung	343	Well differentiated; Grade I	Right - origin of primary	OCCULT	AJCC 6th ed derived from CS manual/coding instructions, v1.0	TX	N0	M0	Unknown/unstaged	23	999	0	0	3	3	0	13	0	33	4 or more regional lymph nodes removed	None; diagnosed at autopsy	No radiation and/or cancer-directed surgery	Surgery performed	None/Unknown	No/Unknown	Alive or dead of other cause	Dead (attributable to causes other than this cancer dx)	4	Dead	None	No Surgery Of Primary Site	23 mm (2.3 cm)	Carcinoid	Typical Carcinoid
70096097	Married (including common law)	White	Female	2013	C34.3-Lower lobe, lung	343	Well differentiated; Grade I	Right - origin of primary	IA	AJCC 6th ed derived from CS manual/coding instructions, v1.0	T1a	N0	M0	Localized	12	100	0	0	3	3	0	36	0	33	1 to 3 regional lymph nodes removed	None; diagnosed at autopsy	No radiation and/or cancer-directed surgery	Surgery performed	None/Unknown	No/Unknown	Alive or dead of other cause	Alive or dead due to cancer	4	Alive	None	No Surgery Of Primary Site	12 mm (1.2 cm)	Carcinoid	Typical Carcinoid
70137395	Married (including common law)	White	Female	2013	C34.3-Lower lobe, lung	343	Well differentiated; Grade I	Left - origin of primary	IV	AJCC 6th ed derived from CS manual/coding instructions, v1.0	T2a	N0	M1b	Distant	20	430	0	40	0	0	0	0	98	99	Unknown or not applicable	Unknown; death certificate only	No radiation and/or cancer-directed surgery	Unknown; death certificate; or autopsy only (2003+)	None/Unknown	No/Unknown	Alive or dead of other cause	Alive or dead due to cancer	4	Alive	None	Partial/Wedge/Segmental Resec., Lingulectomy, Partial Lobectomy, Sleeve Resec.	20 mm (2.0 cm)	Carcinoid	Typical Carcinoid
70145864	Married (including common law)	White	Female	2013	C34.3-Lower lobe, lung	343	Well differentiated; Grade I	Left - origin of primary	IV	AJCC 6th ed derived from CS manual/coding instructions, v1.0	T3	N0	M1b	Distant	25	100	0	40	3	3	0	7	2	30	4 or more regional lymph nodes removed	None; diagnosed at autopsy	No radiation and/or cancer-directed surgery	Surgery performed	None/Unknown	No/Unknown	Alive or dead of other cause	Alive or dead due to cancer	4	Alive	None	Lobectomy/Bilobectomy	25 mm (2.5 cm)	Carcinoid	Typical Carcinoid
22166337	Widowed	Black	Female	2014	C34.3-Lower lobe, lung	343	Unknown	Left - origin of primary	IIIA	AJCC 6th ed derived from CS manual/coding instructions, v1.0	T2a	N2	M0	Regional	20	430	200	0	1	0	0	0	98	0	None	None; diagnosed at autopsy	No radiation and/or cancer-directed surgery	Not recommended	None/Unknown	No/Unknown	Alive or dead of other cause	Alive or dead due to cancer	4	Alive	None	No Surgery Of Primary Site	20 mm (2.0 cm)	Carcinoid	Typical Carcinoid
71417804	Widowed	White	Female	2014	C34.9-Lung, NOS	349	Well differentiated; Grade I	Bilateral, single primary	IV	AJCC 6th ed derived from CS manual/coding instructions, v1.0	T3	N0	M1a	Distant	999	999	0	23	3	3	0	97	0	33	4 or more regional lymph nodes removed	None; diagnosed at autopsy	No radiation and/or cancer-directed surgery	Surgery performed	None/Unknown	No/Unknown	Alive or dead of other cause	Alive or dead due to cancer	4	Alive	None	No Surgery Of Primary Site	Unknown	Carcinoid	Typical Carcinoid
38249865	Divorced	White	Female	2015	C34.1-Upper lobe, lung	341	Unknown	Right - origin of primary	IA	AJCC 6th ed derived from CS manual/coding instructions, v1.0	T1a	N0	M0	Localized	4	100	0	0	1	1	0	0	98	21	None	None; diagnosed at autopsy	Radiation after surgery	Surgery performed	Beam radiation	No/Unknown	Alive or dead of other cause	Alive or dead due to cancer	4	Alive	None	Partial/Wedge/Segmental Resec., Lingulectomy, Partial Lobectomy, Sleeve Resec.	4 mm (0.4 cm)	Carcinoid	Typical Carcinoid
71505953	Divorced	White	Male	2015	C34.9-Lung, NOS	349	Unknown	Left - origin of primary	IA	AJCC 6th ed derived from CS manual/coding instructions, v1.0	T1a	N0	M0	Localized	14	100	0	0	Blank(s)	Blank(s)	Blank(s)	5	0	33	4 or more regional lymph nodes removed	None; diagnosed at autopsy	No radiation and/or cancer-directed surgery	Surgery performed	None/Unknown	No/Unknown	Alive or dead of other cause	Alive or dead due to cancer	4	Alive	None	Lobectomy/Bilobectomy	14 mm (1.4 cm)	Carcinoid	Typical Carcinoid
72706820	Divorced	White	Male	2015	C34.3-Lower lobe, lung	343	Well differentiated; Grade I	Right - origin of primary	IA	AJCC 6th ed derived from CS manual/coding instructions, v1.0	T1a	N0	M0	Localized	5	100	0	0	3	0	0	16	0	22	4 or more regional lymph nodes removed	None; diagnosed at autopsy	No radiation and/or cancer-directed surgery	Surgery performed	None/Unknown	No/Unknown	Alive or dead of other cause	Alive or dead due to cancer	4	Alive	None	Lobectomy/Bilobectomy	5 mm (0.5 cm)	Carcinoid	Typical Carcinoid
77193141	Divorced	White	Male	2015	C34.3-Lower lobe, lung	343	Unknown	Right - origin of primary	IA	AJCC 6th ed derived from CS manual/coding instructions, v1.0	T1a	N0	M0	Localized	17	100	0	0	3	3	0	12	0	33	4 or more regional lymph nodes removed	None; diagnosed at autopsy	No radiation and/or cancer-directed surgery	Surgery performed	None/Unknown	No/Unknown	Alive or dead of other cause	Alive or dead due to cancer	4	Alive	Unknown	Unknown	17 mm (1.7 cm)	Carcinoid	Typical Carcinoid
94999857	Married (including common law)	White	Female	2015	C34.1-Upper lobe, lung	341	Unknown	Left - origin of primary	IA	AJCC 6th ed derived from CS manual/coding instructions, v1.0	T1a	N0	M0	Localized	14	100	0	0	3	3	0	2	0	30	1 to 3 regional lymph nodes removed	None; diagnosed at autopsy	No radiation and/or cancer-directed surgery	Surgery performed	None/Unknown	No/Unknown	Alive or dead of other cause	Dead (attributable to causes other than this cancer dx)	4	Dead	None	Lobectomy/Bilobectomy	14 mm (1.4 cm)	Carcinoid	Typical Carcinoid
41548391	Single (never married)	Black	Female	2015	C34.3-Lower lobe, lung	343	Well differentiated; Grade I	Right - origin of primary	IA	AJCC 6th ed derived from CS manual/coding instructions, v1.0	T1a	N0	M0	Localized	11	100	0	0	3	3	0	35	6	33	4 or more regional lymph nodes removed	None; diagnosed at autopsy	No radiation and/or cancer-directed surgery	Surgery performed	None/Unknown	No/Unknown	Alive or dead of other cause	Dead (attributable to causes other than this cancer dx)	4	Dead	None	Lobectomy/Bilobectomy	11 mm (1.1 cm)	Carcinoid	Typical Carcinoid
53097451	Widowed	White	Female	2015	C34.1-Upper lobe, lung	341	Well differentiated; Grade I	Left - origin of primary	IA	AJCC 6th ed derived from CS manual/coding instructions, v1.0	T1a	N0	M0	Localized	13	100	0	0	0	0	0	0	98	0	None	None; diagnosed at autopsy	No radiation and/or cancer-directed surgery	Not recommended, contraindicated due to other cond; autopsy only (1973-2002)	None/Unknown	No/Unknown	Alive or dead of other cause	Alive or dead due to cancer	4	Alive	None	No Surgery Of Primary Site	13 mm (1.3 cm)	Carcinoid	Typical Carcinoid
72697518	Widowed	White	Female	2015	C34.0-Main bronchus	340	Well differentiated; Grade I	Right - origin of primary	IA	AJCC 6th ed derived from CS manual/coding instructions, v1.0	T1b	N0	M0	Localized	22	100	0	0	3	0	0	0	98	21	None	None; diagnosed at autopsy	No radiation and/or cancer-directed surgery	Surgery performed	None/Unknown	No/Unknown	Alive or dead of other cause	Alive or dead due to cancer	4	Alive	None	Lobectomy/Bilobectomy	22 mm (2.2 cm)	Carcinoid	Typical Carcinoid
77161539	Widowed	White	Female	2015	C34.3-Lower lobe, lung	343	Well differentiated; Grade I	Right - origin of primary	IA	AJCC 6th ed derived from CS manual/coding instructions, v1.0	T1b	N0	M0	Localized	26	100	0	0	3	3	0	2	0	33	1 to 3 regional lymph nodes removed	None; diagnosed at autopsy	No radiation and/or cancer-directed surgery	Surgery performed	None/Unknown	No/Unknown	Alive or dead of other cause	Alive or dead due to cancer	4	Alive	None	Lobectomy/Bilobectomy	26 mm (2.6 cm)	Carcinoid	Typical Carcinoid
81221680	Widowed	White	Female	2015	C34.3-Lower lobe, lung	343	Well differentiated; Grade I	Left - origin of primary	OCCULT	AJCC 6th ed derived from CS manual/coding instructions, v1.0	TX	N0	M0	Localized	999	100	0	0	3	3	0	8	3	33	4 or more regional lymph nodes removed	None; diagnosed at autopsy	No radiation and/or cancer-directed surgery	Surgery performed	None/Unknown	No/Unknown	Alive or dead of other cause	Alive or dead due to cancer	4	Alive	None	Lobectomy/Bilobectomy	Unknown	Carcinoid	Typical Carcinoid
95011107	Widowed	White	Female	2015	C34.3-Lower lobe, lung	343	Unknown	Left - origin of primary	IA	AJCC 6th ed derived from CS manual/coding instructions, v1.0	T1a	N0	M0	Localized	17	300	0	0	3	0	0	0	98	21	None	None; diagnosed at autopsy	No radiation and/or cancer-directed surgery	Surgery performed	None/Unknown	No/Unknown	Alive or dead of other cause	Alive or dead due to cancer	4	Alive	None	Lobectomy/Bilobectomy	17 mm (1.7 cm)	Carcinoid	Typical Carcinoid
11137684	Married (including common law)	Unknown	Male	2007	C34.9-Lung, NOS	349	Unknown	Right - origin of primary	IA	AJCC 6th ed derived from CS manual/coding instructions, v1.0	T1	N0	M0	Localized	15	110	0	0	3	3	0	5	0	30	4 or more regional lymph nodes removed	None; diagnosed at autopsy	No radiation and/or cancer-directed surgery	Surgery performed	None/Unknown	No/Unknown	Alive or dead of other cause	Alive or dead due to cancer	5	Alive	None	Lobectomy/Bilobectomy	15 mm (1.5 cm)	Carcinoid	Atypical Carcinoid
12028271	Separated	White	Female	2010	C34.3-Lower lobe, lung	343	Unknown	Left - origin of primary	IIB	AJCC 6th ed derived from CS manual/coding instructions, v1.0	T2	N1	M0	Regional	35	410	100	0	3	3	0	18	6	33	Sentinel node biopsy and lym nd removed same/unstated time	None; diagnosed at autopsy	No radiation and/or cancer-directed surgery	Surgery performed	None/Unknown	No/Unknown	Alive or dead of other cause	Dead (attributable to causes other than this cancer dx)	5	Dead	None	Lobectomy/Bilobectomy	35 mm (3.5 cm)	Carcinoid	Atypical Carcinoid
19858484	Unknown	Black	Female	2014	C34.3-Lower lobe, lung	343	Unknown	Left - origin of primary	IIIB	AJCC 6th ed derived from CS manual/coding instructions, v1.0	T4	N2	M0	Distant	32	570	200	15	0	0	0	0	98	0	None	None; diagnosed at autopsy	No radiation and/or cancer-directed surgery	Not recommended, contraindicated due to other cond; autopsy only (1973-2002)	Beam radiation	No/Unknown	Alive or dead of other cause	Dead (attributable to causes other than this cancer dx)	5	Dead	None	No Surgery Of Primary Site	32 mm (3.2 cm)	Carcinoid	Atypical Carcinoid
71356636	Married (including common law)	White	Female	2014	C34.2-Middle lobe, lung	342	Moderately differentiated; Grade II	Right - origin of primary	IA	AJCC 6th ed derived from CS manual/coding instructions, v1.0	T1	N0	M0	Localized	9	100	0	0	3	3	0	4	0	21	4 or more regional lymph nodes removed	None; diagnosed at autopsy	No radiation and/or cancer-directed surgery	Surgery performed	None/Unknown	No/Unknown	Alive or dead of other cause	Alive or dead due to cancer	5	Alive	None	Partial/Wedge/Segmental Resec., Lingulectomy, Partial Lobectomy, Sleeve Resec.	9 mm (0.9 cm)	Carcinoid	Atypical Carcinoid
71457027	Divorced	White	Female	2014	C34.1-Upper lobe, lung	341	Moderately differentiated; Grade II	Right - origin of primary	IA	AJCC 6th ed derived from CS manual/coding instructions, v1.0	T1	N0	M0	Localized	18	100	0	0	3	3	0	1	0	21	1 to 3 regional lymph nodes removed	None; diagnosed at autopsy	No radiation and/or cancer-directed surgery	Surgery performed	None/Unknown	No/Unknown	Alive or dead of other cause	Alive or dead due to cancer	5	Alive	None	Partial/Wedge/Segmental Resec., Lingulectomy, Partial Lobectomy, Sleeve Resec.	18 mm (1.8 cm)	Carcinoid	Atypical Carcinoid
27193538	Unmarried or Domestic Partner	White	Female	2015	C34.9-Lung, NOS	349	Moderately differentiated; Grade II	Right - origin of primary	IV	AJCC 6th ed derived from CS manual/coding instructions, v1.0	T2	N0	M1	Distant	34	100	0	0	3	3	0	5	0	33	4 or more regional lymph nodes removed	None; diagnosed at autopsy	No radiation and/or cancer-directed surgery	Surgery performed	None/Unknown	No/Unknown	Alive or dead of other cause	Alive or dead due to cancer	5	Alive	None	Lobectomy/Bilobectomy	34 mm (3.4 cm)	Carcinoid	Atypical Carcinoid
36020771	Single (never married)	White	Male	2015	C34.0-Main bronchus	340	Moderately differentiated; Grade II	Right - origin of primary	IIIB	AJCC 6th ed derived from CS manual/coding instructions, v1.0	T4	N1	M0	Regional	60	700	100	0	3	3	0	26	3	56	4 or more regional lymph nodes removed	None; diagnosed at autopsy	No radiation and/or cancer-directed surgery	Surgery performed	None/Unknown	No/Unknown	Alive or dead of other cause	Alive or dead due to cancer	5	Alive	None	Radical Pneumonectomy (Complete Pneumonectomy Plus Dissection Of Mediastinal LN)	60 mm (6.0 cm)	Carcinoid	Atypical Carcinoid
41590623	Single (never married)	Black	Male	2015	C34.0-Main bronchus	340	Well differentiated; Grade I	Left - origin of primary	IB	AJCC 6th ed derived from CS manual/coding instructions, v1.0	T2	N0	M0	Regional	44	400	0	0	3	3	0	18	0	56	4 or more regional lymph nodes removed	None; diagnosed at autopsy	No radiation and/or cancer-directed surgery	Surgery performed	None/Unknown	No/Unknown	Alive or dead of other cause	Alive or dead due to cancer	5	Alive	None	Radical Pneumonectomy (Complete Pneumonectomy Plus Dissection Of Mediastinal LN)	44 mm (4.4 cm)	Carcinoid	Atypical Carcinoid
53092783	Widowed	White	Female	2015	C34.1-Upper lobe, lung	341	Well differentiated; Grade I	Right - origin of primary	IIB	AJCC 6th ed derived from CS manual/coding instructions, v1.0	T2	N1	M0	Regional	69	100	100	0	3	3	0	22	1	33	4 or more regional lymph nodes removed	None; diagnosed at autopsy	No radiation and/or cancer-directed surgery	Surgery performed	None/Unknown	No/Unknown	Alive or dead of other cause	Alive or dead due to cancer	5	Alive	None	Lobectomy/Bilobectomy	69 mm (6.9 cm)	Carcinoid	Atypical Carcinoid
72637781	Married (including common law)	White	Female	2015	C34.0-Main bronchus	340	Moderately differentiated; Grade II	Left - origin of primary	IA	AJCC 6th ed derived from CS manual/coding instructions, v1.0	T1	N0	M0	Localized	14	100	0	0	1	0	0	0	98	33	4 or more regional lymph nodes removed	None; diagnosed at autopsy	No radiation and/or cancer-directed surgery	Surgery performed	None/Unknown	No/Unknown	Alive or dead of other cause	Alive or dead due to cancer	5	Alive	None	Lobectomy/Bilobectomy	14 mm (1.4 cm)	Carcinoid	Atypical Carcinoid
99155012	Single (never married)	Black	Female	2015	C34.1-Upper lobe, lung	341	Moderately differentiated; Grade II	Right - origin of primary	IB	AJCC 6th ed derived from CS manual/coding instructions, v1.0	T2	N0	M0	Regional	40	400	0	0	0	0	0	0	98	0	None	None; diagnosed at autopsy	No radiation and/or cancer-directed surgery	Not recommended	Beam radiation	No/Unknown	Alive or dead of other cause	Dead (attributable to causes other than this cancer dx)	5	Dead	None	No Surgery Of Primary Site	40 mm (4.0 cm)	Carcinoid	Atypical Carcinoid
99208087	Married (including common law)	White	Male	2015	C34.0-Main bronchus	340	Unknown	Left - origin of primary	IV	AJCC 6th ed derived from CS manual/coding instructions, v1.0	T4	N0	M1	Distant	64	700	0	40	0	0	1	0	98	0	None	None; diagnosed at autopsy	No radiation and/or cancer-directed surgery	Not recommended	Beam radiation	Yes	Alive or dead of other cause	Alive or dead due to cancer	5	Alive	None	No Surgery Of Primary Site	64 mm (6.4 cm)	Carcinoid	Atypical Carcinoid
40340389	Married (including common law)	White	Female	2004	C34.3-Lower lobe, lung	343	Unknown	Right - origin of primary	Blank(s)	AJCC 6th ed derived from CS manual/coding instructions, v1.0	Blank(s)	Blank(s)	Blank(s)	Localized	21	300	0	0	3	3	0	10	1	33	4 or more regional lymph nodes removed	None; diagnosed at autopsy	No radiation and/or cancer-directed surgery	Surgery performed	None/Unknown	No/Unknown	Alive or dead of other cause	Alive or dead due to cancer	5	Alive	None	Partial/Wedge/Segmental Resec., Lingulectomy, Partial Lobectomy, Sleeve Resec.	21 mm (2.1 cm)	Carcinoid	Typical Carcinoid
40352501	Married (including common law)	White	Female	2004	C34.2-Middle lobe, lung	342	Unknown	Right - origin of primary	Blank(s)	AJCC 6th ed derived from CS manual/coding instructions, v1.0	Blank(s)	Blank(s)	Blank(s)	Regional	35	400	0	0	3	3	0	17	0	33	4 or more regional lymph nodes removed	None; diagnosed at autopsy	No radiation and/or cancer-directed surgery	Surgery performed	None/Unknown	No/Unknown	Alive or dead of other cause	Alive or dead due to cancer	5	Alive	None	Lobectomy/Bilobectomy	35 mm (3.5 cm)	Carcinoid	Typical Carcinoid
44022262	Married (including common law)	White	Male	2004	C34.3-Lower lobe, lung	343	Moderately differentiated; Grade II	Right - origin of primary	Blank(s)	AJCC 6th ed derived from CS manual/coding instructions, v1.0	Blank(s)	Blank(s)	Blank(s)	Localized	20	100	0	0	3	3	0	41	0	33	4 or more regional lymph nodes removed	None; diagnosed at autopsy	No radiation and/or cancer-directed surgery	Surgery performed	None/Unknown	No/Unknown	Alive or dead of other cause	Alive or dead due to cancer	5	Alive	None	Lobectomy/Bilobectomy	20 mm (2.0 cm)	Carcinoid	Typical Carcinoid
91382504	Divorced	White	Female	2005	C34.3-Lower lobe, lung	343	Unknown	Left - origin of primary	Blank(s)	AJCC 6th ed derived from CS manual/coding instructions, v1.0	Blank(s)	Blank(s)	Blank(s)	Localized	17	100	0	0	0	0	0	0	98	0	None	None; diagnosed at autopsy	No radiation and/or cancer-directed surgery	Recommended but not performed, patient refused	None/Unknown	No/Unknown	Alive or dead of other cause	Alive or dead due to cancer	5	Alive	None	Lobectomy/Bilobectomy	17 mm (1.7 cm)	Carcinoid	Typical Carcinoid
18430024	Married (including common law)	White	Female	2005	C34.9-Lung, NOS	349	Unknown	Right - origin of primary	Blank(s)	AJCC 6th ed derived from CS manual/coding instructions, v1.0	Blank(s)	Blank(s)	Blank(s)	Distant	8	100	0	23	0	0	0	0	98	0	None	None; diagnosed at autopsy	No radiation and/or cancer-directed surgery	Not recommended	None/Unknown	No/Unknown	Alive or dead of other cause	Alive or dead due to cancer	5	Alive	None	Complete/Total/Standard Pneumonectomy; Pneumonectomy, Nos	8 mm (0.8 cm)	Carcinoid	Typical Carcinoid
65842859	Married (including common law)	Other (American Indian/AK Native, Asian/Pacific Islander)	Female	2006	C34.0-Main bronchus	340	Unknown	Left - origin of primary	Blank(s)	AJCC 6th ed derived from CS manual/coding instructions, v1.0	Blank(s)	Blank(s)	Blank(s)	Distant	40	400	0	35	1	0	0	0	98	12	None	None; diagnosed at autopsy	Radiation after surgery	Surgery performed	Beam radiation	No/Unknown	Alive or dead of other cause	Alive or dead due to cancer	5	Alive	None	Complete/Total/Standard Pneumonectomy; Pneumonectomy, Nos	40 mm (4.0 cm)	Carcinoid	Typical Carcinoid
75232602	Married (including common law)	White	Female	2006	C34.1-Upper lobe, lung	341	Unknown	Left - origin of primary	Blank(s)	AJCC 6th ed derived from CS manual/coding instructions, v1.0	Blank(s)	Blank(s)	Blank(s)	Regional	9	110	100	0	3	3	0	19	0	45	4 or more regional lymph nodes removed	None; diagnosed at autopsy	Radiation after surgery	Surgery performed	Beam radiation	No/Unknown	Alive or dead of other cause	Alive or dead due to cancer	5	Alive	None	Lobectomy/Bilobectomy	9 mm (0.9 cm)	Carcinoid	Typical Carcinoid
91574357	Single (never married)	White	Female	2007	C34.3-Lower lobe, lung	343	Unknown	Right - origin of primary	Blank(s)	AJCC 6th ed derived from CS manual/coding instructions, v1.0	Blank(s)	Blank(s)	Blank(s)	Localized	24	100	0	0	0	0	0	0	98	0	None	None; diagnosed at autopsy	No radiation and/or cancer-directed surgery	Not recommended	None/Unknown	No/Unknown	Alive or dead of other cause	Dead (attributable to causes other than this cancer dx)	5	Dead	None	Lobectomy/Bilobectomy	24 mm (2.4 cm)	Carcinoid	Typical Carcinoid
50973744	Single (never married)	White	Male	2008	C34.3-Lower lobe, lung	343	Unknown	Left - origin of primary	Blank(s)	AJCC 6th ed derived from CS manual/coding instructions, v1.0	Blank(s)	Blank(s)	Blank(s)	Localized	36	100	0	0	1	0	3	0	98	0	None	None; diagnosed at autopsy	No radiation and/or cancer-directed surgery	Not recommended	None/Unknown	Yes	Alive or dead of other cause	Alive or dead due to cancer	5	Alive	None	Lobectomy/Bilobectomy	36 mm (3.6 cm)	Carcinoid	Typical Carcinoid
50991735	Single (never married)	White	Female	2008	C34.3-Lower lobe, lung	343	Unknown	Right - origin of primary	Blank(s)	AJCC 6th ed derived from CS manual/coding instructions, v1.0	Blank(s)	Blank(s)	Blank(s)	Localized	15	100	0	0	3	3	0	8	0	33	4 or more regional lymph nodes removed	None; diagnosed at autopsy	No radiation and/or cancer-directed surgery	Surgery performed	None/Unknown	No/Unknown	Alive or dead of other cause	Alive or dead due to cancer	5	Alive	None	Partial/Wedge/Segmental Resec., Lingulectomy, Partial Lobectomy, Sleeve Resec.	15 mm (1.5 cm)	Carcinoid	Typical Carcinoid
18554496	Unknown	White	Male	2008	C34.3-Lower lobe, lung	343	Unknown	Right - origin of primary	Blank(s)	AJCC 6th ed derived from CS manual/coding instructions, v1.0	Blank(s)	Blank(s)	Blank(s)	Localized	15	100	0	0	1	0	0	0	98	0	None	None; diagnosed at autopsy	No radiation and/or cancer-directed surgery	Not recommended	None/Unknown	No/Unknown	Alive or dead of other cause	Alive or dead due to cancer	5	Alive	None	Lobectomy/Bilobectomy	15 mm (1.5 cm)	Carcinoid	Typical Carcinoid
93718441	Separated	White	Female	2011	C34.3-Lower lobe, lung	343	Well differentiated; Grade I	Left - origin of primary	IA	AJCC 6th ed derived from CS manual/coding instructions, v1.0	T1a	N0	M0	Localized	16	100	0	0	3	3	0	97	0	33	4 or more regional lymph nodes removed	None; diagnosed at autopsy	No radiation and/or cancer-directed surgery	Surgery performed	None/Unknown	No/Unknown	Alive or dead of other cause	Alive or dead due to cancer	5	Alive	None	Lobectomy/Bilobectomy	16 mm (1.6 cm)	Carcinoid	Typical Carcinoid
5423454	Single (never married)	Black	Male	2011	C34.1-Upper lobe, lung	341	Unknown	Right - origin of primary	IA	AJCC 6th ed derived from CS manual/coding instructions, v1.0	T1b	N0	M0	Localized	30	100	0	0	3	3	0	5	0	33	4 or more regional lymph nodes removed	None; diagnosed at autopsy	No radiation and/or cancer-directed surgery	Surgery performed	None/Unknown	No/Unknown	Alive or dead of other cause	Alive or dead due to cancer	5	Alive	None	Lobectomy/Bilobectomy	30 mm (3.0 cm)	Carcinoid	Typical Carcinoid
51975700	Single (never married)	White	Female	2011	C34.1-Upper lobe, lung	341	Well differentiated; Grade I	Right - origin of primary	IA	AJCC 6th ed derived from CS manual/coding instructions, v1.0	T1b	N0	M0	Localized	29	100	0	0	3	3	0	2	0	30	None	None; diagnosed at autopsy	No radiation and/or cancer-directed surgery	Surgery performed	None/Unknown	No/Unknown	Alive or dead of other cause	Alive or dead due to cancer	5	Alive	None	Lobectomy/Bilobectomy	29 mm (2.9 cm)	Carcinoid	Typical Carcinoid
52026050	Single (never married)	Black	Female	2011	C34.9-Lung, NOS	349	Unknown	Left - origin of primary	IV	AJCC 6th ed derived from CS manual/coding instructions, v1.0	T3	NX	M1a	Distant	999	999	999	23	0	0	0	0	98	0	None	None; diagnosed at autopsy	No radiation and/or cancer-directed surgery	Not recommended, contraindicated due to other cond; autopsy only (1973-2002)	None/Unknown	No/Unknown	Alive or dead of other cause	Alive or dead due to cancer	5	Alive	None	No Surgery Of Primary Site	Unknown	Carcinoid	Typical Carcinoid
68687662	Single (never married)	Other (American Indian/AK Native, Asian/Pacific Islander)	Male	2011	C34.3-Lower lobe, lung	343	Unknown	Right - origin of primary	UNK Stage	AJCC 6th ed derived from CS manual/coding instructions, v1.0	T2NOS	N0	M0	Regional	999	400	0	0	1	0	0	0	98	0	None	None; diagnosed at autopsy	No radiation and/or cancer-directed surgery	Not recommended	None/Unknown	No/Unknown	Alive or dead of other cause	Alive or dead due to cancer	5	Alive	None	No Surgery Of Primary Site	Unknown	Carcinoid	Typical Carcinoid
68711401	Single (never married)	White	Male	2011	C34.3-Lower lobe, lung	343	Well differentiated; Grade I	Left - origin of primary	IB	AJCC 6th ed derived from CS manual/coding instructions, v1.0	T2a	N0	M0	Localized	35	210	0	0	3	3	0	7	0	30	4 or more regional lymph nodes removed	None; diagnosed at autopsy	No radiation and/or cancer-directed surgery	Surgery performed	None/Unknown	No/Unknown	Alive or dead of other cause	Alive or dead due to cancer	5	Alive	None	Radical Pneumonectomy (Complete Pneumonectomy Plus Dissection Of Mediastinal LN)	35 mm (3.5 cm)	Carcinoid	Typical Carcinoid
81000027	Single (never married)	White	Female	2011	C34.1-Upper lobe, lung	341	Well differentiated; Grade I	Left - origin of primary	IA	AJCC 6th ed derived from CS manual/coding instructions, v1.0	T1a	N0	M0	Localized	12	115	0	0	3	3	0	19	0	33	4 or more regional lymph nodes removed	None; diagnosed at autopsy	No radiation and/or cancer-directed surgery	Surgery performed	None/Unknown	No/Unknown	Alive or dead of other cause	Alive or dead due to cancer	5	Alive	None	Lobectomy/Bilobectomy	12 mm (1.2 cm)	Carcinoid	Typical Carcinoid
5415574	Unknown	White	Male	2011	C34.2-Middle lobe, lung	342	Well differentiated; Grade I	Right - origin of primary	IA	AJCC 6th ed derived from CS manual/coding instructions, v1.0	T1b	N0	M0	Localized	25	100	0	0	3	3	0	5	0	21	4 or more regional lymph nodes removed	None; diagnosed at autopsy	No radiation and/or cancer-directed surgery	Surgery performed	None/Unknown	No/Unknown	Alive or dead of other cause	Alive or dead due to cancer	5	Alive	None	Lobectomy/Bilobectomy	25 mm (2.5 cm)	Carcinoid	Typical Carcinoid
19716324	Unknown	White	Male	2011	C34.1-Upper lobe, lung	341	Unknown	Left - origin of primary	IA	AJCC 6th ed derived from CS manual/coding instructions, v1.0	T1a	N0	M0	Localized	16	100	0	0	3	3	0	6	0	33	4 or more regional lymph nodes removed	None; diagnosed at autopsy	No radiation and/or cancer-directed surgery	Surgery performed	None/Unknown	No/Unknown	Alive or dead of other cause	Alive or dead due to cancer	5	Alive	None	Partial/Wedge/Segmental Resec., Lingulectomy, Partial Lobectomy, Sleeve Resec.	16 mm (1.6 cm)	Carcinoid	Typical Carcinoid
93696999	Unmarried or Domestic Partner	White	Male	2011	C34.0-Main bronchus	340	Unknown	Right - origin of primary	IIA	AJCC 6th ed derived from CS manual/coding instructions, v1.0	T2a	N1	M0	Regional	26	400	100	0	3	3	0	60	0	45	4 or more regional lymph nodes removed	None; diagnosed at autopsy	No radiation and/or cancer-directed surgery	Surgery performed	None/Unknown	No/Unknown	Alive or dead of other cause	Alive or dead due to cancer	5	Alive	None	Partial/Wedge/Segmental Resec., Lingulectomy, Partial Lobectomy, Sleeve Resec.	26 mm (2.6 cm)	Carcinoid	Typical Carcinoid
34899887	Widowed	White	Female	2011	C34.3-Lower lobe, lung	343	Well differentiated; Grade I	Right - origin of primary	IA	AJCC 6th ed derived from CS manual/coding instructions, v1.0	T1a	N0	M0	Localized	6	100	0	0	1	0	0	0	98	0	None	None; diagnosed at autopsy	No radiation and/or cancer-directed surgery	Not recommended, contraindicated due to other cond; autopsy only (1973-2002)	None/Unknown	No/Unknown	Alive or dead of other cause	Alive or dead due to cancer	5	Alive	None	Partial/Wedge/Segmental Resec., Lingulectomy, Partial Lobectomy, Sleeve Resec.	6 mm (0.6 cm)	Carcinoid	Typical Carcinoid
29190594	Single (never married)	White	Female	2012	C34.9-Lung, NOS	349	Poorly differentiated; Grade III	Paired site, but no information concerning laterality	IV	AJCC 6th ed derived from CS manual/coding instructions, v1.0	T4	N1	M1b	Distant	999	710	500	53	3	0	0	0	98	21	None	None; diagnosed at autopsy	No radiation and/or cancer-directed surgery	Surgery performed	None/Unknown	No/Unknown	Alive or dead of other cause	Alive or dead due to cancer	5	Alive	None	No Surgery Of Primary Site	Unknown	Carcinoid	Typical Carcinoid
35887002	Single (never married)	White	Female	2012	C34.1-Upper lobe, lung	341	Well differentiated; Grade I	Left - origin of primary	IA	AJCC 6th ed derived from CS manual/coding instructions, v1.0	T1a	N0	M0	Localized	14	100	0	0	3	3	0	10	0	33	4 or more regional lymph nodes removed	None; diagnosed at autopsy	No radiation and/or cancer-directed surgery	Surgery performed	None/Unknown	No/Unknown	Alive or dead of other cause	Alive or dead due to cancer	5	Alive	None	Partial/Wedge/Segmental Resec., Lingulectomy, Partial Lobectomy, Sleeve Resec.	14 mm (1.4 cm)	Carcinoid	Typical Carcinoid
41467116	Single (never married)	Black	Female	2012	C34.3-Lower lobe, lung	343	Unknown	Left - origin of primary	OCCULT	AJCC 6th ed derived from CS manual/coding instructions, v1.0	TX	N0	M0	Localized	999	100	0	0	3	0	0	0	98	21	None	None; diagnosed at autopsy	No radiation and/or cancer-directed surgery	Surgery performed	None/Unknown	No/Unknown	Alive or dead of other cause	Alive or dead due to cancer	5	Alive	None	No Surgery Of Primary Site	Unknown	Carcinoid	Typical Carcinoid
41469369	Single (never married)	Unknown	Female	2012	C34.1-Upper lobe, lung	341	Unknown	Left - origin of primary	IA	AJCC 6th ed derived from CS manual/coding instructions, v1.0	T1a	N0	M0	Localized	15	100	0	0	3	3	0	98	0	33	4 or more regional lymph nodes removed	None; diagnosed at autopsy	No radiation and/or cancer-directed surgery	Surgery performed	None/Unknown	No/Unknown	Alive or dead of other cause	Alive or dead due to cancer	5	Alive	None	Partial/Wedge/Segmental Resec., Lingulectomy, Partial Lobectomy, Sleeve Resec.	15 mm (1.5 cm)	Carcinoid	Typical Carcinoid
41469399	Single (never married)	White	Female	2012	C34.3-Lower lobe, lung	343	Well differentiated; Grade I	Right - origin of primary	IA	AJCC 6th ed derived from CS manual/coding instructions, v1.0	T1b	N0	M0	Localized	27	100	0	0	0	0	3	0	98	0	None	Non-primary surgical procedure to other regional sites	No radiation and/or cancer-directed surgery	Not recommended	None/Unknown	No/Unknown	Alive or dead of other cause	Alive or dead due to cancer	5	Alive	None	Lobectomy/Bilobectomy	27 mm (2.7 cm)	Carcinoid	Typical Carcinoid
70125310	Married (including common law)	White	Female	2013	C34.3-Lower lobe, lung	343	Well differentiated; Grade I	Right - origin of primary	IA	AJCC 6th ed derived from CS manual/coding instructions, v1.0	T1a	N0	M0	Localized	15	100	0	0	3	3	0	17	0	33	4 or more regional lymph nodes removed	None; diagnosed at autopsy	No radiation and/or cancer-directed surgery	Surgery performed	None/Unknown	No/Unknown	Alive or dead of other cause	Alive or dead due to cancer	5	Alive	None	Lobectomy/Bilobectomy	15 mm (1.5 cm)	Carcinoid	Typical Carcinoid
70144532	Married (including common law)	White	Female	2013	C34.3-Lower lobe, lung	343	Well differentiated; Grade I	Right - origin of primary	IB	AJCC 6th ed derived from CS manual/coding instructions, v1.0	T2a	N0	M0	Regional	26	400	0	0	3	0	0	2	0	33	1 to 3 regional lymph nodes removed	None; diagnosed at autopsy	No radiation and/or cancer-directed surgery	Surgery performed	None/Unknown	Yes	Alive or dead of other cause	Alive or dead due to cancer	5	Alive	None	No Surgery Of Primary Site	26 mm (2.6 cm)	Carcinoid	Typical Carcinoid
70145829	Married (including common law)	White	Male	2013	C34.1-Upper lobe, lung	341	Well differentiated; Grade I	Right - origin of primary	IA	AJCC 6th ed derived from CS manual/coding instructions, v1.0	T1a	N0	M0	Localized	21	110	0	0	3	3	0	3	0	30	1 to 3 regional lymph nodes removed	None; diagnosed at autopsy	No radiation and/or cancer-directed surgery	Surgery performed	None/Unknown	No/Unknown	Alive or dead of other cause	Alive or dead due to cancer	5	Alive	None	Partial/Wedge/Segmental Resec., Lingulectomy, Partial Lobectomy, Sleeve Resec.	21 mm (2.1 cm)	Carcinoid	Typical Carcinoid
71222310	Married (including common law)	White	Female	2013	C34.3-Lower lobe, lung	343	Unknown	Left - origin of primary	IA	AJCC 6th ed derived from CS manual/coding instructions, v1.0	T1a	N0	M0	Localized	4	100	0	0	3	3	0	4	0	45	4 or more regional lymph nodes removed	None; diagnosed at autopsy	No radiation and/or cancer-directed surgery	Surgery performed	None/Unknown	No/Unknown	Alive or dead of other cause	Alive or dead due to cancer	5	Alive	None	Partial/Wedge/Segmental Resec., Lingulectomy, Partial Lobectomy, Sleeve Resec.	4 mm (0.4 cm)	Carcinoid	Typical Carcinoid
77128855	Single (never married)	White	Female	2014	C34.1-Upper lobe, lung	341	Unknown	Right - origin of primary	IIB	AJCC 6th ed derived from CS manual/coding instructions, v1.0	T3	N0	M0	Regional	10	570	0	0	3	3	0	12	6	33	4 or more regional lymph nodes removed	None; diagnosed at autopsy	No radiation and/or cancer-directed surgery	Surgery performed	None/Unknown	No/Unknown	Alive or dead of other cause	Alive or dead due to cancer	5	Alive	None	Lobectomy/Bilobectomy	10 mm (1.0 cm)	Carcinoid	Typical Carcinoid
81129303	Widowed	White	Male	2014	C34.1-Upper lobe, lung	341	Well differentiated; Grade I	Left - origin of primary	IA	AJCC 6th ed derived from CS manual/coding instructions, v1.0	T1b	N0	M0	Localized	23	100	0	0	3	3	0	97	97	33	Number of regional lymph nodes removed unknown	None; diagnosed at autopsy	No radiation and/or cancer-directed surgery	Surgery performed	None/Unknown	No/Unknown	Alive or dead of other cause	Alive or dead due to cancer	5	Alive	None	Lobectomy/Bilobectomy	23 mm (2.3 cm)	Carcinoid	Typical Carcinoid
6231379	Divorced	White	Female	2015	C34.3-Lower lobe, lung	343	Unknown	Right - origin of primary	IA	AJCC 6th ed derived from CS manual/coding instructions, v1.0	T1a	N0	M0	Localized	4	100	0	0	3	3	0	15	0	33	4 or more regional lymph nodes removed	None; diagnosed at autopsy	No radiation and/or cancer-directed surgery	Surgery performed	None/Unknown	No/Unknown	Alive or dead of other cause	Alive or dead due to cancer	5	Alive	None	Lobectomy/Bilobectomy	4 mm (0.4 cm)	Carcinoid	Typical Carcinoid
72885622	Divorced	White	Male	2015	C34.1-Upper lobe, lung	341	Moderately differentiated; Grade II	Right - origin of primary	IA	AJCC 6th ed derived from CS manual/coding instructions, v1.0	T1a	N0	M0	Localized	17	100	0	0	0	0	0	0	98	0	None	None; diagnosed at autopsy	No radiation and/or cancer-directed surgery	Not recommended	Beam radiation	Yes	Alive or dead of other cause	Alive or dead due to cancer	5	Alive	None	No Surgery Of Primary Site	17 mm (1.7 cm)	Carcinoid	Typical Carcinoid
99203482	Divorced	Black	Female	2015	C34.1-Upper lobe, lung	341	Unknown	Left - origin of primary	IA	AJCC 6th ed derived from CS manual/coding instructions, v1.0	T1a	N0	M0	Localized	10	100	0	0	3	3	0	18	0	33	4 or more regional lymph nodes removed	None; diagnosed at autopsy	No radiation and/or cancer-directed surgery	Surgery performed	None/Unknown	No/Unknown	Alive or dead of other cause	Alive or dead due to cancer	5	Alive	None	Partial/Wedge/Segmental Resec., Lingulectomy, Partial Lobectomy, Sleeve Resec.	10 mm (1.0 cm)	Carcinoid	Typical Carcinoid
12204306	Single (never married)	White	Female	2015	C34.1-Upper lobe, lung	341	Well differentiated; Grade I	Left - origin of primary	IIA	AJCC 6th ed derived from CS manual/coding instructions, v1.0	T2a	N1	M0	Regional	35	100	100	0	3	3	0	6	0	33	4 or more regional lymph nodes removed	None; diagnosed at autopsy	No radiation and/or cancer-directed surgery	Surgery performed	None/Unknown	No/Unknown	Alive or dead of other cause	Alive or dead due to cancer	5	Alive	None	Lobectomy/Bilobectomy	35 mm (3.5 cm)	Carcinoid	Typical Carcinoid
94981083	Unknown	White	Female	2015	C34.2-Middle lobe, lung	342	Unknown	Right - origin of primary	IA	AJCC 6th ed derived from CS manual/coding instructions, v1.0	T1a	N0	M0	Localized	10	100	0	0	3	3	0	9	0	56	4 or more regional lymph nodes removed	None; diagnosed at autopsy	No radiation and/or cancer-directed surgery	Surgery performed	None/Unknown	No/Unknown	Alive or dead of other cause	Dead (attributable to causes other than this cancer dx)	5	Dead	None	Partial/Wedge/Segmental Resec., Lingulectomy, Partial Lobectomy, Sleeve Resec.	10 mm (1.0 cm)	Carcinoid	Typical Carcinoid
71521665	Widowed	White	Female	2015	C34.1-Upper lobe, lung	341	Well differentiated; Grade I	Right - origin of primary	IA	AJCC 6th ed derived from CS manual/coding instructions, v1.0	T1b	N0	M0	Localized	25	100	0	0	3	3	0	11	0	33	4 or more regional lymph nodes removed	None; diagnosed at autopsy	No radiation and/or cancer-directed surgery	Surgery performed	None/Unknown	No/Unknown	Alive or dead of other cause	Alive or dead due to cancer	5	Alive	None	Lobectomy/Bilobectomy	25 mm (2.5 cm)	Carcinoid	Typical Carcinoid
69888549	Married (including common law)	White	Female	2011	C34.3-Lower lobe, lung	343	Moderately differentiated; Grade II	Left - origin of primary	IIIA	AJCC 6th ed derived from CS manual/coding instructions, v1.0	T2	N2	M0	Regional	45	100	200	0	3	3	0	8	2	33	4 or more regional lymph nodes removed	None; diagnosed at autopsy	No radiation and/or cancer-directed surgery	Surgery performed	None/Unknown	Yes	Alive or dead of other cause	Dead (attributable to causes other than this cancer dx)	6	Dead	None	Lobectomy/Bilobectomy	45 mm (4.5 cm)	Carcinoid	Atypical Carcinoid
92765414	Widowed	White	Female	2011	C34.1-Upper lobe, lung	341	Unknown	Right - origin of primary	IV	AJCC 6th ed derived from CS manual/coding instructions, v1.0	T1	N0	M1	Distant	17	100	0	0	0	0	0	0	98	0	None	None; diagnosed at autopsy	No radiation and/or cancer-directed surgery	Not recommended, contraindicated due to other cond; autopsy only (1973-2002)	Beam radiation	No/Unknown	Alive or dead of other cause	Dead (attributable to causes other than this cancer dx)	6	Dead	None	No Surgery Of Primary Site	17 mm (1.7 cm)	Carcinoid	Atypical Carcinoid
52998094	Married (including common law)	White	Female	2014	C34.3-Lower lobe, lung	343	Moderately differentiated; Grade II	Left - origin of primary	IA	AJCC 6th ed derived from CS manual/coding instructions, v1.0	T1	N0	M0	Localized	20	100	0	0	3	3	0	9	0	33	4 or more regional lymph nodes removed	Any combo of sur proc to oth rg, dis lym nd, and/or dis site	No radiation and/or cancer-directed surgery	Surgery performed	None/Unknown	No/Unknown	Alive or dead of other cause	Alive or dead due to cancer	6	Alive	Surgery To Distant Site Or Nodes	Lobectomy/Bilobectomy	20 mm (2.0 cm)	Carcinoid	Atypical Carcinoid
6250244	Married (including common law)	White	Female	2015	C34.3-Lower lobe, lung	343	Moderately differentiated; Grade II	Right - origin of primary	IA	AJCC 6th ed derived from CS manual/coding instructions, v1.0	T1	N0	M0	Localized	15	100	0	0	3	3	0	97	0	33	4 or more regional lymph nodes removed	None; diagnosed at autopsy	No radiation and/or cancer-directed surgery	Surgery performed	None/Unknown	No/Unknown	Alive or dead of other cause	Alive or dead due to cancer	6	Alive	None	Lobectomy/Bilobectomy	15 mm (1.5 cm)	Carcinoid	Atypical Carcinoid
36008582	Divorced	Other (American Indian/AK Native, Asian/Pacific Islander)	Female	2015	C34.3-Lower lobe, lung	343	Moderately differentiated; Grade II	Right - origin of primary	IB	AJCC 6th ed derived from CS manual/coding instructions, v1.0	T2	N0	M0	Localized	52	100	0	0	3	3	0	12	0	33	4 or more regional lymph nodes removed	None; diagnosed at autopsy	No radiation and/or cancer-directed surgery	Surgery performed	None/Unknown	No/Unknown	Alive or dead of other cause	Alive or dead due to cancer	6	Alive	None	Lobectomy/Bilobectomy	52 mm (5.2 cm)	Carcinoid	Atypical Carcinoid
53076953	Married (including common law)	White	Male	2015	C34.1-Upper lobe, lung	341	Moderately differentiated; Grade II	Left - origin of primary	IIIB	AJCC 6th ed derived from CS manual/coding instructions, v1.0	T4	N2	M0	Distant	72	810	200	0	6	6	0	12	4	70	4 or more regional lymph nodes removed	None; diagnosed at autopsy	Radiation after surgery	Surgery performed	Beam radiation	Yes	Alive or dead of other cause	Alive or dead due to cancer	6	Alive	None	Extended Pneumonectomy	72 mm (7.2 cm)	Carcinoid	Atypical Carcinoid
72634605	Married (including common law)	White	Female	2015	C34.0-Main bronchus	340	Moderately differentiated; Grade II	Left - origin of primary	IV	AJCC 6th ed derived from CS manual/coding instructions, v1.0	T2	N1	M1	Distant	66	100	100	37	1	0	1	0	98	0	None	None; diagnosed at autopsy	No radiation and/or cancer-directed surgery	Not recommended	None/Unknown	Yes	Alive or dead of other cause	Alive or dead due to cancer	6	Alive	None	No Surgery Of Primary Site	66 mm (6.6 cm)	Carcinoid	Atypical Carcinoid
72637927	Divorced	White	Male	2015	C34.0-Main bronchus	340	Unknown	Right - origin of primary	IB	AJCC 6th ed derived from CS manual/coding instructions, v1.0	T2	N0	M0	Localized	25	210	0	0	3	3	0	14	0	33	4 or more regional lymph nodes removed	None; diagnosed at autopsy	No radiation and/or cancer-directed surgery	Surgery performed	None/Unknown	No/Unknown	Alive or dead of other cause	Alive or dead due to cancer	6	Alive	None	Lobectomy/Bilobectomy	25 mm (2.5 cm)	Carcinoid	Atypical Carcinoid
94940491	Married (including common law)	White	Female	2015	C34.3-Lower lobe, lung	343	Unknown	Left - origin of primary	IA	AJCC 6th ed derived from CS manual/coding instructions, v1.0	T1	N0	M0	Localized	25	300	0	0	3	3	0	6	0	33	4 or more regional lymph nodes removed	None; diagnosed at autopsy	No radiation and/or cancer-directed surgery	Surgery performed	None/Unknown	No/Unknown	Alive or dead of other cause	Alive or dead due to cancer	6	Alive	None	Lobectomy/Bilobectomy	25 mm (2.5 cm)	Carcinoid	Atypical Carcinoid
99152318	Married (including common law)	White	Male	2015	C34.2-Middle lobe, lung	342	Unknown	Right - origin of primary	IB	AJCC 6th ed derived from CS manual/coding instructions, v1.0	T2	N0	M0	Localized	32	210	0	0	3	3	0	11	0	45	4 or more regional lymph nodes removed	None; diagnosed at autopsy	No radiation and/or cancer-directed surgery	Surgery performed	None/Unknown	No/Unknown	Alive or dead of other cause	Alive or dead due to cancer	6	Alive	None	Lobectomy/Bilobectomy	32 mm (3.2 cm)	Carcinoid	Atypical Carcinoid
99152953	Married (including common law)	White	Male	2015	C34.2-Middle lobe, lung	342	Moderately differentiated; Grade II	Right - origin of primary	OCCULT	AJCC 6th ed derived from CS manual/coding instructions, v1.0	TX	N0	M0	Localized	999	100	0	0	0	0	0	0	98	30	None	None; diagnosed at autopsy	No radiation and/or cancer-directed surgery	Surgery performed	None/Unknown	No/Unknown	Alive or dead of other cause	Alive or dead due to cancer	6	Alive	None	Lobectomy/Bilobectomy	Unknown	Carcinoid	Atypical Carcinoid
40337487	Married (including common law)	White	Male	2004	C34.2-Middle lobe, lung	342	Unknown	Right - origin of primary	Blank(s)	AJCC 6th ed derived from CS manual/coding instructions, v1.0	Blank(s)	Blank(s)	Blank(s)	Localized	3	100	0	0	3	3	0	17	0	22	4 or more regional lymph nodes removed	None; diagnosed at autopsy	No radiation and/or cancer-directed surgery	Surgery performed	None/Unknown	No/Unknown	Alive or dead of other cause	Alive or dead due to cancer	6	Alive	None	Partial/Wedge/Segmental Resec., Lingulectomy, Partial Lobectomy, Sleeve Resec.	Less than or equal to 3mm (0.3 cm)	Carcinoid	Typical Carcinoid
40339934	Married (including common law)	White	Female	2004	C34.8-Overlapping lesion of lung	348	Unknown	Right - origin of primary	Blank(s)	AJCC 6th ed derived from CS manual/coding instructions, v1.0	Blank(s)	Blank(s)	Blank(s)	Unknown/unstaged	3	999	999	99	3	3	0	6	0	33	4 or more regional lymph nodes removed	None; diagnosed at autopsy	No radiation and/or cancer-directed surgery	Surgery performed	None/Unknown	No/Unknown	Alive or dead of other cause	Alive or dead due to cancer	6	Alive	None	Partial/Wedge/Segmental Resec., Lingulectomy, Partial Lobectomy, Sleeve Resec.	Less than or equal to 3mm (0.3 cm)	Carcinoid	Typical Carcinoid
18404167	Married (including common law)	White	Male	2005	C34.3-Lower lobe, lung	343	Unknown	Left - origin of primary	Blank(s)	AJCC 6th ed derived from CS manual/coding instructions, v1.0	Blank(s)	Blank(s)	Blank(s)	Regional	999	400	999	99	3	3	0	10	0	45	4 or more regional lymph nodes removed	None; diagnosed at autopsy	No radiation and/or cancer-directed surgery	Surgery performed	None/Unknown	No/Unknown	Alive or dead of other cause	Alive or dead due to cancer	6	Alive	None	Partial/Wedge/Segmental Resec., Lingulectomy, Partial Lobectomy, Sleeve Resec.	Unknown	Carcinoid	Typical Carcinoid
18435136	Married (including common law)	White	Female	2005	C34.2-Middle lobe, lung	342	Unknown	Right - origin of primary	Blank(s)	AJCC 6th ed derived from CS manual/coding instructions, v1.0	Blank(s)	Blank(s)	Blank(s)	Regional	24	400	0	0	1	0	0	0	98	0	None	None; diagnosed at autopsy	No radiation and/or cancer-directed surgery	Recommended but not performed, patient refused	None/Unknown	No/Unknown	Alive or dead of other cause	Alive or dead due to cancer	6	Alive	None	Lobectomy/Bilobectomy	24 mm (2.4 cm)	Carcinoid	Typical Carcinoid
22065114	Married (including common law)	White	Male	2005	C34.2-Middle lobe, lung	342	Well differentiated; Grade I	Right - origin of primary	Blank(s)	AJCC 6th ed derived from CS manual/coding instructions, v1.0	Blank(s)	Blank(s)	Blank(s)	Localized	15	100	0	0	3	3	0	21	0	33	4 or more regional lymph nodes removed	None; diagnosed at autopsy	No radiation and/or cancer-directed surgery	Surgery performed	None/Unknown	No/Unknown	Alive or dead of other cause	Alive or dead due to cancer	6	Alive	None	Lobectomy/Bilobectomy	15 mm (1.5 cm)	Carcinoid	Typical Carcinoid
65838916	Married (including common law)	White	Female	2006	C34.3-Lower lobe, lung	343	Moderately differentiated; Grade II	Left - origin of primary	Blank(s)	AJCC 6th ed derived from CS manual/coding instructions, v1.0	Blank(s)	Blank(s)	Blank(s)	Localized	60	100	0	0	3	0	0	0	98	21	None	None; diagnosed at autopsy	No radiation and/or cancer-directed surgery	Surgery performed	None/Unknown	No/Unknown	Alive or dead of other cause	Dead (attributable to causes other than this cancer dx)	6	Dead	None	Lobectomy/Bilobectomy	60 mm (6.0 cm)	Carcinoid	Typical Carcinoid
5255232	Divorced	White	Female	2007	C34.3-Lower lobe, lung	343	Unknown	Left - origin of primary	Blank(s)	AJCC 6th ed derived from CS manual/coding instructions, v1.0	Blank(s)	Blank(s)	Blank(s)	Localized	12	100	0	0	1	0	0	0	98	0	None	None; diagnosed at autopsy	No radiation and/or cancer-directed surgery	Not recommended	None/Unknown	No/Unknown	Alive or dead of other cause	Alive or dead due to cancer	6	Alive	None	Partial/Wedge/Segmental Resec., Lingulectomy, Partial Lobectomy, Sleeve Resec.	12 mm (1.2 cm)	Carcinoid	Typical Carcinoid
97148250	Married (including common law)	White	Male	2007	C34.1-Upper lobe, lung	341	Unknown	Left - origin of primary	Blank(s)	AJCC 6th ed derived from CS manual/coding instructions, v1.0	Blank(s)	Blank(s)	Blank(s)	Localized	2	100	0	0	Blank(s)	Blank(s)	Blank(s)	3	1	33	1 to 3 regional lymph nodes removed	None; diagnosed at autopsy	No radiation and/or cancer-directed surgery	Surgery performed	None/Unknown	No/Unknown	Alive or dead of other cause	Dead (attributable to causes other than this cancer dx)	6	Dead	None	Lobectomy/Bilobectomy	Less than or equal to 3mm (0.3 cm)	Carcinoid	Typical Carcinoid
92561759	Married (including common law)	White	Female	2008	C34.2-Middle lobe, lung	342	Unknown	Right - origin of primary	Blank(s)	AJCC 6th ed derived from CS manual/coding instructions, v1.0	Blank(s)	Blank(s)	Blank(s)	Regional	23	650	0	0	9	9	9	0	98	0	None	None; diagnosed at autopsy	No radiation and/or cancer-directed surgery	Not recommended	None/Unknown	No/Unknown	Alive or dead of other cause	Alive or dead due to cancer	6	Alive	None	Lobectomy/Bilobectomy	23 mm (2.3 cm)	Carcinoid	Typical Carcinoid
50953153	Single (never married)	White	Female	2008	C34.3-Lower lobe, lung	343	Well differentiated; Grade I	Left - origin of primary	Blank(s)	AJCC 6th ed derived from CS manual/coding instructions, v1.0	Blank(s)	Blank(s)	Blank(s)	Regional	70	400	0	0	0	0	0	0	98	0	None	None; diagnosed at autopsy	No radiation and/or cancer-directed surgery	Recommended but not performed, unknown reason	None/Unknown	No/Unknown	Alive or dead of other cause	Alive or dead due to cancer	6	Alive	None	Lobectomy/Bilobectomy	70 mm (7.0 cm)	Carcinoid	Typical Carcinoid
50975627	Single (never married)	White	Female	2008	C34.3-Lower lobe, lung	343	Unknown	Right - origin of primary	Blank(s)	AJCC 6th ed derived from CS manual/coding instructions, v1.0	Blank(s)	Blank(s)	Blank(s)	Regional	43	530	200	0	3	3	0	1	0	30	1 to 3 regional lymph nodes removed	None; diagnosed at autopsy	No radiation and/or cancer-directed surgery	Surgery performed	None/Unknown	No/Unknown	Alive or dead of other cause	Alive or dead due to cancer	6	Alive	None	Lobectomy/Bilobectomy	43 mm (4.3 cm)	Carcinoid	Typical Carcinoid
54027530	Single (never married)	White	Male	2008	C34.9-Lung, NOS	349	Unknown	Left - origin of primary	Blank(s)	AJCC 6th ed derived from CS manual/coding instructions, v1.0	Blank(s)	Blank(s)	Blank(s)	Unknown/unstaged	999	999	999	99	1	1	0	95	95	0	None	None; diagnosed at autopsy	No radiation and/or cancer-directed surgery	Not recommended, contraindicated due to other cond; autopsy only (1973-2002)	None/Unknown	No/Unknown	Alive or dead of other cause	Dead (attributable to causes other than this cancer dx)	6	Dead	None	No Surgery Of Primary Site	Unknown	Carcinoid	Typical Carcinoid
97201443	Single (never married)	White	Female	2008	C34.1-Upper lobe, lung	341	Unknown	Left - origin of primary	Blank(s)	AJCC 6th ed derived from CS manual/coding instructions, v1.0	Blank(s)	Blank(s)	Blank(s)	Localized	990	100	0	0	3	3	0	5	0	30	4 or more regional lymph nodes removed	Non-primary surgical procedure performed	No radiation and/or cancer-directed surgery	Surgery performed	None/Unknown	No/Unknown	Alive or dead of other cause	Alive or dead due to cancer	6	Alive	None	No Surgery Of Primary Site	Microscopic focus of foci only	Carcinoid	Typical Carcinoid
50934752	Widowed	White	Female	2008	C34.3-Lower lobe, lung	343	Well differentiated; Grade I	Left - origin of primary	Blank(s)	AJCC 6th ed derived from CS manual/coding instructions, v1.0	Blank(s)	Blank(s)	Blank(s)	Regional	15	650	0	0	Blank(s)	Blank(s)	Blank(s)	0	98	30	Blank(s)	Blank(s)	No radiation and/or cancer-directed surgery	Surgery performed	None/Unknown	No/Unknown	Alive or dead of other cause	Dead (attributable to causes other than this cancer dx)	6	Dead	None	Lobectomy/Bilobectomy	15 mm (1.5 cm)	Carcinoid	Typical Carcinoid
93676547	Married (including common law)	White	Female	2011	C34.2-Middle lobe, lung	342	Unknown	Right - origin of primary	IB	AJCC 6th ed derived from CS manual/coding instructions, v1.0	T2a	N0	M0	Regional	17	410	0	0	3	3	0	6	0	55	4 or more regional lymph nodes removed	None; diagnosed at autopsy	No radiation and/or cancer-directed surgery	Surgery performed	None/Unknown	No/Unknown	Alive or dead of other cause	Alive or dead due to cancer	6	Alive	None	Lobectomy/Bilobectomy	17 mm (1.7 cm)	Carcinoid	Typical Carcinoid
41432554	Single (never married)	White	Male	2011	C34.9-Lung, NOS	349	Unknown	Left - origin of primary	UNK Stage	AJCC 6th ed derived from CS manual/coding instructions, v1.0	TX	NX	M0	Unknown/unstaged	7	999	999	99	0	0	0	0	98	0	None	None; diagnosed at autopsy	No radiation and/or cancer-directed surgery	Recommended but not performed, patient refused	None/Unknown	No/Unknown	Alive or dead of other cause	Alive or dead due to cancer	6	Alive	None	No Surgery Of Primary Site	7 mm (0.7 cm)	Carcinoid	Typical Carcinoid
44150069	Single (never married)	White	Male	2011	C34.0-Main bronchus	340	Unknown	Left - origin of primary	IA	AJCC 6th ed derived from CS manual/coding instructions, v1.0	T1a	N0	M0	Localized	10	300	0	0	3	3	0	3	0	22	1 to 3 regional lymph nodes removed	None; diagnosed at autopsy	No radiation and/or cancer-directed surgery	Surgery performed	None/Unknown	No/Unknown	Alive or dead of other cause	Alive or dead due to cancer	6	Alive	None	Partial/Wedge/Segmental Resec., Lingulectomy, Partial Lobectomy, Sleeve Resec.	10 mm (1.0 cm)	Carcinoid	Typical Carcinoid
44162528	Single (never married)	White	Male	2011	C34.2-Middle lobe, lung	342	Unknown	Right - origin of primary	IA	AJCC 6th ed derived from CS manual/coding instructions, v1.0	T1a	N0	M0	Localized	13	100	0	0	0	0	0	0	98	0	None	None; diagnosed at autopsy	No radiation and/or cancer-directed surgery	Not recommended	None/Unknown	No/Unknown	Alive or dead of other cause	Alive or dead due to cancer	6	Alive	None	Partial/Wedge/Segmental Resec., Lingulectomy, Partial Lobectomy, Sleeve Resec.	13 mm (1.3 cm)	Carcinoid	Typical Carcinoid
51977243	Single (never married)	Black	Female	2011	C34.3-Lower lobe, lung	343	Moderately differentiated; Grade II	Right - origin of primary	IIIA	AJCC 6th ed derived from CS manual/coding instructions, v1.0	T4	N0	M0	Regional	20	700	0	99	3	3	0	14	0	25	4 or more regional lymph nodes removed	None; diagnosed at autopsy	No radiation and/or cancer-directed surgery	Surgery performed	None/Unknown	No/Unknown	Alive or dead of other cause	Alive or dead due to cancer	6	Alive	None	Lobectomy/Bilobectomy	20 mm (2.0 cm)	Carcinoid	Typical Carcinoid
51995136	Single (never married)	White	Female	2011	C34.1-Upper lobe, lung	341	Well differentiated; Grade I	Left - origin of primary	IA	AJCC 6th ed derived from CS manual/coding instructions, v1.0	T1b	N0	M0	Localized	29	100	0	0	3	3	0	13	0	33	4 or more regional lymph nodes removed	None; diagnosed at autopsy	No radiation and/or cancer-directed surgery	Surgery performed	None/Unknown	No/Unknown	Alive or dead of other cause	Alive or dead due to cancer	6	Alive	None	Lobectomy/Bilobectomy	29 mm (2.9 cm)	Carcinoid	Typical Carcinoid
52072126	Single (never married)	Black	Male	2011	C34.9-Lung, NOS	349	Unknown	Right - origin of primary	IV	AJCC 6th ed derived from CS manual/coding instructions, v1.0	TX	NX	M1b	Distant	999	999	999	40	3	3	0	8	0	33	4 or more regional lymph nodes removed	None; diagnosed at autopsy	No radiation and/or cancer-directed surgery	Surgery performed	None/Unknown	No/Unknown	Alive or dead of other cause	Alive or dead due to cancer	6	Alive	None	No Surgery Of Primary Site	Unknown	Carcinoid	Typical Carcinoid
68678868	Single (never married)	White	Female	2011	C34.1-Upper lobe, lung	341	Unknown	Left - origin of primary	OCCULT	AJCC 6th ed derived from CS manual/coding instructions, v1.0	TX	N0	M0	Localized	999	100	0	0	3	0	0	0	98	21	None	None; diagnosed at autopsy	No radiation and/or cancer-directed surgery	Surgery performed	None/Unknown	No/Unknown	Alive or dead of other cause	Alive or dead due to cancer	6	Alive	None	No Surgery Of Primary Site	Unknown	Carcinoid	Typical Carcinoid
69911012	Single (never married)	Other (American Indian/AK Native, Asian/Pacific Islander)	Male	2011	C34.3-Lower lobe, lung	343	Well differentiated; Grade I	Right - origin of primary	IA	AJCC 6th ed derived from CS manual/coding instructions, v1.0	T1a	N0	M0	Localized	11	100	0	0	3	3	0	24	3	30	4 or more regional lymph nodes removed	None; diagnosed at autopsy	No radiation and/or cancer-directed surgery	Surgery performed	None/Unknown	No/Unknown	Alive or dead of other cause	Alive or dead due to cancer	6	Alive	None	Lobectomy/Bilobectomy	11 mm (1.1 cm)	Carcinoid	Typical Carcinoid
93666868	Unknown	White	Female	2011	C34.1-Upper lobe, lung	341	Unknown	Right - origin of primary	IA	AJCC 6th ed derived from CS manual/coding instructions, v1.0	T1b	N0	M0	Localized	30	100	0	0	3	3	0	10	0	33	4 or more regional lymph nodes removed	None; diagnosed at autopsy	No radiation and/or cancer-directed surgery	Surgery performed	None/Unknown	No/Unknown	Alive or dead of other cause	Alive or dead due to cancer	6	Alive	None	Lobectomy/Bilobectomy	30 mm (3.0 cm)	Carcinoid	Typical Carcinoid
19782969	Single (never married)	White	Female	2012	C34.2-Middle lobe, lung	342	Unknown	Right - origin of primary	IB	AJCC 6th ed derived from CS manual/coding instructions, v1.0	T2a	N0	M0	Localized	48	300	0	0	3	3	0	7	0	30	4 or more regional lymph nodes removed	None; diagnosed at autopsy	No radiation and/or cancer-directed surgery	Surgery performed	None/Unknown	No/Unknown	Alive or dead of other cause	Alive or dead due to cancer	6	Alive	None	Lobectomy/Bilobectomy	48 mm (4.8 cm)	Carcinoid	Typical Carcinoid
29194928	Single (never married)	White	Female	2012	C34.1-Upper lobe, lung	341	Moderately differentiated; Grade II	Right - origin of primary	IV	AJCC 6th ed derived from CS manual/coding instructions, v1.0	TX	N0	M1b	Distant	69	999	0	37	1	0	0	0	98	99	None	Unknown; death certificate only	No radiation and/or cancer-directed surgery	Recommended, unknown if performed	None/Unknown	No/Unknown	Alive or dead of other cause	Alive or dead due to cancer	6	Alive	None	No Surgery Of Primary Site	69 mm (6.9 cm)	Carcinoid	Typical Carcinoid
35850285	Single (never married)	Other (American Indian/AK Native, Asian/Pacific Islander)	Male	2012	C34.0-Main bronchus	340	Moderately differentiated; Grade II	Left - origin of primary	IB	AJCC 6th ed derived from CS manual/coding instructions, v1.0	T2a	N0	M0	Localized	14	210	0	0	3	3	0	6	0	33	4 or more regional lymph nodes removed	None; diagnosed at autopsy	No radiation and/or cancer-directed surgery	Surgery performed	None/Unknown	No/Unknown	Alive or dead of other cause	Alive or dead due to cancer	6	Alive	None	Partial/Wedge/Segmental Resec., Lingulectomy, Partial Lobectomy, Sleeve Resec.	14 mm (1.4 cm)	Carcinoid	Typical Carcinoid
70128886	Married (including common law)	White	Female	2013	C34.3-Lower lobe, lung	343	Well differentiated; Grade I	Right - origin of primary	IA	AJCC 6th ed derived from CS manual/coding instructions, v1.0	T1a	N0	M0	Localized	13	100	0	0	3	3	0	16	2	33	4 or more regional lymph nodes removed	None; diagnosed at autopsy	No radiation and/or cancer-directed surgery	Surgery performed	None/Unknown	No/Unknown	Alive or dead of other cause	Alive or dead due to cancer	6	Alive	None	Lobectomy/Bilobectomy	13 mm (1.3 cm)	Carcinoid	Typical Carcinoid
71227749	Married (including common law)	White	Male	2013	C34.3-Lower lobe, lung	343	Well differentiated; Grade I	Right - origin of primary	IA	AJCC 6th ed derived from CS manual/coding instructions, v1.0	T1b	N0	M0	Localized	30	120	0	0	3	0	3	0	98	21	None	None; diagnosed at autopsy	No radiation and/or cancer-directed surgery	Surgery performed	None/Unknown	No/Unknown	Alive or dead of other cause	Alive or dead due to cancer	6	Alive	None	No Surgery Of Primary Site	30 mm (3.0 cm)	Carcinoid	Typical Carcinoid
99039040	Married (including common law)	White	Female	2013	C34.3-Lower lobe, lung	343	Well differentiated; Grade I	Left - origin of primary	IA	AJCC 6th ed derived from CS manual/coding instructions, v1.0	T1a	N0	M0	Localized	9	100	0	0	Blank(s)	Blank(s)	Blank(s)	1	0	30	Blank(s)	Blank(s)	No radiation and/or cancer-directed surgery	Surgery performed	None/Unknown	No/Unknown	Alive or dead of other cause	Alive or dead due to cancer	6	Alive	None	Partial/Wedge/Segmental Resec., Lingulectomy, Partial Lobectomy, Sleeve Resec.	9 mm (0.9 cm)	Carcinoid	Typical Carcinoid
99094703	Widowed	White	Male	2014	C34.3-Lower lobe, lung	343	Undifferentiated; anaplastic; Grade IV	Left - origin of primary	IA	AJCC 6th ed derived from CS manual/coding instructions, v1.0	T1a	N0	M0	Localized	15	100	0	0	3	3	0	19	1	25	4 or more regional lymph nodes removed	None; diagnosed at autopsy	No radiation and/or cancer-directed surgery	Surgery performed	None/Unknown	No/Unknown	Alive or dead of other cause	Alive or dead due to cancer	6	Alive	None	Partial/Wedge/Segmental Resec., Lingulectomy, Partial Lobectomy, Sleeve Resec.	15 mm (1.5 cm)	Carcinoid	Typical Carcinoid
12209211	Divorced	White	Female	2015	C34.3-Lower lobe, lung	343	Unknown	Left - origin of primary	IA	AJCC 6th ed derived from CS manual/coding instructions, v1.0	T1a	N0	M0	Localized	11	100	0	0	3	3	0	7	2	30	4 or more regional lymph nodes removed	None; diagnosed at autopsy	No radiation and/or cancer-directed surgery	Surgery performed	None/Unknown	No/Unknown	Alive or dead of other cause	Alive or dead due to cancer	6	Alive	None	Partial/Wedge/Segmental Resec., Lingulectomy, Partial Lobectomy, Sleeve Resec.	11 mm (1.1 cm)	Carcinoid	Typical Carcinoid
6261920	Married (including common law)	White	Female	2015	C34.0-Main bronchus	340	Well differentiated; Grade I	Left - origin of primary	IB	AJCC 6th ed derived from CS manual/coding instructions, v1.0	T2a	N0	M0	Localized	6	210	0	0	3	9	0	99	99	30	None	None; diagnosed at autopsy	No radiation and/or cancer-directed surgery	Surgery performed	None/Unknown	Yes	Alive or dead of other cause	Alive or dead due to cancer	6	Alive	None	Partial/Wedge/Segmental Resec., Lingulectomy, Partial Lobectomy, Sleeve Resec.	6 mm (0.6 cm)	Carcinoid	Typical Carcinoid
36001431	Widowed	White	Female	2015	C34.1-Upper lobe, lung	341	Poorly differentiated; Grade III	Left - origin of primary	IA	AJCC 6th ed derived from CS manual/coding instructions, v1.0	T1a	N0	M0	Localized	10	100	0	0	3	3	0	8	0	33	4 or more regional lymph nodes removed	None; diagnosed at autopsy	No radiation and/or cancer-directed surgery	Surgery performed	None/Unknown	No/Unknown	Alive or dead of other cause	Alive or dead due to cancer	6	Alive	None	Partial/Wedge/Segmental Resec., Lingulectomy, Partial Lobectomy, Sleeve Resec.	10 mm (1.0 cm)	Carcinoid	Typical Carcinoid
53085722	Widowed	Other (American Indian/AK Native, Asian/Pacific Islander)	Female	2015	C34.1-Upper lobe, lung	341	Moderately differentiated; Grade II	Right - origin of primary	IV	AJCC 6th ed derived from CS manual/coding instructions, v1.0	T4	NX	M1b	Distant	133	810	999	40	3	3	0	6	0	33	4 or more regional lymph nodes removed	None; diagnosed at autopsy	No radiation and/or cancer-directed surgery	Surgery performed	None/Unknown	No/Unknown	Alive or dead of other cause	Alive or dead due to cancer	6	Alive	None	No Surgery Of Primary Site	Values Under Review	Carcinoid	Typical Carcinoid
77157421	Widowed	White	Female	2015	C34.1-Upper lobe, lung	341	Moderately differentiated; Grade II	Right - origin of primary	IIB	AJCC 6th ed derived from CS manual/coding instructions, v1.0	T3	N0	M0	Regional	20	100	0	0	3	3	0	9	1	33	4 or more regional lymph nodes removed	None; diagnosed at autopsy	No radiation and/or cancer-directed surgery	Surgery performed	None/Unknown	No/Unknown	Alive or dead of other cause	Alive or dead due to cancer	6	Alive	None	No Surgery Of Primary Site	20 mm (2.0 cm)	Carcinoid	Typical Carcinoid
12175465	Single (never married)	White	Male	2014	C34.1-Upper lobe, lung	341	Moderately differentiated; Grade II	Right - origin of primary	IB	AJCC 6th ed derived from CS manual/coding instructions, v1.0	T2	N0	M0	Regional	25	430	0	0	3	3	0	5	0	30	4 or more regional lymph nodes removed	None; diagnosed at autopsy	No radiation and/or cancer-directed surgery	Surgery performed	None/Unknown	No/Unknown	Alive or dead of other cause	Alive or dead due to cancer	7	Alive	None	Lobectomy/Bilobectomy	25 mm (2.5 cm)	Carcinoid	Atypical Carcinoid
19887754	Married (including common law)	White	Female	2015	C34.2-Middle lobe, lung	342	Moderately differentiated; Grade II	Right - origin of primary	IA	AJCC 6th ed derived from CS manual/coding instructions, v1.0	T1	N0	M0	Localized	26	100	0	0	3	3	0	4	0	33	4 or more regional lymph nodes removed	None; diagnosed at autopsy	No radiation and/or cancer-directed surgery	Surgery performed	None/Unknown	No/Unknown	Alive or dead of other cause	Alive or dead due to cancer	7	Alive	None	Lobectomy/Bilobectomy	26 mm (2.6 cm)	Carcinoid	Atypical Carcinoid
27204950	Married (including common law)	White	Male	2015	C34.2-Middle lobe, lung	342	Unknown	Right - origin of primary	IV	AJCC 6th ed derived from CS manual/coding instructions, v1.0	T4	N2	M1	Distant	48	100	200	24	0	0	0	0	98	0	None	None; diagnosed at autopsy	No radiation and/or cancer-directed surgery	Not recommended	None/Unknown	Yes	Alive or dead of other cause	Alive or dead due to cancer	7	Alive	None	No Surgery Of Primary Site	48 mm (4.8 cm)	Carcinoid	Atypical Carcinoid
72673552	Married (including common law)	White	Male	2015	C34.0-Main bronchus	340	Unknown	Right - origin of primary	IB	AJCC 6th ed derived from CS manual/coding instructions, v1.0	T2	N0	M0	Localized	23	210	0	0	1	0	0	0	98	20	None	None; diagnosed at autopsy	No radiation and/or cancer-directed surgery	Surgery performed	None/Unknown	No/Unknown	Alive or dead of other cause	Alive or dead due to cancer	7	Alive	None	Partial/Wedge/Segmental Resec., Lingulectomy, Partial Lobectomy, Sleeve Resec.	23 mm (2.3 cm)	Carcinoid	Atypical Carcinoid
77172836	Single (never married)	White	Female	2015	C34.1-Upper lobe, lung	341	Moderately differentiated; Grade II	Right - origin of primary	IA	AJCC 6th ed derived from CS manual/coding instructions, v1.0	T1	N0	M0	Localized	11	100	0	0	3	0	0	0	98	21	None	None; diagnosed at autopsy	No radiation and/or cancer-directed surgery	Surgery performed	None/Unknown	No/Unknown	Alive or dead of other cause	Alive or dead due to cancer	7	Alive	None	Partial/Wedge/Segmental Resec., Lingulectomy, Partial Lobectomy, Sleeve Resec.	11 mm (1.1 cm)	Carcinoid	Atypical Carcinoid
99144936	Single (never married)	White	Female	2015	C34.2-Middle lobe, lung	342	Moderately differentiated; Grade II	Right - origin of primary	IIIA	AJCC 6th ed derived from CS manual/coding instructions, v1.0	T1	N2	M0	Regional	17	100	200	0	1	1	0	95	95	0	Biopsy or aspiration of regional lymph node, NOS	None; diagnosed at autopsy	Radiation after surgery	Not recommended	Beam radiation	Yes	Alive or dead of other cause	Alive or dead due to cancer	7	Alive	None	No Surgery Of Primary Site	17 mm (1.7 cm)	Carcinoid	Atypical Carcinoid
38070236	Married (including common law)	White	Female	2004	C34.1-Upper lobe, lung	341	Unknown	Left - origin of primary	Blank(s)	AJCC 6th ed derived from CS manual/coding instructions, v1.0	Blank(s)	Blank(s)	Blank(s)	Localized	999	100	0	0	3	3	0	9	0	33	4 or more regional lymph nodes removed	None; diagnosed at autopsy	No radiation and/or cancer-directed surgery	Surgery performed	None/Unknown	No/Unknown	Alive or dead of other cause	Alive or dead due to cancer	7	Alive	None	Partial/Wedge/Segmental Resec., Lingulectomy, Partial Lobectomy, Sleeve Resec.	Unknown	Carcinoid	Typical Carcinoid
38089164	Married (including common law)	White	Female	2004	C34.0-Main bronchus	340	Unknown	Right - origin of primary	Blank(s)	AJCC 6th ed derived from CS manual/coding instructions, v1.0	Blank(s)	Blank(s)	Blank(s)	Unknown/unstaged	160	999	999	99	0	0	0	0	98	0	None	None; diagnosed at autopsy	No radiation and/or cancer-directed surgery	Not recommended	None/Unknown	No/Unknown	Alive or dead of other cause	Alive or dead due to cancer	7	Alive	None	No Surgery Of Primary Site	Values Under Review	Carcinoid	Typical Carcinoid
40348533	Married (including common law)	White	Female	2004	C34.3-Lower lobe, lung	343	Unknown	Right - origin of primary	Blank(s)	AJCC 6th ed derived from CS manual/coding instructions, v1.0	Blank(s)	Blank(s)	Blank(s)	Localized	999	100	0	0	0	1	0	95	95	0	Biopsy or aspiration of regional lymph node, NOS	None; diagnosed at autopsy	No radiation and/or cancer-directed surgery	Not recommended	None/Unknown	Yes	Alive or dead of other cause	Alive or dead due to cancer	7	Alive	None	No Surgery Of Primary Site	Unknown	Carcinoid	Typical Carcinoid
18438825	Married (including common law)	White	Male	2005	C34.0-Main bronchus	340	Unknown	Right - origin of primary	Blank(s)	AJCC 6th ed derived from CS manual/coding instructions, v1.0	Blank(s)	Blank(s)	Blank(s)	Unknown/unstaged	999	999	0	0	0	0	0	0	98	0	None	None; diagnosed at autopsy	No radiation and/or cancer-directed surgery	Not recommended	None/Unknown	No/Unknown	Alive or dead of other cause	Alive or dead due to cancer	7	Alive	None	Partial/Wedge/Segmental Resec., Lingulectomy, Partial Lobectomy, Sleeve Resec.	Unknown	Carcinoid	Typical Carcinoid
26125857	Married (including common law)	White	Female	2005	C34.1-Upper lobe, lung	341	Unknown	Right - origin of primary	Blank(s)	AJCC 6th ed derived from CS manual/coding instructions, v1.0	Blank(s)	Blank(s)	Blank(s)	Localized	10	300	999	0	3	0	0	0	98	21	None	None; diagnosed at autopsy	No radiation and/or cancer-directed surgery	Surgery performed	None/Unknown	No/Unknown	Alive or dead of other cause	Alive or dead due to cancer	7	Alive	None	Partial/Wedge/Segmental Resec., Lingulectomy, Partial Lobectomy, Sleeve Resec.	10 mm (1.0 cm)	Carcinoid	Typical Carcinoid
26144187	Married (including common law)	Unknown	Female	2005	C34.1-Upper lobe, lung	341	Moderately differentiated; Grade II	Right - origin of primary	Blank(s)	AJCC 6th ed derived from CS manual/coding instructions, v1.0	Blank(s)	Blank(s)	Blank(s)	Localized	15	100	0	99	3	3	3	5	0	33	4 or more regional lymph nodes removed	None; diagnosed at autopsy	No radiation and/or cancer-directed surgery	Surgery performed	None/Unknown	No/Unknown	Alive or dead of other cause	Alive or dead due to cancer	7	Alive	None	Partial/Wedge/Segmental Resec., Lingulectomy, Partial Lobectomy, Sleeve Resec.	15 mm (1.5 cm)	Carcinoid	Typical Carcinoid
34686360	Married (including common law)	White	Male	2006	C34.1-Upper lobe, lung	341	Unknown	Left - origin of primary	Blank(s)	AJCC 6th ed derived from CS manual/coding instructions, v1.0	Blank(s)	Blank(s)	Blank(s)	Localized	14	100	0	0	3	3	0	12	0	33	4 or more regional lymph nodes removed	None; diagnosed at autopsy	No radiation and/or cancer-directed surgery	Surgery performed	None/Unknown	No/Unknown	Alive or dead of other cause	Alive or dead due to cancer	7	Alive	None	Lobectomy/Bilobectomy	14 mm (1.4 cm)	Carcinoid	Typical Carcinoid
65816601	Married (including common law)	White	Male	2006	C34.1-Upper lobe, lung	341	Unknown	Left - origin of primary	Blank(s)	AJCC 6th ed derived from CS manual/coding instructions, v1.0	Blank(s)	Blank(s)	Blank(s)	Localized	15	100	0	0	3	3	0	7	0	33	4 or more regional lymph nodes removed	None; diagnosed at autopsy	No radiation and/or cancer-directed surgery	Surgery performed	None/Unknown	No/Unknown	Alive or dead of other cause	Alive or dead due to cancer	7	Alive	None	Partial/Wedge/Segmental Resec., Lingulectomy, Partial Lobectomy, Sleeve Resec.	15 mm (1.5 cm)	Carcinoid	Typical Carcinoid
76002170	Married (including common law)	White	Male	2006	C34.2-Middle lobe, lung	342	Well differentiated; Grade I	Right - origin of primary	Blank(s)	AJCC 6th ed derived from CS manual/coding instructions, v1.0	Blank(s)	Blank(s)	Blank(s)	Regional	40	100	100	0	Blank(s)	Blank(s)	Blank(s)	7	0	Blank(s)	Blank(s)	Blank(s)	No radiation and/or cancer-directed surgery	Surgery performed	None/Unknown	No/Unknown	Alive or dead of other cause	Alive or dead due to cancer	7	Alive	None	Lobectomy/Bilobectomy	40 mm (4.0 cm)	Carcinoid	Typical Carcinoid
38100616	Married (including common law)	White	Female	2008	C34.2-Middle lobe, lung	342	Unknown	Right - origin of primary	Blank(s)	AJCC 6th ed derived from CS manual/coding instructions, v1.0	Blank(s)	Blank(s)	Blank(s)	Localized	22	100	0	0	1	0	0	0	98	0	None	None; diagnosed at autopsy	No radiation and/or cancer-directed surgery	Not recommended	None/Unknown	No/Unknown	Alive or dead of other cause	Dead (attributable to causes other than this cancer dx)	7	Dead	None	Partial/Wedge/Segmental Resec., Lingulectomy, Partial Lobectomy, Sleeve Resec.	22 mm (2.2 cm)	Carcinoid	Typical Carcinoid
67176910	Single (never married)	White	Female	2008	C34.9-Lung, NOS	349	Unknown	Right - origin of primary	Blank(s)	AJCC 6th ed derived from CS manual/coding instructions, v1.0	Blank(s)	Blank(s)	Blank(s)	Distant	30	650	100	35	1	0	0	0	98	24	None	None; diagnosed at autopsy	No radiation and/or cancer-directed surgery	Surgery performed	None/Unknown	No/Unknown	Alive or dead of other cause	Alive or dead due to cancer	7	Alive	None	Lobectomy/Bilobectomy	30 mm (3.0 cm)	Carcinoid	Typical Carcinoid
79121283	Single (never married)	White	Female	2008	C34.2-Middle lobe, lung	342	Unknown	Right - origin of primary	Blank(s)	AJCC 6th ed derived from CS manual/coding instructions, v1.0	Blank(s)	Blank(s)	Blank(s)	Localized	25	100	0	0	3	3	0	2	0	33	1 to 3 regional lymph nodes removed	None; diagnosed at autopsy	No radiation and/or cancer-directed surgery	Surgery performed	None/Unknown	No/Unknown	Alive or dead of other cause	Alive or dead due to cancer	7	Alive	None	Lobectomy/Bilobectomy	25 mm (2.5 cm)	Carcinoid	Typical Carcinoid
92531485	Single (never married)	White	Female	2008	C34.3-Lower lobe, lung	343	Unknown	Right - origin of primary	Blank(s)	AJCC 6th ed derived from CS manual/coding instructions, v1.0	Blank(s)	Blank(s)	Blank(s)	Localized	2	100	0	0	3	3	0	21	0	33	4 or more regional lymph nodes removed	None; diagnosed at autopsy	No radiation and/or cancer-directed surgery	Surgery performed	None/Unknown	No/Unknown	Alive or dead of other cause	Alive or dead due to cancer	7	Alive	None	Partial/Wedge/Segmental Resec., Lingulectomy, Partial Lobectomy, Sleeve Resec.	Less than or equal to 3mm (0.3 cm)	Carcinoid	Typical Carcinoid
97222263	Single (never married)	White	Female	2008	C34.3-Lower lobe, lung	343	Moderately differentiated; Grade II	Right - origin of primary	Blank(s)	AJCC 6th ed derived from CS manual/coding instructions, v1.0	Blank(s)	Blank(s)	Blank(s)	Regional	25	100	100	0	3	3	0	11	0	21	4 or more regional lymph nodes removed	None; diagnosed at autopsy	No radiation and/or cancer-directed surgery	Surgery performed	None/Unknown	No/Unknown	Alive or dead of other cause	Alive or dead due to cancer	7	Alive	None	Lobectomy/Bilobectomy	25 mm (2.5 cm)	Carcinoid	Typical Carcinoid
98126270	Married (including common law)	White	Female	2011	C34.1-Upper lobe, lung	341	Well differentiated; Grade I	Left - origin of primary	IV	AJCC 6th ed derived from CS manual/coding instructions, v1.0	T1a	N2	M1b	Distant	20	100	200	40	3	3	0	2	0	22	1 to 3 regional lymph nodes removed	None; diagnosed at autopsy	No radiation and/or cancer-directed surgery	Surgery performed	None/Unknown	No/Unknown	Alive or dead of other cause	Alive or dead due to cancer	7	Alive	None	Radical Pneumonectomy (Complete Pneumonectomy Plus Dissection Of Mediastinal LN)	20 mm (2.0 cm)	Carcinoid	Typical Carcinoid
27087681	Single (never married)	White	Female	2011	C34.1-Upper lobe, lung	341	Well differentiated; Grade I	Right - origin of primary	IA	AJCC 6th ed derived from CS manual/coding instructions, v1.0	T1b	N0	M0	Localized	23	100	0	0	3	3	0	8	0	33	4 or more regional lymph nodes removed	None; diagnosed at autopsy	No radiation and/or cancer-directed surgery	Surgery performed	None/Unknown	No/Unknown	Alive or dead of other cause	Alive or dead due to cancer	7	Alive	None	Lobectomy/Bilobectomy	23 mm (2.3 cm)	Carcinoid	Typical Carcinoid
29176065	Single (never married)	White	Male	2011	C34.1-Upper lobe, lung	341	Well differentiated; Grade I	Left - origin of primary	UNK Stage	AJCC 6th ed derived from CS manual/coding instructions, v1.0	T2NOS	N0	M0	Localized	999	210	0	0	0	0	0	0	98	0	None	None; diagnosed at autopsy	No radiation and/or cancer-directed surgery	Not recommended	Beam radiation	Yes	Alive or dead of other cause	Alive or dead due to cancer	7	Alive	None	No Surgery Of Primary Site	Unknown	Carcinoid	Typical Carcinoid
38132150	Single (never married)	White	Male	2011	C34.2-Middle lobe, lung	342	Well differentiated; Grade I	Right - origin of primary	IA	AJCC 6th ed derived from CS manual/coding instructions, v1.0	T1b	N0	M0	Localized	30	100	0	0	3	3	0	6	0	33	4 or more regional lymph nodes removed	None; diagnosed at autopsy	No radiation and/or cancer-directed surgery	Surgery performed	None/Unknown	No/Unknown	Alive or dead of other cause	Alive or dead due to cancer	7	Alive	None	Lobectomy/Bilobectomy	30 mm (3.0 cm)	Carcinoid	Typical Carcinoid
38161333	Single (never married)	White	Female	2011	C34.1-Upper lobe, lung	341	Moderately differentiated; Grade II	Left - origin of primary	IV	AJCC 6th ed derived from CS manual/coding instructions, v1.0	T2a	N2	M1a	Distant	15	430	200	23	1	0	0	0	98	0	None	None; diagnosed at autopsy	No radiation and/or cancer-directed surgery	Not recommended	None/Unknown	No/Unknown	Alive or dead of other cause	Alive or dead due to cancer	7	Alive	None	Partial/Wedge/Segmental Resec., Lingulectomy, Partial Lobectomy, Sleeve Resec.	15 mm (1.5 cm)	Carcinoid	Typical Carcinoid
44148961	Single (never married)	White	Female	2011	C34.3-Lower lobe, lung	343	Well differentiated; Grade I	Right - origin of primary	IA	AJCC 6th ed derived from CS manual/coding instructions, v1.0	T1a	N0	M0	Localized	15	100	0	0	3	0	0	0	98	21	None	None; diagnosed at autopsy	No radiation and/or cancer-directed surgery	Surgery performed	None/Unknown	No/Unknown	Alive or dead of other cause	Alive or dead due to cancer	7	Alive	None	Lobectomy/Bilobectomy	15 mm (1.5 cm)	Carcinoid	Typical Carcinoid
51983738	Single (never married)	White	Female	2011	C34.3-Lower lobe, lung	343	Well differentiated; Grade I	Left - origin of primary	IIB	AJCC 6th ed derived from CS manual/coding instructions, v1.0	T3	N0	M0	Localized	86	200	0	0	3	3	0	5	1	33	4 or more regional lymph nodes removed	None; diagnosed at autopsy	No radiation and/or cancer-directed surgery	Surgery performed	None/Unknown	No/Unknown	Alive or dead of other cause	Alive or dead due to cancer	7	Alive	None	No Surgery Of Primary Site	86 mm (8.6 cm)	Carcinoid	Typical Carcinoid
80224738	Unknown	White	Female	2011	C34.3-Lower lobe, lung	343	Well differentiated; Grade I	Left - origin of primary	IA	AJCC 6th ed derived from CS manual/coding instructions, v1.0	T1a	N0	M0	Localized	8	115	0	0	3	3	0	4	0	21	4 or more regional lymph nodes removed	None; diagnosed at autopsy	Radiation after surgery	Surgery performed	Beam radiation	No/Unknown	Alive or dead of other cause	Alive or dead due to cancer	7	Alive	None	Lobectomy/Bilobectomy	8 mm (0.8 cm)	Carcinoid	Typical Carcinoid
98143134	Unknown	White	Female	2011	C34.3-Lower lobe, lung	343	Unknown	Left - origin of primary	OCCULT	AJCC 6th ed derived from CS manual/coding instructions, v1.0	TX	N0	M0	Unknown/unstaged	10	999	0	0	3	3	0	16	6	33	4 or more regional lymph nodes removed	None; diagnosed at autopsy	No radiation and/or cancer-directed surgery	Surgery performed	None/Unknown	No/Unknown	Alive or dead of other cause	Alive or dead due to cancer	7	Alive	None	No Surgery Of Primary Site	10 mm (1.0 cm)	Carcinoid	Typical Carcinoid
6140969	Single (never married)	White	Male	2012	C34.0-Main bronchus	340	Well differentiated; Grade I	Left - origin of primary	IB	AJCC 6th ed derived from CS manual/coding instructions, v1.0	T2a	N0	M0	Localized	35	200	0	0	0	1	0	95	0	0	Biopsy or aspiration of regional lymph node, NOS	None; diagnosed at autopsy	No radiation and/or cancer-directed surgery	Recommended but not performed, patient refused	None/Unknown	No/Unknown	Alive or dead of other cause	Dead (attributable to causes other than this cancer dx)	7	Dead	None	Partial/Wedge/Segmental Resec., Lingulectomy, Partial Lobectomy, Sleeve Resec.	35 mm (3.5 cm)	Carcinoid	Typical Carcinoid
19780423	Single (never married)	Black	Female	2012	C34.3-Lower lobe, lung	343	Unknown	Left - origin of primary	IV	AJCC 6th ed derived from CS manual/coding instructions, v1.0	T2a	N0	M1a	Distant	16	400	0	23	3	3	0	8	0	33	4 or more regional lymph nodes removed	None; diagnosed at autopsy	No radiation and/or cancer-directed surgery	Surgery performed	None/Unknown	No/Unknown	Alive or dead of other cause	Alive or dead due to cancer	7	Alive	None	Partial/Wedge/Segmental Resec., Lingulectomy, Partial Lobectomy, Sleeve Resec.	16 mm (1.6 cm)	Carcinoid	Typical Carcinoid
27101329	Single (never married)	White	Female	2012	C34.1-Upper lobe, lung	341	Well differentiated; Grade I	Left - origin of primary	IA	AJCC 6th ed derived from CS manual/coding instructions, v1.0	T1a	N0	M0	Localized	4	100	0	0	3	3	0	5	1	33	4 or more regional lymph nodes removed	None; diagnosed at autopsy	No radiation and/or cancer-directed surgery	Surgery performed	None/Unknown	No/Unknown	Alive or dead of other cause	Alive or dead due to cancer	7	Alive	None	Lobectomy/Bilobectomy	4 mm (0.4 cm)	Carcinoid	Typical Carcinoid
27114771	Single (never married)	White	Female	2012	C34.2-Middle lobe, lung	342	Well differentiated; Grade I	Right - origin of primary	IA	AJCC 6th ed derived from CS manual/coding instructions, v1.0	T1a	N0	M0	Localized	1	100	0	0	3	0	0	5	0	21	4 or more regional lymph nodes removed	None; diagnosed at autopsy	No radiation and/or cancer-directed surgery	Surgery performed	None/Unknown	No/Unknown	Alive or dead of other cause	Alive or dead due to cancer	7	Alive	None	Local Surgical Excision Or Destruction Of Lesion	Less than or equal to 3mm (0.3 cm)	Carcinoid	Typical Carcinoid
27131967	Single (never married)	White	Female	2012	C34.2-Middle lobe, lung	342	Unknown	Right - origin of primary	IA	AJCC 6th ed derived from CS manual/coding instructions, v1.0	T1a	N0	M0	Localized	10	100	0	0	3	3	0	6	0	33	4 or more regional lymph nodes removed	None; diagnosed at autopsy	No radiation and/or cancer-directed surgery	Surgery performed	None/Unknown	No/Unknown	Alive or dead of other cause	Alive or dead due to cancer	7	Alive	None	Lobectomy/Bilobectomy	10 mm (1.0 cm)	Carcinoid	Typical Carcinoid
29186628	Single (never married)	Black	Female	2012	C34.0-Main bronchus	340	Unknown	Left - origin of primary	IIB	AJCC 6th ed derived from CS manual/coding instructions, v1.0	T3	N0	M0	Regional	999	500	0	0	3	3	0	97	1	33	Number of regional lymph nodes removed unknown	None; diagnosed at autopsy	No radiation and/or cancer-directed surgery	Surgery performed	None/Unknown	No/Unknown	Alive or dead of other cause	Alive or dead due to cancer	7	Alive	None	Partial/Wedge/Segmental Resec., Lingulectomy, Partial Lobectomy, Sleeve Resec.	Unknown	Carcinoid	Typical Carcinoid
69991583	Single (never married)	White	Female	2012	C34.2-Middle lobe, lung	342	Unknown	Right - origin of primary	IIIA	AJCC 6th ed derived from CS manual/coding instructions, v1.0	T4	N0	M0	Distant	10	810	0	0	3	3	0	8	2	33	4 or more regional lymph nodes removed	None; diagnosed at autopsy	No radiation and/or cancer-directed surgery	Surgery performed	None/Unknown	No/Unknown	Alive or dead of other cause	Alive or dead due to cancer	7	Alive	None	Lobectomy/Bilobectomy	10 mm (1.0 cm)	Carcinoid	Typical Carcinoid
70102423	Married (including common law)	White	Female	2013	C34.3-Lower lobe, lung	343	Well differentiated; Grade I	Right - origin of primary	IB	AJCC 6th ed derived from CS manual/coding instructions, v1.0	T2a	N0	M0	Localized	45	100	0	0	3	3	0	5	0	22	4 or more regional lymph nodes removed	None; diagnosed at autopsy	No radiation and/or cancer-directed surgery	Surgery performed	None/Unknown	No/Unknown	Alive or dead of other cause	Alive or dead due to cancer	7	Alive	None	Lobectomy/Bilobectomy	45 mm (4.5 cm)	Carcinoid	Typical Carcinoid
70119037	Married (including common law)	White	Female	2013	C34.1-Upper lobe, lung	341	Unknown	Left - origin of primary	IIIA	AJCC 6th ed derived from CS manual/coding instructions, v1.0	T4	N0	M0	Distant	11	100	0	0	3	1	0	13	95	33	None	None; diagnosed at autopsy	No radiation and/or cancer-directed surgery	Surgery performed	None/Unknown	No/Unknown	Alive or dead of other cause	Alive or dead due to cancer	7	Alive	None	Partial/Wedge/Segmental Resec., Lingulectomy, Partial Lobectomy, Sleeve Resec.	11 mm (1.1 cm)	Carcinoid	Typical Carcinoid
19842219	Unknown	White	Female	2014	C34.1-Upper lobe, lung	341	Well differentiated; Grade I	Right - origin of primary	IV	AJCC 6th ed derived from CS manual/coding instructions, v1.0	T2b	N2	M1b	Distant	59	100	200	40	0	0	0	0	98	0	None	None; diagnosed at autopsy	No radiation and/or cancer-directed surgery	Not recommended, contraindicated due to other cond; autopsy only (1973-2002)	None/Unknown	No/Unknown	Alive or dead of other cause	Alive or dead due to cancer	7	Alive	None	No Surgery Of Primary Site	59 mm (5.9 cm)	Carcinoid	Typical Carcinoid
81111700	Widowed	White	Female	2014	C34.3-Lower lobe, lung	343	Well differentiated; Grade I	Right - origin of primary	IA	AJCC 6th ed derived from CS manual/coding instructions, v1.0	T1a	N0	M0	Localized	10	100	0	0	0	0	0	0	98	0	None	None; diagnosed at autopsy	No radiation and/or cancer-directed surgery	Not recommended, contraindicated due to other cond; autopsy only (1973-2002)	Beam radiation	No/Unknown	Alive or dead of other cause	Alive or dead due to cancer	7	Alive	None	No Surgery Of Primary Site	10 mm (1.0 cm)	Carcinoid	Typical Carcinoid
94904022	Widowed	White	Female	2014	C34.1-Upper lobe, lung	341	Unknown	Right - origin of primary	IA	AJCC 6th ed derived from CS manual/coding instructions, v1.0	T1a	N0	M0	Localized	14	100	0	0	3	3	0	6	0	33	4 or more regional lymph nodes removed	None; diagnosed at autopsy	No radiation and/or cancer-directed surgery	Surgery performed	None/Unknown	No/Unknown	Alive or dead of other cause	Alive or dead due to cancer	7	Alive	None	Lobectomy/Bilobectomy	14 mm (1.4 cm)	Carcinoid	Typical Carcinoid
12222239	Divorced	White	Female	2015	C34.2-Middle lobe, lung	342	Unknown	Right - origin of primary	IA	AJCC 6th ed derived from CS manual/coding instructions, v1.0	T1b	N0	M0	Localized	25	100	0	0	3	0	0	0	98	21	None	None; diagnosed at autopsy	No radiation and/or cancer-directed surgery	Surgery performed	None/Unknown	No/Unknown	Alive or dead of other cause	Alive or dead due to cancer	7	Alive	None	Partial/Wedge/Segmental Resec., Lingulectomy, Partial Lobectomy, Sleeve Resec.	25 mm (2.5 cm)	Carcinoid	Typical Carcinoid
29241000	Divorced	White	Female	2015	C34.3-Lower lobe, lung	343	Well differentiated; Grade I	Left - origin of primary	IIA	AJCC 6th ed derived from CS manual/coding instructions, v1.0	T2b	N0	M0	Localized	55	100	0	0	3	3	0	25	0	33	4 or more regional lymph nodes removed	None; diagnosed at autopsy	No radiation and/or cancer-directed surgery	Surgery performed	None/Unknown	No/Unknown	Alive or dead of other cause	Alive or dead due to cancer	7	Alive	None	Lobectomy/Bilobectomy	55 mm (5.5 cm)	Carcinoid	Typical Carcinoid
71535352	Divorced	White	Female	2015	C34.2-Middle lobe, lung	342	Unknown	Right - origin of primary	IIA	AJCC 6th ed derived from CS manual/coding instructions, v1.0	T2a	N1	M0	Regional	45	100	100	0	3	3	0	6	0	45	4 or more regional lymph nodes removed	None; diagnosed at autopsy	No radiation and/or cancer-directed surgery	Surgery performed	None/Unknown	No/Unknown	Alive or dead of other cause	Alive or dead due to cancer	7	Alive	None	Lobectomy/Bilobectomy	45 mm (4.5 cm)	Carcinoid	Typical Carcinoid
72702865	Divorced	White	Female	2015	C34.2-Middle lobe, lung	342	Well differentiated; Grade I	Right - origin of primary	IA	AJCC 6th ed derived from CS manual/coding instructions, v1.0	T1a	N0	M0	Localized	10	115	0	0	3	0	0	7	0	33	4 or more regional lymph nodes removed	None; diagnosed at autopsy	No radiation and/or cancer-directed surgery	Surgery performed	None/Unknown	No/Unknown	Alive or dead of other cause	Alive or dead due to cancer	7	Alive	None	Partial/Wedge/Segmental Resec., Lingulectomy, Partial Lobectomy, Sleeve Resec.	10 mm (1.0 cm)	Carcinoid	Typical Carcinoid
77156822	Divorced	White	Female	2015	C34.3-Lower lobe, lung	343	Well differentiated; Grade I	Left - origin of primary	IA	AJCC 6th ed derived from CS manual/coding instructions, v1.0	T1a	N0	M0	Localized	12	100	0	0	3	3	0	9	0	33	4 or more regional lymph nodes removed	None; diagnosed at autopsy	No radiation and/or cancer-directed surgery	Surgery performed	None/Unknown	No/Unknown	Alive or dead of other cause	Alive or dead due to cancer	7	Alive	None	Partial/Wedge/Segmental Resec., Lingulectomy, Partial Lobectomy, Sleeve Resec.	12 mm (1.2 cm)	Carcinoid	Typical Carcinoid
38232199	Married (including common law)	White	Female	2015	C34.3-Lower lobe, lung	343	Unknown	Left - origin of primary	IA	AJCC 6th ed derived from CS manual/coding instructions, v1.0	T1b	N0	M0	Localized	25	100	0	0	Blank(s)	Blank(s)	Blank(s)	21	2	0	Blank(s)	Blank(s)	No radiation and/or cancer-directed surgery	Surgery performed	None/Unknown	No/Unknown	Alive or dead of other cause	Dead (attributable to causes other than this cancer dx)	7	Dead	None	No Surgery Of Primary Site	25 mm (2.5 cm)	Carcinoid	Typical Carcinoid
53113513	Widowed	White	Male	2015	C34.3-Lower lobe, lung	343	Well differentiated; Grade I	Left - origin of primary	IA	AJCC 6th ed derived from CS manual/coding instructions, v1.0	T1a	N0	M0	Localized	17	100	0	99	3	3	0	7	0	33	4 or more regional lymph nodes removed	None; diagnosed at autopsy	No radiation and/or cancer-directed surgery	Surgery performed	None/Unknown	No/Unknown	Alive or dead of other cause	Alive or dead due to cancer	7	Alive	None	No Surgery Of Primary Site	17 mm (1.7 cm)	Carcinoid	Typical Carcinoid
77188435	Widowed	White	Female	2015	C34.2-Middle lobe, lung	342	Well differentiated; Grade I	Right - origin of primary	IA	AJCC 6th ed derived from CS manual/coding instructions, v1.0	T1b	N0	M0	Localized	22	100	0	0	3	3	0	15	0	33	4 or more regional lymph nodes removed	None; diagnosed at autopsy	No radiation and/or cancer-directed surgery	Surgery performed	None/Unknown	No/Unknown	Alive or dead of other cause	Alive or dead due to cancer	7	Alive	None	Lobectomy/Bilobectomy	22 mm (2.2 cm)	Carcinoid	Typical Carcinoid
81191525	Widowed	White	Female	2015	C34.2-Middle lobe, lung	342	Well differentiated; Grade I	Right - origin of primary	IIA	AJCC 6th ed derived from CS manual/coding instructions, v1.0	T1a	N1	M0	Regional	10	115	100	0	3	3	0	2	0	21	1 to 3 regional lymph nodes removed	None; diagnosed at autopsy	No radiation and/or cancer-directed surgery	Surgery performed	None/Unknown	No/Unknown	Alive or dead of other cause	Alive or dead due to cancer	7	Alive	None	Lobectomy/Bilobectomy	10 mm (1.0 cm)	Carcinoid	Typical Carcinoid
94838557	Married (including common law)	White	Female	2014	C34.3-Lower lobe, lung	343	Unknown	Right - origin of primary	IV	AJCC 6th ed derived from CS manual/coding instructions, v1.0	T4	N0	M1	Distant	13	100	0	40	3	0	0	0	98	21	None	None; diagnosed at autopsy	No radiation and/or cancer-directed surgery	Surgery performed	None/Unknown	No/Unknown	Alive or dead of other cause	Dead (attributable to causes other than this cancer dx)	8	Dead	None	Partial/Wedge/Segmental Resec., Lingulectomy, Partial Lobectomy, Sleeve Resec.	13 mm (1.3 cm)	Carcinoid	Atypical Carcinoid
29240034	Unmarried or Domestic Partner	White	Female	2015	C34.0-Main bronchus	340	Moderately differentiated; Grade II	Right - origin of primary	IIIA	AJCC 6th ed derived from CS manual/coding instructions, v1.0	T3	N1	M0	Regional	55	540	100	0	3	3	0	21	9	56	4 or more regional lymph nodes removed	None; diagnosed at autopsy	No radiation and/or cancer-directed surgery	Surgery performed	None/Unknown	No/Unknown	Alive or dead of other cause	Alive or dead due to cancer	8	Alive	None	Radical Pneumonectomy (Complete Pneumonectomy Plus Dissection Of Mediastinal LN)	55 mm (5.5 cm)	Carcinoid	Atypical Carcinoid
72613854	Married (including common law)	White	Male	2015	C34.3-Lower lobe, lung	343	Moderately differentiated; Grade II	Right - origin of primary	IIB	AJCC 6th ed derived from CS manual/coding instructions, v1.0	T2	N1	M0	Regional	30	430	500	0	3	3	0	12	1	46	None	None; diagnosed at autopsy	No radiation and/or cancer-directed surgery	Surgery performed	None/Unknown	Yes	Alive or dead of other cause	Alive or dead due to cancer	8	Alive	None	Lobectomy/Bilobectomy	30 mm (3.0 cm)	Carcinoid	Atypical Carcinoid
72640404	Single (never married)	White	Female	2015	C34.1-Upper lobe, lung	341	Well differentiated; Grade I	Left - origin of primary	IA	AJCC 6th ed derived from CS manual/coding instructions, v1.0	T1	N0	M0	Localized	19	100	0	0	3	3	0	13	0	33	Number of regional lymph nodes removed unknown	None; diagnosed at autopsy	No radiation and/or cancer-directed surgery	Surgery performed	None/Unknown	Yes	Alive or dead of other cause	Alive or dead due to cancer	8	Alive	None	Lobectomy/Bilobectomy	19 mm (1.9 cm)	Carcinoid	Atypical Carcinoid
81160133	Widowed	White	Female	2015	C34.0-Main bronchus	340	Well differentiated; Grade I	Right - origin of primary	IA	AJCC 6th ed derived from CS manual/coding instructions, v1.0	T1	N0	M0	Localized	9	100	0	0	3	3	0	14	0	33	4 or more regional lymph nodes removed	None; diagnosed at autopsy	No radiation and/or cancer-directed surgery	Surgery performed	None/Unknown	No/Unknown	Alive or dead of other cause	Alive or dead due to cancer	8	Alive	None	Lobectomy/Bilobectomy	9 mm (0.9 cm)	Carcinoid	Atypical Carcinoid
94960273	Married (including common law)	White	Female	2015	C34.3-Lower lobe, lung	343	Unknown	Left - origin of primary	IIA	AJCC 6th ed derived from CS manual/coding instructions, v1.0	T1	N1	M0	Regional	22	100	100	0	3	3	0	12	1	33	4 or more regional lymph nodes removed	None; diagnosed at autopsy	No radiation and/or cancer-directed surgery	Surgery performed	None/Unknown	No/Unknown	Alive or dead of other cause	Alive or dead due to cancer	8	Alive	None	Lobectomy/Bilobectomy	22 mm (2.2 cm)	Carcinoid	Atypical Carcinoid
99130575	Single (never married)	Black	Female	2015	C34.1-Upper lobe, lung	341	Moderately differentiated; Grade II	Left - origin of primary	IV	AJCC 6th ed derived from CS manual/coding instructions, v1.0	T2	N0	M1	Distant	32	300	0	40	0	0	0	0	98	0	None	None; diagnosed at autopsy	No radiation and/or cancer-directed surgery	Not recommended	None/Unknown	Yes	Alive or dead of other cause	Alive or dead due to cancer	8	Alive	None	No Surgery Of Primary Site	32 mm (3.2 cm)	Carcinoid	Atypical Carcinoid
99169991	Married (including common law)	White	Male	2015	C34.1-Upper lobe, lung	341	Moderately differentiated; Grade II	Left - origin of primary	IV	AJCC 6th ed derived from CS manual/coding instructions, v1.0	T1	N1	M1	Distant	23	100	100	40	0	0	3	0	98	0	None	None; diagnosed at autopsy	No radiation and/or cancer-directed surgery	Not recommended	Beam radiation	Yes	Alive or dead of other cause	Alive or dead due to cancer	8	Alive	None	No Surgery Of Primary Site	23 mm (2.3 cm)	Carcinoid	Atypical Carcinoid
37232378	Married (including common law)	White	Male	2004	C34.1-Upper lobe, lung	341	Unknown	Right - origin of primary	Blank(s)	AJCC 6th ed derived from CS manual/coding instructions, v1.0	Blank(s)	Blank(s)	Blank(s)	Localized	1	100	0	0	3	3	0	16	0	30	4 or more regional lymph nodes removed	None; diagnosed at autopsy	No radiation and/or cancer-directed surgery	Surgery performed	None/Unknown	No/Unknown	Alive or dead of other cause	Alive or dead due to cancer	8	Alive	None	Partial/Wedge/Segmental Resec., Lingulectomy, Partial Lobectomy, Sleeve Resec.	Less than or equal to 3mm (0.3 cm)	Carcinoid	Typical Carcinoid
37233694	Married (including common law)	White	Male	2004	C34.1-Upper lobe, lung	341	Unknown	Left - origin of primary	Blank(s)	AJCC 6th ed derived from CS manual/coding instructions, v1.0	Blank(s)	Blank(s)	Blank(s)	Regional	50	200	100	0	3	3	0	16	0	33	4 or more regional lymph nodes removed	None; diagnosed at autopsy	No radiation and/or cancer-directed surgery	Surgery performed	None/Unknown	No/Unknown	Alive or dead of other cause	Alive or dead due to cancer	8	Alive	None	Lobectomy/Bilobectomy	50 mm (5.0 cm)	Carcinoid	Typical Carcinoid
64416545	Divorced	White	Female	2005	C34.3-Lower lobe, lung	343	Unknown	Left - origin of primary	Blank(s)	AJCC 6th ed derived from CS manual/coding instructions, v1.0	Blank(s)	Blank(s)	Blank(s)	Regional	33	700	0	0	0	0	0	0	98	0	None	None; diagnosed at autopsy	No radiation and/or cancer-directed surgery	Not recommended, contraindicated due to other cond; autopsy only (1973-2002)	None/Unknown	No/Unknown	Alive or dead of other cause	Dead (attributable to causes other than this cancer dx)	8	Dead	None	No Surgery Of Primary Site	33 mm (3.3 cm)	Carcinoid	Typical Carcinoid
18436828	Married (including common law)	White	Female	2005	C34.1-Upper lobe, lung	341	Unknown	Left - origin of primary	Blank(s)	AJCC 6th ed derived from CS manual/coding instructions, v1.0	Blank(s)	Blank(s)	Blank(s)	Localized	15	100	0	0	3	3	0	10	0	33	4 or more regional lymph nodes removed	None; diagnosed at autopsy	No radiation and/or cancer-directed surgery	Surgery performed	None/Unknown	No/Unknown	Alive or dead of other cause	Alive or dead due to cancer	8	Alive	None	No Surgery Of Primary Site	15 mm (1.5 cm)	Carcinoid	Typical Carcinoid
26122669	Married (including common law)	White	Male	2005	C34.1-Upper lobe, lung	341	Moderately differentiated; Grade II	Right - origin of primary	Blank(s)	AJCC 6th ed derived from CS manual/coding instructions, v1.0	Blank(s)	Blank(s)	Blank(s)	Localized	2	100	0	0	3	3	0	18	0	33	4 or more regional lymph nodes removed	None; diagnosed at autopsy	No radiation and/or cancer-directed surgery	Surgery performed	None/Unknown	No/Unknown	Alive or dead of other cause	Alive or dead due to cancer	8	Alive	None	No Surgery Of Primary Site	Less than or equal to 3mm (0.3 cm)	Carcinoid	Typical Carcinoid
65807497	Married (including common law)	White	Male	2006	C34.0-Main bronchus	340	Unknown	Right - origin of primary	Blank(s)	AJCC 6th ed derived from CS manual/coding instructions, v1.0	Blank(s)	Blank(s)	Blank(s)	Regional	20	210	200	0	3	3	0	11	0	33	4 or more regional lymph nodes removed	None; diagnosed at autopsy	No radiation and/or cancer-directed surgery	Surgery performed	None/Unknown	No/Unknown	Alive or dead of other cause	Alive or dead due to cancer	8	Alive	None	Partial/Wedge/Segmental Resec., Lingulectomy, Partial Lobectomy, Sleeve Resec.	20 mm (2.0 cm)	Carcinoid	Typical Carcinoid
65888528	Married (including common law)	White	Female	2006	C34.3-Lower lobe, lung	343	Moderately differentiated; Grade II	Left - origin of primary	Blank(s)	AJCC 6th ed derived from CS manual/coding instructions, v1.0	Blank(s)	Blank(s)	Blank(s)	Regional	55	450	0	0	3	3	0	33	0	33	4 or more regional lymph nodes removed	None; diagnosed at autopsy	No radiation and/or cancer-directed surgery	Surgery performed	None/Unknown	No/Unknown	Alive or dead of other cause	Alive or dead due to cancer	8	Alive	None	Lobectomy/Bilobectomy	55 mm (5.5 cm)	Carcinoid	Typical Carcinoid
75208561	Married (including common law)	White	Female	2006	C34.1-Upper lobe, lung	341	Unknown	Left - origin of primary	Blank(s)	AJCC 6th ed derived from CS manual/coding instructions, v1.0	Blank(s)	Blank(s)	Blank(s)	Localized	15	110	0	0	3	3	0	25	0	33	4 or more regional lymph nodes removed	None; diagnosed at autopsy	No radiation and/or cancer-directed surgery	Surgery performed	None/Unknown	No/Unknown	Alive or dead of other cause	Alive or dead due to cancer	8	Alive	None	Lobectomy/Bilobectomy	15 mm (1.5 cm)	Carcinoid	Typical Carcinoid
92561802	Married (including common law)	White	Male	2008	C34.2-Middle lobe, lung	342	Unknown	Right - origin of primary	Blank(s)	AJCC 6th ed derived from CS manual/coding instructions, v1.0	Blank(s)	Blank(s)	Blank(s)	Localized	25	100	0	0	3	3	0	98	0	21	Number of regional lymph nodes removed unknown	None; diagnosed at autopsy	No radiation and/or cancer-directed surgery	Surgery performed	None/Unknown	No/Unknown	Alive or dead of other cause	Alive or dead due to cancer	8	Alive	None	Lobectomy/Bilobectomy	25 mm (2.5 cm)	Carcinoid	Typical Carcinoid
41359333	Single (never married)	White	Female	2008	C34.1-Upper lobe, lung	341	Moderately differentiated; Grade II	Left - origin of primary	Blank(s)	AJCC 6th ed derived from CS manual/coding instructions, v1.0	Blank(s)	Blank(s)	Blank(s)	Distant	36	999	200	50	3	3	0	2	0	33	1 to 3 regional lymph nodes removed	None; diagnosed at autopsy	No radiation and/or cancer-directed surgery	Surgery performed	None/Unknown	No/Unknown	Alive or dead of other cause	Alive or dead due to cancer	8	Alive	Surgery To Distant Site Or Nodes	No Surgery Of Primary Site	36 mm (3.6 cm)	Carcinoid	Typical Carcinoid
50958609	Single (never married)	White	Female	2008	C34.3-Lower lobe, lung	343	Unknown	Right - origin of primary	Blank(s)	AJCC 6th ed derived from CS manual/coding instructions, v1.0	Blank(s)	Blank(s)	Blank(s)	Localized	50	210	0	0	3	3	0	98	0	33	Number of regional lymph nodes removed unknown	None; diagnosed at autopsy	No radiation and/or cancer-directed surgery	Surgery performed	None/Unknown	No/Unknown	Alive or dead of other cause	Alive or dead due to cancer	8	Alive	None	Surgery, Nos	50 mm (5.0 cm)	Carcinoid	Typical Carcinoid
97225468	Married (including common law)	White	Female	2009	C34.3-Lower lobe, lung	343	Unknown	Right - origin of primary	Blank(s)	AJCC 6th ed derived from CS manual/coding instructions, v1.0	Blank(s)	Blank(s)	Blank(s)	Localized	12	100	0	0	3	0	0	3	0	33	1 to 3 regional lymph nodes removed	None; diagnosed at autopsy	No radiation and/or cancer-directed surgery	Surgery performed	None/Unknown	No/Unknown	Alive or dead of other cause	Dead (attributable to causes other than this cancer dx)	8	Dead	None	Lobectomy/Bilobectomy	12 mm (1.2 cm)	Carcinoid	Typical Carcinoid
52001933	Married (including common law)	Other (American Indian/AK Native, Asian/Pacific Islander)	Female	2011	C34.3-Lower lobe, lung	343	Well differentiated; Grade I	Left - origin of primary	IIA	AJCC 6th ed derived from CS manual/coding instructions, v1.0	T2a	N1	M0	Regional	28	420	100	0	1	0	0	0	98	33	4 or more regional lymph nodes removed	None; diagnosed at autopsy	No radiation and/or cancer-directed surgery	Surgery performed	None/Unknown	No/Unknown	Alive or dead of other cause	Dead (attributable to causes other than this cancer dx)	8	Dead	None	Lobectomy/Bilobectomy	28 mm (2.8 cm)	Carcinoid	Typical Carcinoid
12073649	Single (never married)	White	Female	2011	C34.3-Lower lobe, lung	343	Well differentiated; Grade I	Right - origin of primary	IIIA	AJCC 6th ed derived from CS manual/coding instructions, v1.0	T2a	N2	M0	Regional	25	430	200	0	1	0	0	0	98	0	None	None; diagnosed at autopsy	No radiation and/or cancer-directed surgery	Not recommended	Beam radiation	No/Unknown	Alive or dead of other cause	Alive or dead due to cancer	8	Alive	None	Lobectomy/Bilobectomy	25 mm (2.5 cm)	Carcinoid	Typical Carcinoid
19737078	Single (never married)	White	Female	2011	C34.3-Lower lobe, lung	343	Well differentiated; Grade I	Right - origin of primary	IIIA	AJCC 6th ed derived from CS manual/coding instructions, v1.0	T2b	N2	M0	Regional	55	460	200	0	3	3	0	12	0	45	4 or more regional lymph nodes removed	None; diagnosed at autopsy	No radiation and/or cancer-directed surgery	Surgery performed	None/Unknown	No/Unknown	Alive or dead of other cause	Alive or dead due to cancer	8	Alive	None	Lobectomy/Bilobectomy	55 mm (5.5 cm)	Carcinoid	Typical Carcinoid
35846810	Single (never married)	White	Female	2011	C34.1-Upper lobe, lung	341	Unknown	Left - origin of primary	IIA	AJCC 6th ed derived from CS manual/coding instructions, v1.0	T1a	N1	M0	Regional	14	110	100	0	1	0	0	0	98	0	None	None; diagnosed at autopsy	No radiation and/or cancer-directed surgery	Not recommended	None/Unknown	No/Unknown	Alive or dead of other cause	Alive or dead due to cancer	8	Alive	None	Lobectomy/Bilobectomy	14 mm (1.4 cm)	Carcinoid	Typical Carcinoid
51998471	Single (never married)	White	Male	2011	C34.3-Lower lobe, lung	343	Unknown	Left - origin of primary	IA	AJCC 6th ed derived from CS manual/coding instructions, v1.0	T1a	N0	M0	Localized	13	100	0	0	0	0	0	0	98	0	None	None; diagnosed at autopsy	No radiation and/or cancer-directed surgery	Recommended but not performed, patient refused	Beam radiation	No/Unknown	Alive or dead of other cause	Alive or dead due to cancer	8	Alive	None	Lobectomy/Bilobectomy	13 mm (1.3 cm)	Carcinoid	Typical Carcinoid
92764464	Single (never married)	White	Female	2011	C34.3-Lower lobe, lung	343	Well differentiated; Grade I	Left - origin of primary	IA	AJCC 6th ed derived from CS manual/coding instructions, v1.0	T1b	N0	M0	Localized	25	100	0	0	3	3	0	5	0	33	4 or more regional lymph nodes removed	None; diagnosed at autopsy	No radiation and/or cancer-directed surgery	Surgery performed	None/Unknown	No/Unknown	Alive or dead of other cause	Alive or dead due to cancer	8	Alive	None	Lobectomy/Bilobectomy	25 mm (2.5 cm)	Carcinoid	Typical Carcinoid
93729214	Unknown	Black	Female	2011	C34.3-Lower lobe, lung	343	Unknown	Right - origin of primary	IA	AJCC 6th ed derived from CS manual/coding instructions, v1.0	T1a	N0	M0	Localized	7	100	0	0	3	3	0	29	0	33	4 or more regional lymph nodes removed	None; diagnosed at autopsy	No radiation and/or cancer-directed surgery	Surgery performed	None/Unknown	No/Unknown	Alive or dead of other cause	Alive or dead due to cancer	8	Alive	None	Partial/Wedge/Segmental Resec., Lingulectomy, Partial Lobectomy, Sleeve Resec.	7 mm (0.7 cm)	Carcinoid	Typical Carcinoid
19727273	Widowed	Black	Female	2011	C34.2-Middle lobe, lung	342	Unknown	Right - origin of primary	IV	AJCC 6th ed derived from CS manual/coding instructions, v1.0	T4	N0	M1a	Distant	12	400	0	23	3	0	0	0	98	24	None	None; diagnosed at autopsy	No radiation and/or cancer-directed surgery	Surgery performed	None/Unknown	No/Unknown	Alive or dead of other cause	Alive or dead due to cancer	8	Alive	None	Partial/Wedge/Segmental Resec., Lingulectomy, Partial Lobectomy, Sleeve Resec.	12 mm (1.2 cm)	Carcinoid	Typical Carcinoid
93914395	Widowed	White	Female	2013	C34.1-Upper lobe, lung	341	Moderately differentiated; Grade II	Right - origin of primary	IB	AJCC 6th ed derived from CS manual/coding instructions, v1.0	T2a	N0	M0	Localized	32	100	0	0	9	9	9	99	99	0	Unknown or not applicable	None; diagnosed at autopsy	No radiation and/or cancer-directed surgery	Not recommended	None/Unknown	No/Unknown	Alive or dead of other cause	Dead (attributable to causes other than this cancer dx)	8	Dead	None	Lobectomy/Bilobectomy	32 mm (3.2 cm)	Carcinoid	Typical Carcinoid
99098080	Widowed	White	Female	2014	C34.1-Upper lobe, lung	341	Unknown	Right - origin of primary	UNK Stage	AJCC 6th ed derived from CS manual/coding instructions, v1.0	TX	NX	M0	Unknown/unstaged	15	999	999	0	3	3	0	3	0	22	1 to 3 regional lymph nodes removed	None; diagnosed at autopsy	No radiation and/or cancer-directed surgery	Surgery performed	None/Unknown	No/Unknown	Alive or dead of other cause	Alive or dead due to cancer	8	Alive	None	No Surgery Of Primary Site	15 mm (1.5 cm)	Carcinoid	Typical Carcinoid
77160079	Divorced	Unknown	Male	2015	C34.3-Lower lobe, lung	343	Unknown	Right - origin of primary	IB	AJCC 6th ed derived from CS manual/coding instructions, v1.0	T2a	N0	M0	Localized	36	100	0	0	1	0	0	0	98	0	None	None; diagnosed at autopsy	No radiation and/or cancer-directed surgery	Not recommended	None/Unknown	No/Unknown	Alive or dead of other cause	Alive or dead due to cancer	8	Alive	None	Lobectomy/Bilobectomy	36 mm (3.6 cm)	Carcinoid	Typical Carcinoid
6247230	Married (including common law)	White	Female	2015	C34.2-Middle lobe, lung	342	Well differentiated; Grade I	Right - origin of primary	IA	AJCC 6th ed derived from CS manual/coding instructions, v1.0	T1a	N0	M0	Localized	9	100	0	0	3	0	0	0	98	21	None	None; diagnosed at autopsy	No radiation and/or cancer-directed surgery	Surgery performed	None/Unknown	No/Unknown	Alive or dead of other cause	Alive or dead due to cancer	8	Alive	None	Partial/Wedge/Segmental Resec., Lingulectomy, Partial Lobectomy, Sleeve Resec.	9 mm (0.9 cm)	Carcinoid	Typical Carcinoid
6269118	Married (including common law)	White	Female	2015	C34.8-Overlapping lesion of lung	348	Unknown	Right - origin of primary	IB	AJCC 6th ed derived from CS manual/coding instructions, v1.0	T2a	N0	M0	Localized	45	200	0	0	3	0	0	0	98	21	None	None; diagnosed at autopsy	No radiation and/or cancer-directed surgery	Surgery performed	None/Unknown	No/Unknown	Alive or dead of other cause	Alive or dead due to cancer	8	Alive	None	Lobectomy/Bilobectomy	45 mm (4.5 cm)	Carcinoid	Typical Carcinoid
41570545	Unknown	White	Female	2015	C34.8-Overlapping lesion of lung	348	Well differentiated; Grade I	Right - origin of primary	IA	AJCC 6th ed derived from CS manual/coding instructions, v1.0	T1a	N0	M0	Localized	13	110	0	0	0	0	0	0	98	0	None	None; diagnosed at autopsy	No radiation and/or cancer-directed surgery	Not recommended	None/Unknown	No/Unknown	Alive or dead of other cause	Dead (attributable to causes other than this cancer dx)	8	Dead	None	Lobectomy/Bilobectomy	13 mm (1.3 cm)	Carcinoid	Typical Carcinoid
36015252	Widowed	White	Female	2015	C34.3-Lower lobe, lung	343	Unknown	Left - origin of primary	IA	AJCC 6th ed derived from CS manual/coding instructions, v1.0	T1a	N0	M0	Localized	12	100	0	0	3	3	0	2	0	33	1 to 3 regional lymph nodes removed	None; diagnosed at autopsy	No radiation and/or cancer-directed surgery	Surgery performed	None/Unknown	No/Unknown	Alive or dead of other cause	Alive or dead due to cancer	8	Alive	None	Partial/Wedge/Segmental Resec., Lingulectomy, Partial Lobectomy, Sleeve Resec.	12 mm (1.2 cm)	Carcinoid	Typical Carcinoid
41552368	Widowed	White	Female	2015	C34.1-Upper lobe, lung	341	Well differentiated; Grade I	Left - origin of primary	IA	AJCC 6th ed derived from CS manual/coding instructions, v1.0	T1a	N0	M0	Localized	20	100	0	0	3	1	0	0	98	33	4 or more regional lymph nodes removed	None; diagnosed at autopsy	No radiation and/or cancer-directed surgery	Surgery performed	None/Unknown	No/Unknown	Alive or dead of other cause	Alive or dead due to cancer	8	Alive	None	No Surgery Of Primary Site	20 mm (2.0 cm)	Carcinoid	Typical Carcinoid
53068899	Widowed	White	Female	2015	C34.3-Lower lobe, lung	343	Unknown	Right - origin of primary	IA	AJCC 6th ed derived from CS manual/coding instructions, v1.0	T1b	N0	M0	Localized	22	100	0	0	0	0	0	0	98	0	None	None; diagnosed at autopsy	No radiation and/or cancer-directed surgery	Not recommended	None/Unknown	No/Unknown	Alive or dead of other cause	Alive or dead due to cancer	8	Alive	None	No Surgery Of Primary Site	22 mm (2.2 cm)	Carcinoid	Typical Carcinoid
71531530	Widowed	White	Female	2015	C34.3-Lower lobe, lung	343	Unknown	Right - origin of primary	IV	AJCC 6th ed derived from CS manual/coding instructions, v1.0	T4	N0	M1b	Distant	30	100	0	40	3	3	0	27	0	45	4 or more regional lymph nodes removed	None; diagnosed at autopsy	No radiation and/or cancer-directed surgery	Surgery performed	None/Unknown	No/Unknown	Alive or dead of other cause	Alive or dead due to cancer	8	Alive	None	No Surgery Of Primary Site	30 mm (3.0 cm)	Carcinoid	Typical Carcinoid
6237863	Married (including common law)	White	Male	2015	C34.1-Upper lobe, lung	341	Unknown	Right - origin of primary	IA	AJCC 6th ed derived from CS manual/coding instructions, v1.0	T1	N0	M0	Localized	20	100	0	0	3	3	0	2	0	21	1 to 3 regional lymph nodes removed	None; diagnosed at autopsy	No radiation and/or cancer-directed surgery	Surgery performed	None/Unknown	No/Unknown	Alive or dead of other cause	Alive or dead due to cancer	9	Alive	None	Partial/Wedge/Segmental Resec., Lingulectomy, Partial Lobectomy, Sleeve Resec.	20 mm (2.0 cm)	Carcinoid	Atypical Carcinoid
12220628	Widowed	White	Male	2015	C34.3-Lower lobe, lung	343	Unknown	Left - origin of primary	IIB	AJCC 6th ed derived from CS manual/coding instructions, v1.0	T2	N1	M0	Regional	40	100	100	0	3	3	0	6	3	30	4 or more regional lymph nodes removed	None; diagnosed at autopsy	No radiation and/or cancer-directed surgery	Surgery performed	None/Unknown	Yes	Alive or dead of other cause	Alive or dead due to cancer	9	Alive	None	Lobectomy/Bilobectomy	40 mm (4.0 cm)	Carcinoid	Atypical Carcinoid
27206228	Divorced	White	Female	2015	C34.0-Main bronchus	340	Unknown	Left - origin of primary	IIB	AJCC 6th ed derived from CS manual/coding instructions, v1.0	T2	N1	M0	Regional	35	100	100	0	0	1	0	95	95	0	Biopsy or aspiration of regional lymph node, NOS	None; diagnosed at autopsy	Radiation after surgery	Not recommended, contraindicated due to other cond; autopsy only (1973-2002)	Beam radiation	Yes	Alive or dead of other cause	Alive or dead due to cancer	9	Alive	None	No Surgery Of Primary Site	35 mm (3.5 cm)	Carcinoid	Atypical Carcinoid
27219433	Single (never married)	White	Female	2015	C34.3-Lower lobe, lung	343	Unknown	Left - origin of primary	IB	AJCC 6th ed derived from CS manual/coding instructions, v1.0	T2	N0	M0	Localized	32	100	0	0	3	3	0	2	0	30	1 to 3 regional lymph nodes removed	None; diagnosed at autopsy	No radiation and/or cancer-directed surgery	Surgery performed	None/Unknown	No/Unknown	Alive or dead of other cause	Alive or dead due to cancer	9	Alive	None	Lobectomy/Bilobectomy	32 mm (3.2 cm)	Carcinoid	Atypical Carcinoid
71519766	Single (never married)	White	Female	2015	C34.0-Main bronchus	340	Unknown	Left - origin of primary	IIB	AJCC 6th ed derived from CS manual/coding instructions, v1.0	T3	N0	M0	Regional	999	570	0	0	3	0	0	0	98	12	None	None; diagnosed at autopsy	No radiation and/or cancer-directed surgery	Surgery performed	None/Unknown	No/Unknown	Alive or dead of other cause	Alive or dead due to cancer	9	Alive	None	Local Surgical Excision Or Destruction Of Lesion	Unknown	Carcinoid	Atypical Carcinoid
94918026	Widowed	White	Female	2015	C34.1-Upper lobe, lung	341	Moderately differentiated; Grade II	Left - origin of primary	IIIA	AJCC 6th ed derived from CS manual/coding instructions, v1.0	T2	N2	M0	Regional	37	100	200	0	1	0	0	0	98	0	None	None; diagnosed at autopsy	No radiation and/or cancer-directed surgery	Not recommended	None/Unknown	Yes	Alive or dead of other cause	Alive or dead due to cancer	9	Alive	None	No Surgery Of Primary Site	37 mm (3.7 cm)	Carcinoid	Atypical Carcinoid
99135668	Divorced	White	Male	2015	C34.1-Upper lobe, lung	341	Moderately differentiated; Grade II	Left - origin of primary	IA	AJCC 6th ed derived from CS manual/coding instructions, v1.0	T1	N0	M0	Localized	14	100	0	0	3	3	0	19	0	33	4 or more regional lymph nodes removed	None; diagnosed at autopsy	No radiation and/or cancer-directed surgery	Surgery performed	None/Unknown	No/Unknown	Alive or dead of other cause	Alive or dead due to cancer	9	Alive	None	Lobectomy/Bilobectomy	14 mm (1.4 cm)	Carcinoid	Atypical Carcinoid
26120520	Married (including common law)	White	Female	2004	C34.2-Middle lobe, lung	342	Unknown	Right - origin of primary	Blank(s)	AJCC 6th ed derived from CS manual/coding instructions, v1.0	Blank(s)	Blank(s)	Blank(s)	Localized	24	100	0	0	3	0	0	0	98	21	None	None; diagnosed at autopsy	No radiation and/or cancer-directed surgery	Surgery performed	None/Unknown	No/Unknown	Alive or dead of other cause	Dead (attributable to causes other than this cancer dx)	9	Dead	None	Lobectomy/Bilobectomy	24 mm (2.4 cm)	Carcinoid	Typical Carcinoid
33682795	Married (including common law)	White	Male	2004	C34.1-Upper lobe, lung	341	Unknown	Left - origin of primary	Blank(s)	AJCC 6th ed derived from CS manual/coding instructions, v1.0	Blank(s)	Blank(s)	Blank(s)	Localized	34	100	0	0	3	3	0	98	0	23	Number of regional lymph nodes removed unknown	None; diagnosed at autopsy	No radiation and/or cancer-directed surgery	Surgery performed	None/Unknown	No/Unknown	Alive or dead of other cause	Alive or dead due to cancer	9	Alive	None	Lobectomy/Bilobectomy	34 mm (3.4 cm)	Carcinoid	Typical Carcinoid
37229762	Married (including common law)	White	Female	2004	C34.8-Overlapping lesion of lung	348	Well differentiated; Grade I	Right - origin of primary	Blank(s)	AJCC 6th ed derived from CS manual/coding instructions, v1.0	Blank(s)	Blank(s)	Blank(s)	Distant	54	710	0	40	3	3	0	3	0	33	1 to 3 regional lymph nodes removed	None; diagnosed at autopsy	No radiation and/or cancer-directed surgery	Surgery performed	None/Unknown	No/Unknown	Alive or dead of other cause	Alive or dead due to cancer	9	Alive	None	Lobectomy/Bilobectomy	54 mm (5.4 cm)	Carcinoid	Typical Carcinoid
18435256	Married (including common law)	White	Female	2005	C34.3-Lower lobe, lung	343	Unknown	Left - origin of primary	Blank(s)	AJCC 6th ed derived from CS manual/coding instructions, v1.0	Blank(s)	Blank(s)	Blank(s)	Regional	20	650	200	0	3	3	0	1	0	22	1 to 3 regional lymph nodes removed	None; diagnosed at autopsy	No radiation and/or cancer-directed surgery	Surgery performed	None/Unknown	No/Unknown	Alive or dead of other cause	Alive or dead due to cancer	9	Alive	None	Lobectomy/Bilobectomy	20 mm (2.0 cm)	Carcinoid	Typical Carcinoid
26124507	Married (including common law)	White	Female	2005	C34.3-Lower lobe, lung	343	Unknown	Right - origin of primary	Blank(s)	AJCC 6th ed derived from CS manual/coding instructions, v1.0	Blank(s)	Blank(s)	Blank(s)	Localized	18	100	999	99	3	0	0	0	98	20	None	None; diagnosed at autopsy	No radiation and/or cancer-directed surgery	Surgery performed	None/Unknown	No/Unknown	Alive or dead of other cause	Alive or dead due to cancer	9	Alive	None	Partial/Wedge/Segmental Resec., Lingulectomy, Partial Lobectomy, Sleeve Resec.	18 mm (1.8 cm)	Carcinoid	Typical Carcinoid
26128930	Married (including common law)	White	Female	2005	C34.3-Lower lobe, lung	343	Unknown	Left - origin of primary	Blank(s)	AJCC 6th ed derived from CS manual/coding instructions, v1.0	Blank(s)	Blank(s)	Blank(s)	Localized	26	100	0	0	0	0	0	0	98	21	None	None; diagnosed at autopsy	No radiation and/or cancer-directed surgery	Surgery performed	None/Unknown	No/Unknown	Alive or dead of other cause	Alive or dead due to cancer	9	Alive	None	Lobectomy/Bilobectomy	26 mm (2.6 cm)	Carcinoid	Typical Carcinoid
26133188	Married (including common law)	White	Female	2005	C34.3-Lower lobe, lung	343	Unknown	Right - origin of primary	Blank(s)	AJCC 6th ed derived from CS manual/coding instructions, v1.0	Blank(s)	Blank(s)	Blank(s)	Localized	21	100	0	0	3	0	0	0	98	21	None	None; diagnosed at autopsy	No radiation and/or cancer-directed surgery	Surgery performed	None/Unknown	No/Unknown	Alive or dead of other cause	Alive or dead due to cancer	9	Alive	None	No Surgery Of Primary Site	21 mm (2.1 cm)	Carcinoid	Typical Carcinoid
29075624	Married (including common law)	White	Female	2005	C34.1-Upper lobe, lung	341	Well differentiated; Grade I	Left - origin of primary	Blank(s)	AJCC 6th ed derived from CS manual/coding instructions, v1.0	Blank(s)	Blank(s)	Blank(s)	Regional	12	100	100	0	3	3	0	3	0	33	1 to 3 regional lymph nodes removed	None; diagnosed at autopsy	No radiation and/or cancer-directed surgery	Surgery performed	None/Unknown	No/Unknown	Alive or dead of other cause	Alive or dead due to cancer	9	Alive	None	Lobectomy/Bilobectomy	12 mm (1.2 cm)	Carcinoid	Typical Carcinoid
65844738	Married (including common law)	White	Male	2006	C34.2-Middle lobe, lung	342	Moderately differentiated; Grade II	Right - origin of primary	Blank(s)	AJCC 6th ed derived from CS manual/coding instructions, v1.0	Blank(s)	Blank(s)	Blank(s)	Localized	25	100	0	0	0	0	0	0	98	0	None	None; diagnosed at autopsy	No radiation and/or cancer-directed surgery	Not recommended	None/Unknown	No/Unknown	Alive or dead of other cause	Alive or dead due to cancer	9	Alive	None	Lobectomy/Bilobectomy	25 mm (2.5 cm)	Carcinoid	Typical Carcinoid
91467155	Widowed	White	Female	2006	C34.3-Lower lobe, lung	343	Unknown	Left - origin of primary	Blank(s)	AJCC 6th ed derived from CS manual/coding instructions, v1.0	Blank(s)	Blank(s)	Blank(s)	Unknown/unstaged	999	999	999	99	3	3	0	6	0	33	4 or more regional lymph nodes removed	None; diagnosed at autopsy	No radiation and/or cancer-directed surgery	Surgery performed	None/Unknown	No/Unknown	Alive or dead of other cause	Alive or dead due to cancer	9	Alive	None	Partial/Wedge/Segmental Resec., Lingulectomy, Partial Lobectomy, Sleeve Resec.	Unknown	Carcinoid	Typical Carcinoid
97068673	Widowed	White	Female	2006	C34.3-Lower lobe, lung	343	Unknown	Left - origin of primary	Blank(s)	AJCC 6th ed derived from CS manual/coding instructions, v1.0	Blank(s)	Blank(s)	Blank(s)	Localized	8	100	0	0	3	3	0	12	0	45	4 or more regional lymph nodes removed	None; diagnosed at autopsy	No radiation and/or cancer-directed surgery	Surgery performed	None/Unknown	No/Unknown	Alive or dead of other cause	Alive or dead due to cancer	9	Alive	None	Partial/Wedge/Segmental Resec., Lingulectomy, Partial Lobectomy, Sleeve Resec.	8 mm (0.8 cm)	Carcinoid	Typical Carcinoid
44103965	Single (never married)	White	Female	2008	C34.3-Lower lobe, lung	343	Unknown	Left - origin of primary	Blank(s)	AJCC 6th ed derived from CS manual/coding instructions, v1.0	Blank(s)	Blank(s)	Blank(s)	Regional	65	400	0	0	0	0	0	0	98	0	None	None; diagnosed at autopsy	No radiation and/or cancer-directed surgery	Not recommended	Beam radiation	No/Unknown	Alive or dead of other cause	Alive or dead due to cancer	9	Alive	None	Lobectomy/Bilobectomy	65 mm (6.5 cm)	Carcinoid	Typical Carcinoid
67181279	Single (never married)	White	Male	2008	C34.3-Lower lobe, lung	343	Unknown	Right - origin of primary	Blank(s)	AJCC 6th ed derived from CS manual/coding instructions, v1.0	Blank(s)	Blank(s)	Blank(s)	Localized	15	100	999	99	3	3	0	98	0	33	Number of regional lymph nodes removed unknown	None; diagnosed at autopsy	No radiation and/or cancer-directed surgery	Surgery performed	None/Unknown	No/Unknown	Alive or dead of other cause	Alive or dead due to cancer	9	Alive	None	No Surgery Of Primary Site	15 mm (1.5 cm)	Carcinoid	Typical Carcinoid
19748782	Married (including common law)	White	Female	2011	C34.0-Main bronchus	340	Unknown	Left - origin of primary	IB	AJCC 6th ed derived from CS manual/coding instructions, v1.0	T2a	N0	M0	Localized	12	210	0	0	3	3	0	1	1	20	1 to 3 regional lymph nodes removed	None; diagnosed at autopsy	No radiation and/or cancer-directed surgery	Surgery performed	None/Unknown	No/Unknown	Alive or dead of other cause	Alive or dead due to cancer	9	Alive	None	Partial/Wedge/Segmental Resec., Lingulectomy, Partial Lobectomy, Sleeve Resec.	12 mm (1.2 cm)	Carcinoid	Typical Carcinoid
93705267	Married (including common law)	White	Female	2011	C34.0-Main bronchus	340	Well differentiated; Grade I	Right - origin of primary	IV	AJCC 6th ed derived from CS manual/coding instructions, v1.0	T2a	N0	M1a	Distant	35	300	0	23	1	0	0	0	98	0	None	None; diagnosed at autopsy	No radiation and/or cancer-directed surgery	Not recommended	None/Unknown	No/Unknown	Alive or dead of other cause	Alive or dead due to cancer	9	Alive	None	Local Surgical Excision Or Destruction Of Lesion	35 mm (3.5 cm)	Carcinoid	Typical Carcinoid
98124738	Married (including common law)	White	Female	2011	C34.2-Middle lobe, lung	342	Unknown	Right - origin of primary	IIB	AJCC 6th ed derived from CS manual/coding instructions, v1.0	T3	N0	M0	Regional	23	100	0	0	1	0	0	0	98	0	None	None; diagnosed at autopsy	No radiation and/or cancer-directed surgery	Not recommended	None/Unknown	No/Unknown	Alive or dead of other cause	Alive or dead due to cancer	9	Alive	None	Partial/Wedge/Segmental Resec., Lingulectomy, Partial Lobectomy, Sleeve Resec.	23 mm (2.3 cm)	Carcinoid	Typical Carcinoid
98211411	Married (including common law)	White	Male	2011	C34.1-Upper lobe, lung	341	Well differentiated; Grade I	Left - origin of primary	IA	AJCC 6th ed derived from CS manual/coding instructions, v1.0	T1a	N0	M0	Localized	20	100	0	0	3	3	0	33	1	33	4 or more regional lymph nodes removed	None; diagnosed at autopsy	No radiation and/or cancer-directed surgery	Surgery performed	None/Unknown	No/Unknown	Alive or dead of other cause	Alive or dead due to cancer	9	Alive	None	Lobectomy/Bilobectomy	20 mm (2.0 cm)	Carcinoid	Typical Carcinoid
68694850	Separated	White	Female	2011	C34.1-Upper lobe, lung	341	Unknown	Right - origin of primary	IA	AJCC 6th ed derived from CS manual/coding instructions, v1.0	T1a	N0	M0	Localized	11	100	0	0	1	0	0	0	98	0	None	None; diagnosed at autopsy	No radiation and/or cancer-directed surgery	Not recommended	None/Unknown	No/Unknown	Alive or dead of other cause	Alive or dead due to cancer	9	Alive	None	Partial/Wedge/Segmental Resec., Lingulectomy, Partial Lobectomy, Sleeve Resec.	11 mm (1.1 cm)	Carcinoid	Typical Carcinoid
69912580	Separated	Other (American Indian/AK Native, Asian/Pacific Islander)	Male	2011	C34.0-Main bronchus	340	Unknown	Right - origin of primary	III	AJCC 6th ed derived from CS manual/coding instructions, v1.0	TX	N2	M0	Regional	999	230	200	0	1	0	1	0	98	0	None	None; diagnosed at autopsy	No radiation and/or cancer-directed surgery	Not recommended	None/Unknown	Yes	Alive or dead of other cause	Alive or dead due to cancer	9	Alive	None	No Surgery Of Primary Site	Unknown	Carcinoid	Typical Carcinoid
92757150	Separated	White	Male	2011	C34.2-Middle lobe, lung	342	Well differentiated; Grade I	Right - origin of primary	OCCULT	AJCC 6th ed derived from CS manual/coding instructions, v1.0	TX	N0	M0	Localized	999	100	0	0	3	3	0	12	0	33	4 or more regional lymph nodes removed	None; diagnosed at autopsy	No radiation and/or cancer-directed surgery	Surgery performed	None/Unknown	No/Unknown	Alive or dead of other cause	Alive or dead due to cancer	9	Alive	None	No Surgery Of Primary Site	Unknown	Carcinoid	Typical Carcinoid
5419418	Single (never married)	White	Female	2011	C34.9-Lung, NOS	349	Unknown	Right - origin of primary	IA	AJCC 6th ed derived from CS manual/coding instructions, v1.0	T1a	N0	M0	Localized	999	110	0	0	3	3	0	3	1	33	1 to 3 regional lymph nodes removed	None; diagnosed at autopsy	No radiation and/or cancer-directed surgery	Surgery performed	None/Unknown	No/Unknown	Alive or dead of other cause	Alive or dead due to cancer	9	Alive	None	No Surgery Of Primary Site	Unknown	Carcinoid	Typical Carcinoid
12075279	Single (never married)	White	Male	2011	C34.2-Middle lobe, lung	342	Unknown	Right - origin of primary	IIB	AJCC 6th ed derived from CS manual/coding instructions, v1.0	T3	N0	M0	Regional	999	550	0	0	1	0	0	0	98	24	None	None; diagnosed at autopsy	No radiation and/or cancer-directed surgery	Surgery performed	None/Unknown	No/Unknown	Alive or dead of other cause	Alive or dead due to cancer	9	Alive	None	No Surgery Of Primary Site	Unknown	Carcinoid	Typical Carcinoid
34882824	Single (never married)	White	Female	2011	C34.1-Upper lobe, lung	341	Moderately differentiated; Grade II	Right - origin of primary	IA	AJCC 6th ed derived from CS manual/coding instructions, v1.0	T1b	N0	M0	Localized	24	100	0	0	3	3	0	5	2	33	4 or more regional lymph nodes removed	None; diagnosed at autopsy	Radiation after surgery	Surgery performed	Beam radiation	No/Unknown	Alive or dead of other cause	Alive or dead due to cancer	9	Alive	None	Lobectomy/Bilobectomy	24 mm (2.4 cm)	Carcinoid	Typical Carcinoid
52021171	Single (never married)	White	Female	2011	C34.0-Main bronchus	340	Unknown	Left - origin of primary	IB	AJCC 6th ed derived from CS manual/coding instructions, v1.0	T2a	N0	M0	Localized	38	100	0	0	3	3	0	3	0	33	1 to 3 regional lymph nodes removed	None; diagnosed at autopsy	No radiation and/or cancer-directed surgery	Surgery performed	None/Unknown	No/Unknown	Alive or dead of other cause	Alive or dead due to cancer	9	Alive	None	Complete/Total/Standard Pneumonectomy; Pneumonectomy, Nos	38 mm (3.8 cm)	Carcinoid	Typical Carcinoid
12092169	Married (including common law)	White	Female	2012	C34.1-Upper lobe, lung	341	Well differentiated; Grade I	Right - origin of primary	IIA	AJCC 6th ed derived from CS manual/coding instructions, v1.0	T1a	N1	M0	Regional	9	100	100	0	1	0	0	0	98	99	None	Unknown; death certificate only	No radiation and/or cancer-directed surgery	Unknown; death certificate; or autopsy only (2003+)	None/Unknown	No/Unknown	Alive or dead of other cause	Dead (attributable to causes other than this cancer dx)	9	Dead	None	Lobectomy/Bilobectomy	9 mm (0.9 cm)	Carcinoid	Typical Carcinoid
19795530	Single (never married)	White	Female	2012	C34.1-Upper lobe, lung	341	Well differentiated; Grade I	Left - origin of primary	IIIA	AJCC 6th ed derived from CS manual/coding instructions, v1.0	T4	N0	M0	Distant	18	420	0	0	3	3	0	5	0	33	4 or more regional lymph nodes removed	None; diagnosed at autopsy	No radiation and/or cancer-directed surgery	Surgery performed	None/Unknown	No/Unknown	Alive or dead of other cause	Alive or dead due to cancer	9	Alive	None	Partial/Wedge/Segmental Resec., Lingulectomy, Partial Lobectomy, Sleeve Resec.	18 mm (1.8 cm)	Carcinoid	Typical Carcinoid
70108887	Married (including common law)	Black	Female	2013	C34.1-Upper lobe, lung	341	Well differentiated; Grade I	Right - origin of primary	IA	AJCC 6th ed derived from CS manual/coding instructions, v1.0	T1a	N0	M0	Localized	12	100	0	0	3	3	0	11	0	33	4 or more regional lymph nodes removed	Non-primary surgical procedure to other regional sites	No radiation and/or cancer-directed surgery	Surgery performed	None/Unknown	No/Unknown	Alive or dead of other cause	Alive or dead due to cancer	9	Alive	None	No Surgery Of Primary Site	12 mm (1.2 cm)	Carcinoid	Typical Carcinoid
94841399	Married (including common law)	White	Male	2014	C34.3-Lower lobe, lung	343	Unknown	Right - origin of primary	IIIA	AJCC 6th ed derived from CS manual/coding instructions, v1.0	T1b	N2	M0	Regional	29	100	200	0	9	9	9	99	99	0	Unknown or not applicable	None; diagnosed at autopsy	No radiation and/or cancer-directed surgery	Not recommended	None/Unknown	No/Unknown	Alive or dead of other cause	Dead (attributable to causes other than this cancer dx)	9	Dead	None	Lobectomy/Bilobectomy	29 mm (2.9 cm)	Carcinoid	Typical Carcinoid
71459788	Single (never married)	White	Male	2014	C34.1-Upper lobe, lung	341	Well differentiated; Grade I	Left - origin of primary	IIB	AJCC 6th ed derived from CS manual/coding instructions, v1.0	T3	N0	M0	Regional	22	110	0	0	3	3	0	4	0	33	4 or more regional lymph nodes removed	None; diagnosed at autopsy	No radiation and/or cancer-directed surgery	Surgery performed	None/Unknown	No/Unknown	Alive or dead of other cause	Alive or dead due to cancer	9	Alive	None	Lobectomy/Bilobectomy	22 mm (2.2 cm)	Carcinoid	Typical Carcinoid
72770068	Widowed	White	Female	2014	C34.9-Lung, NOS	349	Unknown	Paired site, but no information concerning laterality	UNK Stage	AJCC 6th ed derived from CS manual/coding instructions, v1.0	TX	NX	M0	Unknown/unstaged	999	999	999	0	3	3	0	17	0	33	4 or more regional lymph nodes removed	None; diagnosed at autopsy	No radiation and/or cancer-directed surgery	Surgery performed	None/Unknown	No/Unknown	Alive or dead of other cause	Alive or dead due to cancer	9	Alive	None	No Surgery Of Primary Site	Unknown	Carcinoid	Typical Carcinoid
81132914	Widowed	White	Female	2014	C34.2-Middle lobe, lung	342	Well differentiated; Grade I	Right - origin of primary	IA	AJCC 6th ed derived from CS manual/coding instructions, v1.0	T1a	N0	M0	Localized	12	100	0	0	3	3	0	4	0	33	4 or more regional lymph nodes removed	None; diagnosed at autopsy	No radiation and/or cancer-directed surgery	Surgery performed	None/Unknown	No/Unknown	Alive or dead of other cause	Alive or dead due to cancer	9	Alive	None	Partial/Wedge/Segmental Resec., Lingulectomy, Partial Lobectomy, Sleeve Resec.	12 mm (1.2 cm)	Carcinoid	Typical Carcinoid
93933232	Widowed	White	Female	2014	C34.3-Lower lobe, lung	343	Moderately differentiated; Grade II	Left - origin of primary	IV	AJCC 6th ed derived from CS manual/coding instructions, v1.0	T4	N0	M1a	Distant	15	810	0	23	3	3	0	1	0	21	1 to 3 regional lymph nodes removed	None; diagnosed at autopsy	No radiation and/or cancer-directed surgery	Surgery performed	None/Unknown	No/Unknown	Alive or dead of other cause	Alive or dead due to cancer	9	Alive	None	No Surgery Of Primary Site	15 mm (1.5 cm)	Carcinoid	Typical Carcinoid
94862657	Widowed	White	Female	2014	C34.3-Lower lobe, lung	343	Well differentiated; Grade I	Left - origin of primary	IV	AJCC 6th ed derived from CS manual/coding instructions, v1.0	T4	N0	M1a	Distant	7	810	0	23	3	3	0	19	0	33	4 or more regional lymph nodes removed	None; diagnosed at autopsy	No radiation and/or cancer-directed surgery	Surgery performed	None/Unknown	No/Unknown	Alive or dead of other cause	Alive or dead due to cancer	9	Alive	None	No Surgery Of Primary Site	7 mm (0.7 cm)	Carcinoid	Typical Carcinoid
71537334	Divorced	White	Female	2015	C34.3-Lower lobe, lung	343	Well differentiated; Grade I	Right - origin of primary	IB	AJCC 6th ed derived from CS manual/coding instructions, v1.0	T2a	N0	M0	Regional	28	455	0	0	3	3	0	1	0	33	1 to 3 regional lymph nodes removed	None; diagnosed at autopsy	No radiation and/or cancer-directed surgery	Surgery performed	None/Unknown	No/Unknown	Alive or dead of other cause	Alive or dead due to cancer	9	Alive	None	Lobectomy/Bilobectomy	28 mm (2.8 cm)	Carcinoid	Typical Carcinoid
72607339	Divorced	White	Female	2015	C34.2-Middle lobe, lung	342	Well differentiated; Grade I	Right - origin of primary	IA	AJCC 6th ed derived from CS manual/coding instructions, v1.0	T1a	N0	M0	Localized	12	100	0	0	3	0	0	0	98	30	None	None; diagnosed at autopsy	Radiation after surgery	Surgery performed	Beam radiation	No/Unknown	Alive or dead of other cause	Alive or dead due to cancer	9	Alive	None	Lobectomy/Bilobectomy	12 mm (1.2 cm)	Carcinoid	Typical Carcinoid
72763200	Divorced	Other (American Indian/AK Native, Asian/Pacific Islander)	Female	2015	C34.2-Middle lobe, lung	342	Well differentiated; Grade I	Right - origin of primary	IA	AJCC 6th ed derived from CS manual/coding instructions, v1.0	T1a	N0	M0	Localized	13	100	0	0	3	3	0	9	0	33	4 or more regional lymph nodes removed	None; diagnosed at autopsy	No radiation and/or cancer-directed surgery	Surgery performed	None/Unknown	No/Unknown	Alive or dead of other cause	Alive or dead due to cancer	9	Alive	None	Partial/Wedge/Segmental Resec., Lingulectomy, Partial Lobectomy, Sleeve Resec.	13 mm (1.3 cm)	Carcinoid	Typical Carcinoid
77170271	Single (never married)	White	Female	2015	C34.1-Upper lobe, lung	341	Well differentiated; Grade I	Right - origin of primary	IA	AJCC 6th ed derived from CS manual/coding instructions, v1.0	T1b	N0	M0	Localized	23	100	0	0	0	0	0	0	98	0	None	None; diagnosed at autopsy	No radiation and/or cancer-directed surgery	Not recommended	None/Unknown	No/Unknown	Alive or dead of other cause	Dead (attributable to causes other than this cancer dx)	9	Dead	None	Lobectomy/Bilobectomy	23 mm (2.3 cm)	Carcinoid	Typical Carcinoid
72659471	Widowed	White	Female	2015	C34.3-Lower lobe, lung	343	Well differentiated; Grade I	Right - origin of primary	IB	AJCC 6th ed derived from CS manual/coding instructions, v1.0	T2a	N0	M0	Regional	13	430	0	0	0	0	0	0	98	0	None	None; diagnosed at autopsy	No radiation and/or cancer-directed surgery	Not recommended	None/Unknown	No/Unknown	Alive or dead of other cause	Alive or dead due to cancer	9	Alive	None	Partial/Wedge/Segmental Resec., Lingulectomy, Partial Lobectomy, Sleeve Resec.	13 mm (1.3 cm)	Carcinoid	Typical Carcinoid
99151759	Widowed	White	Female	2015	C34.1-Upper lobe, lung	341	Unknown	Left - origin of primary	IA	AJCC 6th ed derived from CS manual/coding instructions, v1.0	T1a	N0	M0	Localized	14	100	0	0	3	3	0	5	0	33	4 or more regional lymph nodes removed	None; diagnosed at autopsy	No radiation and/or cancer-directed surgery	Surgery performed	None/Unknown	No/Unknown	Alive or dead of other cause	Alive or dead due to cancer	9	Alive	None	No Surgery Of Primary Site	14 mm (1.4 cm)	Carcinoid	Typical Carcinoid
12208409	Married (including common law)	White	Male	2015	C34.1-Upper lobe, lung	341	Moderately differentiated; Grade II	Right - origin of primary	IA	AJCC 6th ed derived from CS manual/coding instructions, v1.0	T1	N0	M0	Localized	23	100	0	0	3	3	0	98	0	33	Number of regional lymph nodes removed unknown	None; diagnosed at autopsy	No radiation and/or cancer-directed surgery	Surgery performed	None/Unknown	No/Unknown	Alive or dead of other cause	Alive or dead due to cancer	10	Alive	None	Lobectomy/Bilobectomy	23 mm (2.3 cm)	Carcinoid	Atypical Carcinoid
38232226	Married (including common law)	White	Female	2015	C34.1-Upper lobe, lung	341	Moderately differentiated; Grade II	Left - origin of primary	IIIB	AJCC 6th ed derived from CS manual/coding instructions, v1.0	T4	N0	M0	Regional	35	500	0	0	3	3	0	29	0	33	4 or more regional lymph nodes removed	None; diagnosed at autopsy	No radiation and/or cancer-directed surgery	Surgery performed	None/Unknown	No/Unknown	Alive or dead of other cause	Alive or dead due to cancer	10	Alive	None	Lobectomy/Bilobectomy	35 mm (3.5 cm)	Carcinoid	Atypical Carcinoid
53052828	Married (including common law)	White	Female	2015	C34.9-Lung, NOS	349	Unknown	Right - origin of primary	IIB	AJCC 6th ed derived from CS manual/coding instructions, v1.0	T2	N1	M0	Regional	34	100	100	0	3	3	0	24	1	30	4 or more regional lymph nodes removed	None; diagnosed at autopsy	No radiation and/or cancer-directed surgery	Surgery performed	None/Unknown	No/Unknown	Alive or dead of other cause	Alive or dead due to cancer	10	Alive	None	Lobectomy/Bilobectomy	34 mm (3.4 cm)	Carcinoid	Atypical Carcinoid
53057763	Divorced	White	Female	2015	C34.1-Upper lobe, lung	341	Unknown	Left - origin of primary	IA	AJCC 6th ed derived from CS manual/coding instructions, v1.0	T1	N0	M0	Localized	13	100	0	0	3	3	0	5	0	21	4 or more regional lymph nodes removed	None; diagnosed at autopsy	No radiation and/or cancer-directed surgery	Surgery performed	None/Unknown	No/Unknown	Alive or dead of other cause	Alive or dead due to cancer	10	Alive	None	Partial/Wedge/Segmental Resec., Lingulectomy, Partial Lobectomy, Sleeve Resec.	13 mm (1.3 cm)	Carcinoid	Atypical Carcinoid
71511576	Married (including common law)	White	Male	2015	C34.1-Upper lobe, lung	341	Unknown	Left - origin of primary	IA	AJCC 6th ed derived from CS manual/coding instructions, v1.0	T1	N0	M0	Localized	29	100	0	0	3	3	0	7	0	22	4 or more regional lymph nodes removed	None; diagnosed at autopsy	No radiation and/or cancer-directed surgery	Surgery performed	None/Unknown	No/Unknown	Alive or dead of other cause	Alive or dead due to cancer	10	Alive	None	Partial/Wedge/Segmental Resec., Lingulectomy, Partial Lobectomy, Sleeve Resec.	29 mm (2.9 cm)	Carcinoid	Atypical Carcinoid
94920227	Widowed	White	Female	2015	C34.8-Overlapping lesion of lung	348	Poorly differentiated; Grade III	Right - origin of primary	IIIA	AJCC 6th ed derived from CS manual/coding instructions, v1.0	T2	N2	M0	Regional	65	430	200	0	3	3	0	12	7	45	4 or more regional lymph nodes removed	None; diagnosed at autopsy	No radiation and/or cancer-directed surgery	Surgery performed	None/Unknown	No/Unknown	Alive or dead of other cause	Alive or dead due to cancer	10	Alive	None	Lobectomy/Bilobectomy	65 mm (6.5 cm)	Carcinoid	Atypical Carcinoid
33677390	Married (including common law)	Other (American Indian/AK Native, Asian/Pacific Islander)	Female	2004	C34.3-Lower lobe, lung	343	Moderately differentiated; Grade II	Right - origin of primary	Blank(s)	AJCC 6th ed derived from CS manual/coding instructions, v1.0	Blank(s)	Blank(s)	Blank(s)	Localized	10	200	0	0	3	3	0	13	0	33	4 or more regional lymph nodes removed	None; diagnosed at autopsy	No radiation and/or cancer-directed surgery	Surgery performed	None/Unknown	No/Unknown	Alive or dead of other cause	Alive or dead due to cancer	10	Alive	None	Lobectomy/Bilobectomy	10 mm (1.0 cm)	Carcinoid	Typical Carcinoid
33679151	Married (including common law)	White	Male	2004	C34.2-Middle lobe, lung	342	Unknown	Right - origin of primary	Blank(s)	AJCC 6th ed derived from CS manual/coding instructions, v1.0	Blank(s)	Blank(s)	Blank(s)	Localized	25	100	0	0	3	3	0	12	0	25	4 or more regional lymph nodes removed	None; diagnosed at autopsy	No radiation and/or cancer-directed surgery	Surgery performed	None/Unknown	No/Unknown	Alive or dead of other cause	Alive or dead due to cancer	10	Alive	None	Lobectomy/Bilobectomy	25 mm (2.5 cm)	Carcinoid	Typical Carcinoid
33683663	Married (including common law)	White	Male	2004	C34.2-Middle lobe, lung	342	Unknown	Right - origin of primary	Blank(s)	AJCC 6th ed derived from CS manual/coding instructions, v1.0	Blank(s)	Blank(s)	Blank(s)	Localized	22	100	0	0	3	3	0	6	0	33	4 or more regional lymph nodes removed	None; diagnosed at autopsy	No radiation and/or cancer-directed surgery	Surgery performed	None/Unknown	No/Unknown	Alive or dead of other cause	Alive or dead due to cancer	10	Alive	None	Lobectomy/Bilobectomy	22 mm (2.2 cm)	Carcinoid	Typical Carcinoid
33688538	Married (including common law)	White	Female	2004	C34.3-Lower lobe, lung	343	Moderately differentiated; Grade II	Right - origin of primary	Blank(s)	AJCC 6th ed derived from CS manual/coding instructions, v1.0	Blank(s)	Blank(s)	Blank(s)	Localized	999	100	0	0	3	3	0	19	0	33	4 or more regional lymph nodes removed	None; diagnosed at autopsy	No radiation and/or cancer-directed surgery	Surgery performed	None/Unknown	No/Unknown	Alive or dead of other cause	Alive or dead due to cancer	10	Alive	None	No Surgery Of Primary Site	Unknown	Carcinoid	Typical Carcinoid
33689470	Married (including common law)	White	Female	2004	C34.2-Middle lobe, lung	342	Unknown	Right - origin of primary	Blank(s)	AJCC 6th ed derived from CS manual/coding instructions, v1.0	Blank(s)	Blank(s)	Blank(s)	Localized	15	200	0	0	3	3	0	22	0	33	4 or more regional lymph nodes removed	None; diagnosed at autopsy	No radiation and/or cancer-directed surgery	Surgery performed	None/Unknown	No/Unknown	Alive or dead of other cause	Alive or dead due to cancer	10	Alive	None	Lobectomy/Bilobectomy	15 mm (1.5 cm)	Carcinoid	Typical Carcinoid
37235815	Married (including common law)	White	Female	2004	C34.2-Middle lobe, lung	342	Unknown	Right - origin of primary	Blank(s)	AJCC 6th ed derived from CS manual/coding instructions, v1.0	Blank(s)	Blank(s)	Blank(s)	Localized	10	110	0	0	3	3	0	6	0	21	4 or more regional lymph nodes removed	None; diagnosed at autopsy	No radiation and/or cancer-directed surgery	Surgery performed	Recommended, unknown if administered	Yes	Alive or dead of other cause	Alive or dead due to cancer	10	Alive	None	Lobectomy/Bilobectomy	10 mm (1.0 cm)	Carcinoid	Typical Carcinoid
75168266	Married (including common law)	White	Male	2004	C34.2-Middle lobe, lung	342	Unknown	Right - origin of primary	Blank(s)	AJCC 6th ed derived from CS manual/coding instructions, v1.0	Blank(s)	Blank(s)	Blank(s)	Unknown/unstaged	20	999	0	0	Blank(s)	Blank(s)	Blank(s)	0	98	Blank(s)	Blank(s)	Blank(s)	No radiation and/or cancer-directed surgery	Recommended but not performed, unknown reason	None/Unknown	No/Unknown	Alive or dead of other cause	Alive or dead due to cancer	10	Alive	None	Lobectomy/Bilobectomy	20 mm (2.0 cm)	Carcinoid	Typical Carcinoid
18435033	Married (including common law)	White	Female	2005	C34.2-Middle lobe, lung	342	Well differentiated; Grade I	Right - origin of primary	Blank(s)	AJCC 6th ed derived from CS manual/coding instructions, v1.0	Blank(s)	Blank(s)	Blank(s)	Localized	15	100	0	0	3	3	0	4	0	33	4 or more regional lymph nodes removed	None; diagnosed at autopsy	No radiation and/or cancer-directed surgery	Surgery performed	None/Unknown	No/Unknown	Alive or dead of other cause	Alive or dead due to cancer	10	Alive	None	Lobectomy/Bilobectomy	15 mm (1.5 cm)	Carcinoid	Typical Carcinoid
4509947	Single (never married)	White	Female	2006	C34.3-Lower lobe, lung	343	Unknown	Left - origin of primary	Blank(s)	AJCC 6th ed derived from CS manual/coding instructions, v1.0	Blank(s)	Blank(s)	Blank(s)	Localized	40	110	0	0	Blank(s)	Blank(s)	Blank(s)	0	98	0	Blank(s)	Blank(s)	No radiation and/or cancer-directed surgery	Not recommended	Beam radiation	Yes	Alive or dead of other cause	Dead (attributable to causes other than this cancer dx)	10	Dead	None	Partial/Wedge/Segmental Resec., Lingulectomy, Partial Lobectomy, Sleeve Resec.	40 mm (4.0 cm)	Carcinoid	Typical Carcinoid
97073964	Single (never married)	Black	Male	2006	C34.1-Upper lobe, lung	341	Unknown	Left - origin of primary	Blank(s)	AJCC 6th ed derived from CS manual/coding instructions, v1.0	Blank(s)	Blank(s)	Blank(s)	Localized	40	100	0	0	3	0	0	1	0	45	1 to 3 regional lymph nodes removed	None; diagnosed at autopsy	No radiation and/or cancer-directed surgery	Surgery performed	None/Unknown	No/Unknown	Alive or dead of other cause	Alive or dead due to cancer	10	Alive	None	Lobectomy/Bilobectomy	40 mm (4.0 cm)	Carcinoid	Typical Carcinoid
91416808	Widowed	White	Female	2006	C34.1-Upper lobe, lung	341	Poorly differentiated; Grade III	Left - origin of primary	Blank(s)	AJCC 6th ed derived from CS manual/coding instructions, v1.0	Blank(s)	Blank(s)	Blank(s)	Localized	21	300	0	0	3	3	0	4	0	30	4 or more regional lymph nodes removed	None; diagnosed at autopsy	No radiation and/or cancer-directed surgery	Surgery performed	None/Unknown	No/Unknown	Alive or dead of other cause	Alive or dead due to cancer	10	Alive	None	No Surgery Of Primary Site	21 mm (2.1 cm)	Carcinoid	Typical Carcinoid
67141072	Divorced	White	Female	2008	C34.0-Main bronchus	340	Unknown	Left - origin of primary	Blank(s)	AJCC 6th ed derived from CS manual/coding instructions, v1.0	Blank(s)	Blank(s)	Blank(s)	Localized	20	200	0	0	3	3	3	97	0	33	Number of regional lymph nodes removed unknown	None; diagnosed at autopsy	No radiation and/or cancer-directed surgery	Surgery performed	None/Unknown	No/Unknown	Alive or dead of other cause	Dead (attributable to causes other than this cancer dx)	10	Dead	None	Lobectomy/Bilobectomy	20 mm (2.0 cm)	Carcinoid	Typical Carcinoid
97194254	Married (including common law)	White	Female	2008	C34.1-Upper lobe, lung	341	Unknown	Right - origin of primary	Blank(s)	AJCC 6th ed derived from CS manual/coding instructions, v1.0	Blank(s)	Blank(s)	Blank(s)	Localized	13	100	0	0	1	0	0	0	98	0	None	None; diagnosed at autopsy	No radiation and/or cancer-directed surgery	Not recommended	None/Unknown	No/Unknown	Alive or dead of other cause	Dead (attributable to causes other than this cancer dx)	10	Dead	None	Partial/Wedge/Segmental Resec., Lingulectomy, Partial Lobectomy, Sleeve Resec.	13 mm (1.3 cm)	Carcinoid	Typical Carcinoid
50955296	Single (never married)	White	Female	2008	C34.3-Lower lobe, lung	343	Well differentiated; Grade I	Right - origin of primary	Blank(s)	AJCC 6th ed derived from CS manual/coding instructions, v1.0	Blank(s)	Blank(s)	Blank(s)	Localized	48	100	0	0	3	3	0	33	0	33	4 or more regional lymph nodes removed	None; diagnosed at autopsy	No radiation and/or cancer-directed surgery	Surgery performed	None/Unknown	No/Unknown	Alive or dead of other cause	Alive or dead due to cancer	10	Alive	None	Lobectomy/Bilobectomy	48 mm (4.8 cm)	Carcinoid	Typical Carcinoid
34859373	Married (including common law)	White	Female	2010	C34.3-Lower lobe, lung	343	Well differentiated; Grade I	Left - origin of primary	IA	AJCC 6th ed derived from CS manual/coding instructions, v1.0	T1b	N0	M0	Localized	25	100	0	0	3	0	0	0	98	20	None	None; diagnosed at autopsy	No radiation and/or cancer-directed surgery	Surgery performed	None/Unknown	No/Unknown	Alive or dead of other cause	Dead (attributable to causes other than this cancer dx)	10	Dead	None	Lobectomy/Bilobectomy	25 mm (2.5 cm)	Carcinoid	Typical Carcinoid
92672345	Married (including common law)	White	Female	2010	C34.3-Lower lobe, lung	343	Unknown	Right - origin of primary	IB	AJCC 6th ed derived from CS manual/coding instructions, v1.0	T2a	N0	M0	Regional	43	430	0	0	3	0	0	0	98	22	None	None; diagnosed at autopsy	No radiation and/or cancer-directed surgery	Surgery performed	None/Unknown	No/Unknown	Alive or dead of other cause	Dead (attributable to causes other than this cancer dx)	10	Dead	None	Lobectomy/Bilobectomy	43 mm (4.3 cm)	Carcinoid	Typical Carcinoid
98144964	Married (including common law)	White	Male	2011	C34.1-Upper lobe, lung	341	Unknown	Left - origin of primary	IA	AJCC 6th ed derived from CS manual/coding instructions, v1.0	T1b	N0	M0	Localized	21	100	0	0	3	3	0	6	0	33	4 or more regional lymph nodes removed	None; diagnosed at autopsy	No radiation and/or cancer-directed surgery	Surgery performed	None/Unknown	No/Unknown	Alive or dead of other cause	Alive or dead due to cancer	10	Alive	None	Lobectomy/Bilobectomy	21 mm (2.1 cm)	Carcinoid	Typical Carcinoid
98144979	Married (including common law)	White	Male	2011	C34.1-Upper lobe, lung	341	Well differentiated; Grade I	Right - origin of primary	UNK Stage	AJCC 6th ed derived from CS manual/coding instructions, v1.0	T2NOS	N0	M0	Regional	13	465	0	0	1	0	0	0	98	0	None	None; diagnosed at autopsy	No radiation and/or cancer-directed surgery	Not recommended	None/Unknown	No/Unknown	Alive or dead of other cause	Alive or dead due to cancer	10	Alive	None	Lobectomy/Bilobectomy	13 mm (1.3 cm)	Carcinoid	Typical Carcinoid
98160089	Married (including common law)	White	Male	2011	C34.3-Lower lobe, lung	343	Well differentiated; Grade I	Right - origin of primary	IA	AJCC 6th ed derived from CS manual/coding instructions, v1.0	T1a	N0	M0	Localized	13	110	0	0	3	0	0	0	98	46	1 to 3 regional lymph nodes removed	None; diagnosed at autopsy	No radiation and/or cancer-directed surgery	Surgery performed	None/Unknown	No/Unknown	Alive or dead of other cause	Alive or dead due to cancer	10	Alive	None	Lobectomy/Bilobectomy	13 mm (1.3 cm)	Carcinoid	Typical Carcinoid
98165835	Married (including common law)	White	Female	2011	C34.3-Lower lobe, lung	343	Well differentiated; Grade I	Right - origin of primary	IA	AJCC 6th ed derived from CS manual/coding instructions, v1.0	T1b	N0	M0	Localized	30	100	0	0	3	3	0	8	0	30	4 or more regional lymph nodes removed	None; diagnosed at autopsy	No radiation and/or cancer-directed surgery	Surgery performed	None/Unknown	No/Unknown	Alive or dead of other cause	Alive or dead due to cancer	10	Alive	None	Lobectomy/Bilobectomy	30 mm (3.0 cm)	Carcinoid	Typical Carcinoid
19721851	Single (never married)	White	Female	2011	C34.0-Main bronchus	340	Moderately differentiated; Grade II	Right - origin of primary	IA	AJCC 6th ed derived from CS manual/coding instructions, v1.0	T1a	N0	M0	Localized	18	100	0	0	1	0	0	0	98	0	None	None; diagnosed at autopsy	No radiation and/or cancer-directed surgery	Not recommended	None/Unknown	No/Unknown	Alive or dead of other cause	Alive or dead due to cancer	10	Alive	None	Lobectomy/Bilobectomy	18 mm (1.8 cm)	Carcinoid	Typical Carcinoid
69866778	Unknown	White	Male	2011	C34.3-Lower lobe, lung	343	Well differentiated; Grade I	Right - origin of primary	IV	AJCC 6th ed derived from CS manual/coding instructions, v1.0	T3	N1	M1b	Distant	25	430	100	40	3	3	0	9	0	30	4 or more regional lymph nodes removed	None; diagnosed at autopsy	No radiation and/or cancer-directed surgery	Surgery performed	None/Unknown	No/Unknown	Alive or dead of other cause	Alive or dead due to cancer	10	Alive	None	Lobectomy/Bilobectomy	25 mm (2.5 cm)	Carcinoid	Typical Carcinoid
5421383	Widowed	White	Female	2011	C34.1-Upper lobe, lung	341	Well differentiated; Grade I	Left - origin of primary	IA	AJCC 6th ed derived from CS manual/coding instructions, v1.0	T1a	N0	M0	Localized	8	100	0	0	3	3	0	12	0	56	4 or more regional lymph nodes removed	None; diagnosed at autopsy	No radiation and/or cancer-directed surgery	Surgery performed	None/Unknown	No/Unknown	Alive or dead of other cause	Alive or dead due to cancer	10	Alive	None	Partial/Wedge/Segmental Resec., Lingulectomy, Partial Lobectomy, Sleeve Resec.	8 mm (0.8 cm)	Carcinoid	Typical Carcinoid
27071991	Widowed	White	Male	2011	C34.3-Lower lobe, lung	343	Well differentiated; Grade I	Right - origin of primary	IA	AJCC 6th ed derived from CS manual/coding instructions, v1.0	T1a	N0	M0	Localized	6	100	0	0	3	3	0	3	0	30	1 to 3 regional lymph nodes removed	None; diagnosed at autopsy	No radiation and/or cancer-directed surgery	Surgery performed	None/Unknown	No/Unknown	Alive or dead of other cause	Alive or dead due to cancer	10	Alive	None	Partial/Wedge/Segmental Resec., Lingulectomy, Partial Lobectomy, Sleeve Resec.	6 mm (0.6 cm)	Carcinoid	Typical Carcinoid
98180313	Married (including common law)	White	Female	2012	C34.2-Middle lobe, lung	342	Unknown	Right - origin of primary	IA	AJCC 6th ed derived from CS manual/coding instructions, v1.0	T1a	N0	M0	Localized	16	100	0	0	1	0	0	0	98	0	None	None; diagnosed at autopsy	No radiation and/or cancer-directed surgery	Not recommended	Beam radiation	Yes	Alive or dead of other cause	Alive or dead due to cancer	10	Alive	None	Lobectomy/Bilobectomy	16 mm (1.6 cm)	Carcinoid	Typical Carcinoid
98211065	Married (including common law)	White	Male	2012	C34.1-Upper lobe, lung	341	Well differentiated; Grade I	Left - origin of primary	IA	AJCC 6th ed derived from CS manual/coding instructions, v1.0	T1a	N0	M0	Localized	10	100	0	0	3	3	0	12	1	30	4 or more regional lymph nodes removed	None; diagnosed at autopsy	No radiation and/or cancer-directed surgery	Surgery performed	None/Unknown	No/Unknown	Alive or dead of other cause	Alive or dead due to cancer	10	Alive	None	Partial/Wedge/Segmental Resec., Lingulectomy, Partial Lobectomy, Sleeve Resec.	10 mm (1.0 cm)	Carcinoid	Typical Carcinoid
12113498	Single (never married)	White	Female	2012	C34.1-Upper lobe, lung	341	Unknown	Left - origin of primary	IA	AJCC 6th ed derived from CS manual/coding instructions, v1.0	T1b	N0	M0	Localized	25	100	0	0	3	3	0	1	0	21	1 to 3 regional lymph nodes removed	None; diagnosed at autopsy	No radiation and/or cancer-directed surgery	Surgery performed	None/Unknown	No/Unknown	Alive or dead of other cause	Alive or dead due to cancer	10	Alive	None	Partial/Wedge/Segmental Resec., Lingulectomy, Partial Lobectomy, Sleeve Resec.	25 mm (2.5 cm)	Carcinoid	Typical Carcinoid
19746734	Single (never married)	Black	Female	2012	C34.3-Lower lobe, lung	343	Well differentiated; Grade I	Left - origin of primary	IA	AJCC 6th ed derived from CS manual/coding instructions, v1.0	T1a	N0	M0	Localized	10	100	0	0	1	0	0	0	98	0	None	None; diagnosed at autopsy	No radiation and/or cancer-directed surgery	Not recommended	None/Unknown	No/Unknown	Alive or dead of other cause	Alive or dead due to cancer	10	Alive	None	Partial/Wedge/Segmental Resec., Lingulectomy, Partial Lobectomy, Sleeve Resec.	10 mm (1.0 cm)	Carcinoid	Typical Carcinoid
70058422	Widowed	White	Female	2012	C34.1-Upper lobe, lung	341	Well differentiated; Grade I	Left - origin of primary	IA	AJCC 6th ed derived from CS manual/coding instructions, v1.0	T1b	N0	M0	Localized	21	100	0	0	1	0	0	0	98	0	None	None; diagnosed at autopsy	No radiation and/or cancer-directed surgery	Not recommended	None/Unknown	No/Unknown	Alive or dead of other cause	Dead (attributable to causes other than this cancer dx)	10	Dead	None	Partial/Wedge/Segmental Resec., Lingulectomy, Partial Lobectomy, Sleeve Resec.	21 mm (2.1 cm)	Carcinoid	Typical Carcinoid
52988203	Married (including common law)	White	Female	2013	C34.2-Middle lobe, lung	342	Well differentiated; Grade I	Right - origin of primary	IA	AJCC 6th ed derived from CS manual/coding instructions, v1.0	T1a	N0	M0	Localized	15	100	0	0	0	0	3	0	98	24	None	None; diagnosed at autopsy	No radiation and/or cancer-directed surgery	Surgery performed	None/Unknown	No/Unknown	Alive or dead of other cause	Alive or dead due to cancer	10	Alive	None	Partial/Wedge/Segmental Resec., Lingulectomy, Partial Lobectomy, Sleeve Resec.	15 mm (1.5 cm)	Carcinoid	Typical Carcinoid
71454985	Widowed	White	Female	2014	C34.3-Lower lobe, lung	343	Well differentiated; Grade I	Left - origin of primary	IA	AJCC 6th ed derived from CS manual/coding instructions, v1.0	T1a	N0	M0	Localized	2	100	0	0	3	3	0	8	0	33	4 or more regional lymph nodes removed	None; diagnosed at autopsy	No radiation and/or cancer-directed surgery	Surgery performed	None/Unknown	No/Unknown	Alive or dead of other cause	Alive or dead due to cancer	10	Alive	None	Partial/Wedge/Segmental Resec., Lingulectomy, Partial Lobectomy, Sleeve Resec.	Less than or equal to 3mm (0.3 cm)	Carcinoid	Typical Carcinoid
77134082	Widowed	White	Female	2014	C34.1-Upper lobe, lung	341	Unknown	Right - origin of primary	IV	AJCC 6th ed derived from CS manual/coding instructions, v1.0	T2b	N0	M1b	Distant	60	100	0	40	3	0	0	0	98	21	None	Non-primary surgical procedure to other regional sites	No radiation and/or cancer-directed surgery	Surgery performed	None/Unknown	No/Unknown	Alive or dead of other cause	Alive or dead due to cancer	10	Alive	None	No Surgery Of Primary Site	60 mm (6.0 cm)	Carcinoid	Typical Carcinoid
93937361	Widowed	White	Female	2014	C34.2-Middle lobe, lung	342	Well differentiated; Grade I	Right - origin of primary	IIB	AJCC 6th ed derived from CS manual/coding instructions, v1.0	T3	N0	M0	Regional	16	100	0	0	3	3	0	7	0	33	4 or more regional lymph nodes removed	None; diagnosed at autopsy	No radiation and/or cancer-directed surgery	Surgery performed	None/Unknown	No/Unknown	Alive or dead of other cause	Alive or dead due to cancer	10	Alive	None	Lobectomy/Bilobectomy	16 mm (1.6 cm)	Carcinoid	Typical Carcinoid
27207097	Widowed	White	Female	2015	C34.3-Lower lobe, lung	343	Unknown	Right - origin of primary	IV	AJCC 6th ed derived from CS manual/coding instructions, v1.0	T2a	N0	M1b	Distant	31	100	0	40	3	3	0	7	0	22	4 or more regional lymph nodes removed	None; diagnosed at autopsy	No radiation and/or cancer-directed surgery	Surgery performed	None/Unknown	No/Unknown	Alive or dead of other cause	Alive or dead due to cancer	10	Alive	None	No Surgery Of Primary Site	31 mm (3.1 cm)	Carcinoid	Typical Carcinoid
35988378	Widowed	White	Female	2015	C34.9-Lung, NOS	349	Moderately differentiated; Grade II	Right - origin of primary	IIIA	AJCC 6th ed derived from CS manual/coding instructions, v1.0	T4	N0	M0	Distant	29	100	0	0	3	3	0	4	0	21	4 or more regional lymph nodes removed	None; diagnosed at autopsy	No radiation and/or cancer-directed surgery	Surgery performed	None/Unknown	No/Unknown	Alive or dead of other cause	Alive or dead due to cancer	10	Alive	None	Partial/Wedge/Segmental Resec., Lingulectomy, Partial Lobectomy, Sleeve Resec.	29 mm (2.9 cm)	Carcinoid	Typical Carcinoid
71505266	Widowed	White	Female	2015	C34.9-Lung, NOS	349	Unknown	Right - origin of primary	IV	AJCC 6th ed derived from CS manual/coding instructions, v1.0	T4	N0	M1a	Distant	999	810	0	23	0	0	0	0	98	0	None	None; diagnosed at autopsy	No radiation and/or cancer-directed surgery	Not recommended	None/Unknown	No/Unknown	Alive or dead of other cause	Alive or dead due to cancer	10	Alive	None	No Surgery Of Primary Site	Unknown	Carcinoid	Typical Carcinoid
77205429	Widowed	White	Female	2015	C34.3-Lower lobe, lung	343	Well differentiated; Grade I	Left - origin of primary	IB	AJCC 6th ed derived from CS manual/coding instructions, v1.0	T2a	N0	M0	Localized	33	100	0	0	3	0	0	0	98	21	None	None; diagnosed at autopsy	No radiation and/or cancer-directed surgery	Surgery performed	None/Unknown	No/Unknown	Alive or dead of other cause	Alive or dead due to cancer	10	Alive	None	Lobectomy/Bilobectomy	33 mm (3.3 cm)	Carcinoid	Typical Carcinoid
93672631	Widowed	White	Female	2011	C34.1-Upper lobe, lung	341	Well differentiated; Grade I	Left - origin of primary	IIB	AJCC 6th ed derived from CS manual/coding instructions, v1.0	T2	N1	M0	Regional	32	300	100	0	3	3	0	19	1	33	4 or more regional lymph nodes removed	None; diagnosed at autopsy	No radiation and/or cancer-directed surgery	Surgery performed	None/Unknown	No/Unknown	Alive or dead of other cause	Alive or dead due to cancer	11	Alive	None	Lobectomy/Bilobectomy	32 mm (3.2 cm)	Carcinoid	Atypical Carcinoid
19856760	Married (including common law)	White	Female	2015	C34.2-Middle lobe, lung	342	Moderately differentiated; Grade II	Right - origin of primary	IIIA	AJCC 6th ed derived from CS manual/coding instructions, v1.0	T2	N2	M0	Regional	35	100	200	0	3	3	0	6	3	33	4 or more regional lymph nodes removed	None; diagnosed at autopsy	No radiation and/or cancer-directed surgery	Surgery performed	None/Unknown	Yes	Alive or dead of other cause	Alive or dead due to cancer	11	Alive	None	Lobectomy/Bilobectomy	35 mm (3.5 cm)	Carcinoid	Atypical Carcinoid
27190336	Widowed	White	Female	2015	C34.3-Lower lobe, lung	343	Well differentiated; Grade I	Left - origin of primary	IB	AJCC 6th ed derived from CS manual/coding instructions, v1.0	T2	N0	M0	Localized	58	100	0	0	3	3	0	5	0	30	4 or more regional lymph nodes removed	None; diagnosed at autopsy	No radiation and/or cancer-directed surgery	Surgery performed	None/Unknown	No/Unknown	Alive or dead of other cause	Alive or dead due to cancer	11	Alive	None	Lobectomy/Bilobectomy	58 mm (5.8 cm)	Carcinoid	Atypical Carcinoid
27204598	Single (never married)	White	Female	2015	C34.9-Lung, NOS	349	Well differentiated; Grade I	Right - origin of primary	IIB	AJCC 6th ed derived from CS manual/coding instructions, v1.0	T2	N1	M0	Regional	12	400	100	0	3	3	0	6	2	33	4 or more regional lymph nodes removed	None; diagnosed at autopsy	No radiation and/or cancer-directed surgery	Surgery performed	None/Unknown	No/Unknown	Alive or dead of other cause	Alive or dead due to cancer	11	Alive	None	Lobectomy/Bilobectomy	12 mm (1.2 cm)	Carcinoid	Atypical Carcinoid
27210798	Married (including common law)	White	Female	2015	C34.1-Upper lobe, lung	341	Moderately differentiated; Grade II	Right - origin of primary	IIA	AJCC 6th ed derived from CS manual/coding instructions, v1.0	T1	N1	M0	Regional	17	100	100	0	3	3	0	7	1	33	4 or more regional lymph nodes removed	None; diagnosed at autopsy	Radiation after surgery	Surgery performed	Beam radiation	Yes	Alive or dead of other cause	Alive or dead due to cancer	11	Alive	None	Lobectomy/Bilobectomy	17 mm (1.7 cm)	Carcinoid	Atypical Carcinoid
38239295	Married (including common law)	White	Female	2015	C34.1-Upper lobe, lung	341	Unknown	Left - origin of primary	IB	AJCC 6th ed derived from CS manual/coding instructions, v1.0	T2	N0	M0	Localized	31	100	0	0	3	0	0	0	98	21	None	None; diagnosed at autopsy	No radiation and/or cancer-directed surgery	Surgery performed	None/Unknown	No/Unknown	Alive or dead of other cause	Alive or dead due to cancer	11	Alive	None	Partial/Wedge/Segmental Resec., Lingulectomy, Partial Lobectomy, Sleeve Resec.	31 mm (3.1 cm)	Carcinoid	Atypical Carcinoid
41548739	Married (including common law)	Black	Female	2015	C34.2-Middle lobe, lung	342	Unknown	Right - origin of primary	IIIA	AJCC 6th ed derived from CS manual/coding instructions, v1.0	T2	N2	M0	Regional	73	300	200	0	0	1	0	95	95	0	Biopsy or aspiration of regional lymph node, NOS	None; diagnosed at autopsy	Radiation after surgery	Not recommended	Beam radiation	Yes	Alive or dead of other cause	Alive or dead due to cancer	11	Alive	None	No Surgery Of Primary Site	73 mm (7.3 cm)	Carcinoid	Atypical Carcinoid
72767424	Married (including common law)	White	Male	2015	C34.2-Middle lobe, lung	342	Moderately differentiated; Grade II	Right - origin of primary	IIA	AJCC 6th ed derived from CS manual/coding instructions, v1.0	T1	N1	M0	Regional	30	110	100	0	3	3	0	6	1	33	4 or more regional lymph nodes removed	None; diagnosed at autopsy	No radiation and/or cancer-directed surgery	Surgery performed	None/Unknown	Yes	Alive or dead of other cause	Alive or dead due to cancer	11	Alive	None	Lobectomy/Bilobectomy	30 mm (3.0 cm)	Carcinoid	Atypical Carcinoid
77152939	Divorced	White	Male	2015	C34.1-Upper lobe, lung	341	Unknown	Left - origin of primary	IIA	AJCC 6th ed derived from CS manual/coding instructions, v1.0	T1	N1	M0	Regional	20	100	100	0	3	3	0	11	1	33	4 or more regional lymph nodes removed	None; diagnosed at autopsy	No radiation and/or cancer-directed surgery	Surgery performed	None/Unknown	No/Unknown	Alive or dead of other cause	Alive or dead due to cancer	11	Alive	None	Lobectomy/Bilobectomy	20 mm (2.0 cm)	Carcinoid	Atypical Carcinoid
33674682	Married (including common law)	White	Female	2004	C34.2-Middle lobe, lung	342	Unknown	Right - origin of primary	Blank(s)	AJCC 6th ed derived from CS manual/coding instructions, v1.0	Blank(s)	Blank(s)	Blank(s)	Localized	15	100	0	0	3	3	0	8	0	33	4 or more regional lymph nodes removed	None; diagnosed at autopsy	No radiation and/or cancer-directed surgery	Surgery performed	None/Unknown	No/Unknown	Alive or dead of other cause	Alive or dead due to cancer	11	Alive	None	Lobectomy/Bilobectomy	15 mm (1.5 cm)	Carcinoid	Typical Carcinoid
33678787	Married (including common law)	White	Female	2004	C34.3-Lower lobe, lung	343	Unknown	Right - origin of primary	Blank(s)	AJCC 6th ed derived from CS manual/coding instructions, v1.0	Blank(s)	Blank(s)	Blank(s)	Localized	24	100	0	0	3	3	0	2	0	21	Biopsy or aspiration of regional lymph node, NOS	None; diagnosed at autopsy	No radiation and/or cancer-directed surgery	Surgery performed	None/Unknown	No/Unknown	Alive or dead of other cause	Alive or dead due to cancer	11	Alive	None	Lobectomy/Bilobectomy	24 mm (2.4 cm)	Carcinoid	Typical Carcinoid
18423493	Married (including common law)	White	Female	2005	C34.1-Upper lobe, lung	341	Unknown	Right - origin of primary	Blank(s)	AJCC 6th ed derived from CS manual/coding instructions, v1.0	Blank(s)	Blank(s)	Blank(s)	Localized	4	100	0	0	3	3	0	41	0	33	4 or more regional lymph nodes removed	None; diagnosed at autopsy	No radiation and/or cancer-directed surgery	Surgery performed	None/Unknown	No/Unknown	Alive or dead of other cause	Alive or dead due to cancer	11	Alive	None	Partial/Wedge/Segmental Resec., Lingulectomy, Partial Lobectomy, Sleeve Resec.	4 mm (0.4 cm)	Carcinoid	Typical Carcinoid
26161783	Married (including common law)	White	Male	2005	C34.1-Upper lobe, lung	341	Unknown	Left - origin of primary	Blank(s)	AJCC 6th ed derived from CS manual/coding instructions, v1.0	Blank(s)	Blank(s)	Blank(s)	Localized	13	100	0	0	3	0	0	0	98	21	None	None; diagnosed at autopsy	No radiation and/or cancer-directed surgery	Surgery performed	None/Unknown	No/Unknown	Alive or dead of other cause	Alive or dead due to cancer	11	Alive	None	Partial/Wedge/Segmental Resec., Lingulectomy, Partial Lobectomy, Sleeve Resec.	13 mm (1.3 cm)	Carcinoid	Typical Carcinoid
65841277	Married (including common law)	White	Male	2006	C34.3-Lower lobe, lung	343	Unknown	Right - origin of primary	Blank(s)	AJCC 6th ed derived from CS manual/coding instructions, v1.0	Blank(s)	Blank(s)	Blank(s)	Localized	12	100	0	0	3	3	0	12	0	33	4 or more regional lymph nodes removed	None; diagnosed at autopsy	No radiation and/or cancer-directed surgery	Surgery performed	None/Unknown	No/Unknown	Alive or dead of other cause	Alive or dead due to cancer	11	Alive	None	Lobectomy/Bilobectomy	12 mm (1.2 cm)	Carcinoid	Typical Carcinoid
50926204	Widowed	White	Female	2007	C34.8-Overlapping lesion of lung	348	Unknown	Right - origin of primary	Blank(s)	AJCC 6th ed derived from CS manual/coding instructions, v1.0	Blank(s)	Blank(s)	Blank(s)	Localized	25	100	0	0	1	0	0	0	98	0	None	None; diagnosed at autopsy	No radiation and/or cancer-directed surgery	Not recommended	None/Unknown	No/Unknown	Alive or dead of other cause	Dead (attributable to causes other than this cancer dx)	11	Dead	None	Lobectomy/Bilobectomy	25 mm (2.5 cm)	Carcinoid	Typical Carcinoid
92531072	Married (including common law)	White	Male	2008	C34.1-Upper lobe, lung	341	Unknown	Left - origin of primary	Blank(s)	AJCC 6th ed derived from CS manual/coding instructions, v1.0	Blank(s)	Blank(s)	Blank(s)	Localized	9	100	0	0	3	3	0	17	0	22	4 or more regional lymph nodes removed	None; diagnosed at autopsy	No radiation and/or cancer-directed surgery	Surgery performed	None/Unknown	No/Unknown	Alive or dead of other cause	Alive or dead due to cancer	11	Alive	None	Lobectomy/Bilobectomy	9 mm (0.9 cm)	Carcinoid	Typical Carcinoid
92715858	Married (including common law)	White	Male	2008	C34.9-Lung, NOS	349	Unknown	Paired site, but no information concerning laterality	Blank(s)	AJCC 6th ed derived from CS manual/coding instructions, v1.0	Blank(s)	Blank(s)	Blank(s)	Unknown/unstaged	999	999	999	99	3	3	0	1	0	22	1 to 3 regional lymph nodes removed	Non-primary surgical procedure performed	No radiation and/or cancer-directed surgery	Surgery performed	None/Unknown	No/Unknown	Alive or dead of other cause	Dead (attributable to causes other than this cancer dx)	11	Dead	None	No Surgery Of Primary Site	Unknown	Carcinoid	Typical Carcinoid
38097491	Single (never married)	White	Male	2008	C34.1-Upper lobe, lung	341	Unknown	Right - origin of primary	Blank(s)	AJCC 6th ed derived from CS manual/coding instructions, v1.0	Blank(s)	Blank(s)	Blank(s)	Localized	13	100	0	0	3	3	0	98	0	46	4 or more regional lymph nodes removed	None; diagnosed at autopsy	No radiation and/or cancer-directed surgery	Surgery performed	None/Unknown	No/Unknown	Alive or dead of other cause	Alive or dead due to cancer	11	Alive	None	Lobectomy/Bilobectomy	13 mm (1.3 cm)	Carcinoid	Typical Carcinoid
50956001	Single (never married)	Black	Female	2008	C34.3-Lower lobe, lung	343	Unknown	Left - origin of primary	Blank(s)	AJCC 6th ed derived from CS manual/coding instructions, v1.0	Blank(s)	Blank(s)	Blank(s)	Regional	50	400	0	0	3	3	0	32	0	33	4 or more regional lymph nodes removed	None; diagnosed at autopsy	No radiation and/or cancer-directed surgery	Surgery performed	None/Unknown	No/Unknown	Alive or dead of other cause	Alive or dead due to cancer	11	Alive	None	Lobectomy/Bilobectomy	50 mm (5.0 cm)	Carcinoid	Typical Carcinoid
12013081	Married (including common law)	White	Female	2010	C34.1-Upper lobe, lung	341	Unknown	Right - origin of primary	IIIA	AJCC 6th ed derived from CS manual/coding instructions, v1.0	T1b	N2	M0	Regional	22	100	200	0	3	0	0	1	0	30	1 to 3 regional lymph nodes removed	None; diagnosed at autopsy	No radiation and/or cancer-directed surgery	Surgery performed	None/Unknown	No/Unknown	Alive or dead of other cause	Dead (attributable to causes other than this cancer dx)	11	Dead	None	No Surgery Of Primary Site	22 mm (2.2 cm)	Carcinoid	Typical Carcinoid
98125103	Married (including common law)	White	Female	2011	C34.2-Middle lobe, lung	342	Unknown	Right - origin of primary	IA	AJCC 6th ed derived from CS manual/coding instructions, v1.0	T1b	N0	M0	Localized	25	100	0	0	0	0	0	5	0	33	4 or more regional lymph nodes removed	None; diagnosed at autopsy	No radiation and/or cancer-directed surgery	Surgery performed	None/Unknown	No/Unknown	Alive or dead of other cause	Alive or dead due to cancer	11	Alive	None	Lobectomy/Bilobectomy	25 mm (2.5 cm)	Carcinoid	Typical Carcinoid
98135252	Married (including common law)	White	Female	2011	C34.1-Upper lobe, lung	341	Well differentiated; Grade I	Left - origin of primary	IIA	AJCC 6th ed derived from CS manual/coding instructions, v1.0	T2a	N1	M0	Regional	14	200	100	0	1	0	0	0	98	0	None	None; diagnosed at autopsy	No radiation and/or cancer-directed surgery	Not recommended	None/Unknown	No/Unknown	Alive or dead of other cause	Alive or dead due to cancer	11	Alive	None	Lobectomy/Bilobectomy	14 mm (1.4 cm)	Carcinoid	Typical Carcinoid
98139163	Married (including common law)	White	Male	2011	C34.3-Lower lobe, lung	343	Well differentiated; Grade I	Right - origin of primary	IA	AJCC 6th ed derived from CS manual/coding instructions, v1.0	T1a	N0	M0	Localized	17	115	0	0	1	0	0	0	98	0	None	None; diagnosed at autopsy	No radiation and/or cancer-directed surgery	Not recommended	None/Unknown	No/Unknown	Alive or dead of other cause	Alive or dead due to cancer	11	Alive	Non-Primary Surgical Procedure Performed, Unknown If Regional/Distant Site/Node	Partial/Wedge/Segmental Resec., Lingulectomy, Partial Lobectomy, Sleeve Resec.	17 mm (1.7 cm)	Carcinoid	Typical Carcinoid
98152678	Married (including common law)	White	Female	2011	C34.0-Main bronchus	340	Well differentiated; Grade I	Right - origin of primary	IIA	AJCC 6th ed derived from CS manual/coding instructions, v1.0	T2a	N1	M0	Regional	23	400	100	0	3	3	0	10	0	33	4 or more regional lymph nodes removed	None; diagnosed at autopsy	No radiation and/or cancer-directed surgery	Surgery performed	None/Unknown	No/Unknown	Alive or dead of other cause	Alive or dead due to cancer	11	Alive	None	Partial/Wedge/Segmental Resec., Lingulectomy, Partial Lobectomy, Sleeve Resec.	23 mm (2.3 cm)	Carcinoid	Typical Carcinoid
19711145	Single (never married)	Black	Male	2011	C34.1-Upper lobe, lung	341	Well differentiated; Grade I	Right - origin of primary	IIA	AJCC 6th ed derived from CS manual/coding instructions, v1.0	T2b	N0	M0	Localized	60	100	0	0	3	3	0	27	0	33	4 or more regional lymph nodes removed	None; diagnosed at autopsy	No radiation and/or cancer-directed surgery	Surgery performed	None/Unknown	No/Unknown	Alive or dead of other cause	Alive or dead due to cancer	11	Alive	None	No Surgery Of Primary Site	60 mm (6.0 cm)	Carcinoid	Typical Carcinoid
52000934	Single (never married)	White	Male	2011	C34.3-Lower lobe, lung	343	Unknown	Right - origin of primary	IB	AJCC 6th ed derived from CS manual/coding instructions, v1.0	T2a	N0	M0	Localized	35	100	0	0	1	0	0	0	98	0	None	None; diagnosed at autopsy	No radiation and/or cancer-directed surgery	Recommended but not performed, patient refused	None/Unknown	No/Unknown	Alive or dead of other cause	Alive or dead due to cancer	11	Alive	None	Lobectomy/Bilobectomy	35 mm (3.5 cm)	Carcinoid	Typical Carcinoid
6143282	Single (never married)	Other (American Indian/AK Native, Asian/Pacific Islander)	Female	2012	C34.2-Middle lobe, lung	342	Well differentiated; Grade I	Right - origin of primary	IA	AJCC 6th ed derived from CS manual/coding instructions, v1.0	T1b	N0	M0	Localized	22	100	0	0	3	3	0	13	0	33	4 or more regional lymph nodes removed	None; diagnosed at autopsy	No radiation and/or cancer-directed surgery	Surgery performed	None/Unknown	No/Unknown	Alive or dead of other cause	Alive or dead due to cancer	11	Alive	None	Lobectomy/Bilobectomy	22 mm (2.2 cm)	Carcinoid	Typical Carcinoid
6150856	Single (never married)	White	Male	2012	C34.3-Lower lobe, lung	343	Unknown	Right - origin of primary	IIIA	AJCC 6th ed derived from CS manual/coding instructions, v1.0	T2a	N2	M0	Regional	40	100	200	0	3	3	0	8	0	33	4 or more regional lymph nodes removed	None; diagnosed at autopsy	No radiation and/or cancer-directed surgery	Surgery performed	None/Unknown	No/Unknown	Alive or dead of other cause	Alive or dead due to cancer	11	Alive	None	Lobectomy/Bilobectomy	40 mm (4.0 cm)	Carcinoid	Typical Carcinoid
22143259	Single (never married)	White	Male	2012	C34.8-Overlapping lesion of lung	348	Well differentiated; Grade I	Right - origin of primary	IIB	AJCC 6th ed derived from CS manual/coding instructions, v1.0	T3	N0	M0	Localized	85	210	0	0	3	3	0	8	0	33	4 or more regional lymph nodes removed	None; diagnosed at autopsy	No radiation and/or cancer-directed surgery	Surgery performed	None/Unknown	No/Unknown	Alive or dead of other cause	Alive or dead due to cancer	11	Alive	None	Complete/Total/Standard Pneumonectomy; Pneumonectomy, Nos	85 mm (8.5 cm)	Carcinoid	Typical Carcinoid
35879800	Widowed	White	Female	2012	C34.0-Main bronchus	340	Moderately differentiated; Grade II	Left - origin of primary	IA	AJCC 6th ed derived from CS manual/coding instructions, v1.0	T1b	N0	M0	Localized	30	100	0	0	Blank(s)	Blank(s)	Blank(s)	0	98	0	Blank(s)	Blank(s)	No radiation and/or cancer-directed surgery	Not recommended	None/Unknown	No/Unknown	Alive or dead of other cause	Dead (attributable to causes other than this cancer dx)	11	Dead	None	Partial/Wedge/Segmental Resec., Lingulectomy, Partial Lobectomy, Sleeve Resec.	30 mm (3.0 cm)	Carcinoid	Typical Carcinoid
52120789	Married (including common law)	White	Female	2013	C34.2-Middle lobe, lung	342	Well differentiated; Grade I	Right - origin of primary	IA	AJCC 6th ed derived from CS manual/coding instructions, v1.0	T1b	N0	M0	Localized	21	100	0	0	0	0	0	0	98	0	None	None; diagnosed at autopsy	No radiation and/or cancer-directed surgery	Recommended but not performed, patient refused	None/Unknown	No/Unknown	Alive or dead of other cause	Alive or dead due to cancer	11	Alive	None	Lobectomy/Bilobectomy	21 mm (2.1 cm)	Carcinoid	Typical Carcinoid
52127289	Married (including common law)	Other (American Indian/AK Native, Asian/Pacific Islander)	Female	2013	C34.3-Lower lobe, lung	343	Unknown	Right - origin of primary	IV	AJCC 6th ed derived from CS manual/coding instructions, v1.0	T2b	N2	M1b	Distant	51	400	200	43	3	3	0	18	0	56	4 or more regional lymph nodes removed	None; diagnosed at autopsy	No radiation and/or cancer-directed surgery	Surgery performed	None/Unknown	No/Unknown	Alive or dead of other cause	Alive or dead due to cancer	11	Alive	None	No Surgery Of Primary Site	51 mm (5.1 cm)	Carcinoid	Typical Carcinoid
70102363	Married (including common law)	White	Male	2013	C34.3-Lower lobe, lung	343	Moderately differentiated; Grade II	Left - origin of primary	IA	AJCC 6th ed derived from CS manual/coding instructions, v1.0	T1a	N0	M0	Localized	20	100	0	0	3	3	0	12	0	30	4 or more regional lymph nodes removed	None; diagnosed at autopsy	No radiation and/or cancer-directed surgery	Surgery performed	None/Unknown	No/Unknown	Alive or dead of other cause	Alive or dead due to cancer	11	Alive	None	Partial/Wedge/Segmental Resec., Lingulectomy, Partial Lobectomy, Sleeve Resec.	20 mm (2.0 cm)	Carcinoid	Typical Carcinoid
70102427	Married (including common law)	White	Male	2013	C34.3-Lower lobe, lung	343	Well differentiated; Grade I	Left - origin of primary	IA	AJCC 6th ed derived from CS manual/coding instructions, v1.0	T1a	N0	M0	Localized	13	100	0	0	3	0	0	0	98	30	None	None; diagnosed at autopsy	No radiation and/or cancer-directed surgery	Surgery performed	None/Unknown	No/Unknown	Alive or dead of other cause	Alive or dead due to cancer	11	Alive	None	Lobectomy/Bilobectomy	13 mm (1.3 cm)	Carcinoid	Typical Carcinoid
77134662	Widowed	White	Female	2014	C34.3-Lower lobe, lung	343	Well differentiated; Grade I	Right - origin of primary	IV	AJCC 6th ed derived from CS manual/coding instructions, v1.0	T1b	N2	M1b	Distant	26	100	200	40	3	3	0	98	1	33	4 or more regional lymph nodes removed	None; diagnosed at autopsy	No radiation and/or cancer-directed surgery	Surgery performed	None/Unknown	No/Unknown	Alive or dead of other cause	Alive or dead due to cancer	11	Alive	None	No Surgery Of Primary Site	26 mm (2.6 cm)	Carcinoid	Typical Carcinoid
72670818	Divorced	White	Female	2015	C34.3-Lower lobe, lung	343	Well differentiated; Grade I	Left - origin of primary	IA	AJCC 6th ed derived from CS manual/coding instructions, v1.0	T1a	N0	M0	Localized	18	115	0	0	6	6	0	33	0	33	4 or more regional lymph nodes removed	None; diagnosed at autopsy	Radiation prior to surgery	Surgery performed	Beam radiation	Yes	Alive or dead of other cause	Alive or dead due to cancer	11	Alive	None	Lobectomy/Bilobectomy	18 mm (1.8 cm)	Carcinoid	Typical Carcinoid
29260418	Widowed	White	Female	2015	C34.9-Lung, NOS	349	Unknown	Left - origin of primary	IB	AJCC 6th ed derived from CS manual/coding instructions, v1.0	T2a	N0	M0	Regional	38	420	0	0	3	3	0	16	0	33	4 or more regional lymph nodes removed	None; diagnosed at autopsy	No radiation and/or cancer-directed surgery	Surgery performed	None/Unknown	No/Unknown	Alive or dead of other cause	Alive or dead due to cancer	11	Alive	None	Lobectomy/Bilobectomy	38 mm (3.8 cm)	Carcinoid	Typical Carcinoid
38227848	Widowed	White	Female	2015	C34.3-Lower lobe, lung	343	Well differentiated; Grade I	Right - origin of primary	IA	AJCC 6th ed derived from CS manual/coding instructions, v1.0	T1a	N0	M0	Localized	12	100	0	0	3	3	0	11	0	33	4 or more regional lymph nodes removed	None; diagnosed at autopsy	No radiation and/or cancer-directed surgery	Surgery performed	None/Unknown	No/Unknown	Alive or dead of other cause	Alive or dead due to cancer	11	Alive	None	Lobectomy/Bilobectomy	12 mm (1.2 cm)	Carcinoid	Typical Carcinoid
53087025	Widowed	Other (American Indian/AK Native, Asian/Pacific Islander)	Female	2015	C34.2-Middle lobe, lung	342	Well differentiated; Grade I	Right - origin of primary	IA	AJCC 6th ed derived from CS manual/coding instructions, v1.0	T1a	N0	M0	Localized	5	100	0	0	3	3	0	7	1	33	4 or more regional lymph nodes removed	None; diagnosed at autopsy	No radiation and/or cancer-directed surgery	Surgery performed	None/Unknown	No/Unknown	Alive or dead of other cause	Alive or dead due to cancer	11	Alive	None	Lobectomy/Bilobectomy	5 mm (0.5 cm)	Carcinoid	Typical Carcinoid
99160280	Widowed	White	Female	2015	C34.3-Lower lobe, lung	343	Unknown	Left - origin of primary	IA	AJCC 6th ed derived from CS manual/coding instructions, v1.0	T1a	N0	M0	Localized	19	100	0	0	3	3	0	6	2	33	4 or more regional lymph nodes removed	None; diagnosed at autopsy	No radiation and/or cancer-directed surgery	Surgery performed	None/Unknown	No/Unknown	Alive or dead of other cause	Alive or dead due to cancer	11	Alive	None	Partial/Wedge/Segmental Resec., Lingulectomy, Partial Lobectomy, Sleeve Resec.	19 mm (1.9 cm)	Carcinoid	Typical Carcinoid
6232034	Unmarried or Domestic Partner	White	Female	2014	C34.3-Lower lobe, lung	343	Unknown	Right - origin of primary	IB	AJCC 6th ed derived from CS manual/coding instructions, v1.0	T2	N0	M0	Localized	55	100	0	0	3	3	0	18	0	33	4 or more regional lymph nodes removed	None; diagnosed at autopsy	No radiation and/or cancer-directed surgery	Surgery performed	None/Unknown	No/Unknown	Alive or dead of other cause	Alive or dead due to cancer	12	Alive	None	Lobectomy/Bilobectomy	55 mm (5.5 cm)	Carcinoid	Atypical Carcinoid
12189586	Married (including common law)	White	Female	2014	C34.2-Middle lobe, lung	342	Unknown	Right - origin of primary	IA	AJCC 6th ed derived from CS manual/coding instructions, v1.0	T1	N0	M0	Localized	13	100	0	0	3	3	0	8	0	21	4 or more regional lymph nodes removed	None; diagnosed at autopsy	No radiation and/or cancer-directed surgery	Surgery performed	None/Unknown	No/Unknown	Alive or dead of other cause	Alive or dead due to cancer	12	Alive	None	Partial/Wedge/Segmental Resec., Lingulectomy, Partial Lobectomy, Sleeve Resec.	13 mm (1.3 cm)	Carcinoid	Atypical Carcinoid
41557780	Unknown	White	Female	2014	C34.2-Middle lobe, lung	342	Unknown	Right - origin of primary	IV	AJCC 6th ed derived from CS manual/coding instructions, v1.0	T4	N2	M1	Distant	11	100	200	40	0	0	3	0	98	0	None	None; diagnosed at autopsy	No radiation and/or cancer-directed surgery	Not recommended	None/Unknown	Yes	Alive or dead of other cause	Alive or dead due to cancer	12	Alive	None	No Surgery Of Primary Site	11 mm (1.1 cm)	Carcinoid	Atypical Carcinoid
71461124	Married (including common law)	White	Male	2014	C34.9-Lung, NOS	349	Moderately differentiated; Grade II	Left - origin of primary	IV	AJCC 6th ed derived from CS manual/coding instructions, v1.0	T4	N0	M1	Distant	190	700	0	21	1	0	0	0	98	0	None	None; diagnosed at autopsy	No radiation and/or cancer-directed surgery	Not recommended	None/Unknown	Yes	Alive or dead of other cause	Alive or dead due to cancer	12	Alive	None	No Surgery Of Primary Site	Values Under Review	Carcinoid	Atypical Carcinoid
12059903	Married (including common law)	White	Female	2005	C34.3-Lower lobe, lung	343	Unknown	Left - origin of primary	Blank(s)	AJCC 6th ed derived from CS manual/coding instructions, v1.0	Blank(s)	Blank(s)	Blank(s)	Localized	42	100	0	0	0	3	0	5	0	21	4 or more regional lymph nodes removed	None; diagnosed at autopsy	No radiation and/or cancer-directed surgery	Surgery performed	None/Unknown	No/Unknown	Alive or dead of other cause	Alive or dead due to cancer	12	Alive	None	Lobectomy/Bilobectomy	42 mm (4.2 cm)	Carcinoid	Typical Carcinoid
65799619	Married (including common law)	White	Female	2006	C34.1-Upper lobe, lung	341	Unknown	Left - origin of primary	Blank(s)	AJCC 6th ed derived from CS manual/coding instructions, v1.0	Blank(s)	Blank(s)	Blank(s)	Localized	10	100	0	0	0	0	0	0	98	0	None	None; diagnosed at autopsy	No radiation and/or cancer-directed surgery	Not recommended	None/Unknown	No/Unknown	Alive or dead of other cause	Alive or dead due to cancer	12	Alive	None	Partial/Wedge/Segmental Resec., Lingulectomy, Partial Lobectomy, Sleeve Resec.	10 mm (1.0 cm)	Carcinoid	Typical Carcinoid
65827301	Married (including common law)	White	Female	2006	C34.3-Lower lobe, lung	343	Unknown	Left - origin of primary	Blank(s)	AJCC 6th ed derived from CS manual/coding instructions, v1.0	Blank(s)	Blank(s)	Blank(s)	Localized	999	100	0	0	3	0	0	0	98	21	None	None; diagnosed at autopsy	No radiation and/or cancer-directed surgery	Surgery performed	None/Unknown	No/Unknown	Alive or dead of other cause	Alive or dead due to cancer	12	Alive	None	Partial/Wedge/Segmental Resec., Lingulectomy, Partial Lobectomy, Sleeve Resec.	Unknown	Carcinoid	Typical Carcinoid
76070333	Married (including common law)	White	Male	2008	C34.1-Upper lobe, lung	341	Unknown	Right - origin of primary	Blank(s)	AJCC 6th ed derived from CS manual/coding instructions, v1.0	Blank(s)	Blank(s)	Blank(s)	Localized	13	100	0	0	1	0	0	0	98	0	None	None; diagnosed at autopsy	No radiation and/or cancer-directed surgery	Not recommended	None/Unknown	No/Unknown	Alive or dead of other cause	Dead (attributable to causes other than this cancer dx)	12	Dead	None	Partial/Wedge/Segmental Resec., Lingulectomy, Partial Lobectomy, Sleeve Resec.	13 mm (1.3 cm)	Carcinoid	Typical Carcinoid
11183249	Single (never married)	White	Male	2008	C34.3-Lower lobe, lung	343	Unknown	Right - origin of primary	Blank(s)	AJCC 6th ed derived from CS manual/coding instructions, v1.0	Blank(s)	Blank(s)	Blank(s)	Regional	9	400	0	0	3	3	0	4	0	30	4 or more regional lymph nodes removed	None; diagnosed at autopsy	No radiation and/or cancer-directed surgery	Surgery performed	None/Unknown	No/Unknown	Alive or dead of other cause	Alive or dead due to cancer	12	Alive	None	Lobectomy/Bilobectomy	9 mm (0.9 cm)	Carcinoid	Typical Carcinoid
22079815	Single (never married)	White	Male	2008	C34.3-Lower lobe, lung	343	Unknown	Left - origin of primary	Blank(s)	AJCC 6th ed derived from CS manual/coding instructions, v1.0	Blank(s)	Blank(s)	Blank(s)	Localized	21	100	0	0	3	3	0	1	0	30	1 to 3 regional lymph nodes removed	None; diagnosed at autopsy	No radiation and/or cancer-directed surgery	Surgery performed	None/Unknown	No/Unknown	Alive or dead of other cause	Alive or dead due to cancer	12	Alive	None	Lobectomy/Bilobectomy	21 mm (2.1 cm)	Carcinoid	Typical Carcinoid
44099602	Single (never married)	White	Male	2008	C34.3-Lower lobe, lung	343	Unknown	Right - origin of primary	Blank(s)	AJCC 6th ed derived from CS manual/coding instructions, v1.0	Blank(s)	Blank(s)	Blank(s)	Regional	18	650	0	0	3	3	0	97	0	33	Number of regional lymph nodes removed unknown	None; diagnosed at autopsy	No radiation and/or cancer-directed surgery	Surgery performed	None/Unknown	No/Unknown	Alive or dead of other cause	Alive or dead due to cancer	12	Alive	None	No Surgery Of Primary Site	18 mm (1.8 cm)	Carcinoid	Typical Carcinoid
93697961	Married (including common law)	White	Female	2011	C34.3-Lower lobe, lung	343	Well differentiated; Grade I	Right - origin of primary	IA	AJCC 6th ed derived from CS manual/coding instructions, v1.0	T1a	N0	M0	Localized	12	100	0	0	1	0	0	0	98	12	None	None; diagnosed at autopsy	No radiation and/or cancer-directed surgery	Surgery performed	None/Unknown	No/Unknown	Alive or dead of other cause	Alive or dead due to cancer	12	Alive	None	Lobectomy/Bilobectomy	12 mm (1.2 cm)	Carcinoid	Typical Carcinoid
93721797	Married (including common law)	White	Female	2011	C34.1-Upper lobe, lung	341	Well differentiated; Grade I	Left - origin of primary	IA	AJCC 6th ed derived from CS manual/coding instructions, v1.0	T1a	N0	M0	Localized	8	115	0	0	3	0	0	0	98	20	None	None; diagnosed at autopsy	No radiation and/or cancer-directed surgery	Surgery performed	None/Unknown	No/Unknown	Alive or dead of other cause	Alive or dead due to cancer	12	Alive	None	Lobectomy/Bilobectomy	8 mm (0.8 cm)	Carcinoid	Typical Carcinoid
93724827	Married (including common law)	White	Female	2011	C34.1-Upper lobe, lung	341	Well differentiated; Grade I	Right - origin of primary	IA	AJCC 6th ed derived from CS manual/coding instructions, v1.0	T1a	N0	M0	Localized	14	115	0	0	1	0	0	0	98	0	None	None; diagnosed at autopsy	No radiation and/or cancer-directed surgery	Not recommended	None/Unknown	No/Unknown	Alive or dead of other cause	Alive or dead due to cancer	12	Alive	None	Lobectomy/Bilobectomy	14 mm (1.4 cm)	Carcinoid	Typical Carcinoid
93788424	Married (including common law)	White	Female	2011	C34.1-Upper lobe, lung	341	Well differentiated; Grade I	Left - origin of primary	IA	AJCC 6th ed derived from CS manual/coding instructions, v1.0	T1b	N0	M0	Localized	28	300	0	0	3	3	0	8	0	30	4 or more regional lymph nodes removed	None; diagnosed at autopsy	No radiation and/or cancer-directed surgery	Surgery performed	None/Unknown	No/Unknown	Alive or dead of other cause	Alive or dead due to cancer	12	Alive	None	Lobectomy/Bilobectomy	28 mm (2.8 cm)	Carcinoid	Typical Carcinoid
98129366	Married (including common law)	White	Male	2011	C34.0-Main bronchus	340	Well differentiated; Grade I	Left - origin of primary	IB	AJCC 6th ed derived from CS manual/coding instructions, v1.0	T2a	N0	M0	Localized	33	200	0	0	0	0	0	0	98	0	None	None; diagnosed at autopsy	No radiation and/or cancer-directed surgery	Not recommended	None/Unknown	No/Unknown	Alive or dead of other cause	Alive or dead due to cancer	12	Alive	None	Local Surgical Excision Or Destruction Of Lesion	33 mm (3.3 cm)	Carcinoid	Typical Carcinoid
93716002	Unknown	White	Female	2011	C34.3-Lower lobe, lung	343	Unknown	Left - origin of primary	IA	AJCC 6th ed derived from CS manual/coding instructions, v1.0	T1a	N0	M0	Localized	18	100	0	0	0	0	3	95	95	0	Biopsy or aspiration of regional lymph node, NOS	None; diagnosed at autopsy	No radiation and/or cancer-directed surgery	Not recommended	None/Unknown	No/Unknown	Alive or dead of other cause	Alive or dead due to cancer	12	Alive	None	Partial/Wedge/Segmental Resec., Lingulectomy, Partial Lobectomy, Sleeve Resec.	18 mm (1.8 cm)	Carcinoid	Typical Carcinoid
12092314	Single (never married)	White	Male	2012	C34.2-Middle lobe, lung	342	Unknown	Right - origin of primary	IA	AJCC 6th ed derived from CS manual/coding instructions, v1.0	T1a	N0	M0	Localized	17	115	0	0	3	3	0	1	0	33	Number of regional lymph nodes removed unknown	None; diagnosed at autopsy	No radiation and/or cancer-directed surgery	Surgery performed	None/Unknown	No/Unknown	Alive or dead of other cause	Alive or dead due to cancer	12	Alive	None	Lobectomy/Bilobectomy	17 mm (1.7 cm)	Carcinoid	Typical Carcinoid
38180021	Single (never married)	White	Female	2012	C34.3-Lower lobe, lung	343	Well differentiated; Grade I	Right - origin of primary	IA	AJCC 6th ed derived from CS manual/coding instructions, v1.0	T1a	N0	M0	Localized	13	110	0	0	3	3	0	6	1	33	4 or more regional lymph nodes removed	None; diagnosed at autopsy	No radiation and/or cancer-directed surgery	Surgery performed	None/Unknown	No/Unknown	Alive or dead of other cause	Alive or dead due to cancer	12	Alive	None	Lobectomy/Bilobectomy	13 mm (1.3 cm)	Carcinoid	Typical Carcinoid
38191647	Single (never married)	White	Female	2012	C34.3-Lower lobe, lung	343	Well differentiated; Grade I	Left - origin of primary	IA	AJCC 6th ed derived from CS manual/coding instructions, v1.0	T1b	N0	M0	Localized	25	100	0	0	1	0	0	0	98	99	None	Unknown; death certificate only	No radiation and/or cancer-directed surgery	Unknown; death certificate; or autopsy only (2003+)	None/Unknown	No/Unknown	Alive or dead of other cause	Alive or dead due to cancer	12	Alive	None	Lobectomy/Bilobectomy	25 mm (2.5 cm)	Carcinoid	Typical Carcinoid
52133432	Married (including common law)	Black	Male	2013	C34.2-Middle lobe, lung	342	Unknown	Right - origin of primary	UNK Stage	AJCC 6th ed derived from CS manual/coding instructions, v1.0	TX	NX	M0	Unknown/unstaged	999	999	999	99	3	3	0	6	0	33	4 or more regional lymph nodes removed	None; diagnosed at autopsy	No radiation and/or cancer-directed surgery	Surgery performed	None/Unknown	No/Unknown	Alive or dead of other cause	Alive or dead due to cancer	12	Alive	None	No Surgery Of Primary Site	Unknown	Carcinoid	Typical Carcinoid
52940773	Married (including common law)	White	Male	2013	C34.1-Upper lobe, lung	341	Well differentiated; Grade I	Right - origin of primary	IB	AJCC 6th ed derived from CS manual/coding instructions, v1.0	T2a	N0	M0	Localized	35	100	0	0	0	0	0	0	98	99	Unknown or not applicable	Unknown; death certificate only	No radiation and/or cancer-directed surgery	Unknown; death certificate; or autopsy only (2003+)	None/Unknown	No/Unknown	Alive or dead of other cause	Alive or dead due to cancer	12	Alive	None	Lobectomy/Bilobectomy	35 mm (3.5 cm)	Carcinoid	Typical Carcinoid
52943590	Married (including common law)	White	Male	2013	C34.2-Middle lobe, lung	342	Unknown	Right - origin of primary	IIIA	AJCC 6th ed derived from CS manual/coding instructions, v1.0	T1b	N2	M0	Regional	27	100	200	0	3	3	0	2	0	21	1 to 3 regional lymph nodes removed	None; diagnosed at autopsy	No radiation and/or cancer-directed surgery	Surgery performed	None/Unknown	No/Unknown	Alive or dead of other cause	Alive or dead due to cancer	12	Alive	None	Lobectomy/Bilobectomy	27 mm (2.7 cm)	Carcinoid	Typical Carcinoid
70084195	Married (including common law)	White	Female	2013	C34.1-Upper lobe, lung	341	Unknown	Left - origin of primary	IIA	AJCC 6th ed derived from CS manual/coding instructions, v1.0	T1a	N1	M0	Regional	15	100	100	0	3	0	0	0	98	21	None	None; diagnosed at autopsy	No radiation and/or cancer-directed surgery	Surgery performed	None/Unknown	No/Unknown	Alive or dead of other cause	Alive or dead due to cancer	12	Alive	None	Lobectomy/Bilobectomy	15 mm (1.5 cm)	Carcinoid	Typical Carcinoid
70102394	Married (including common law)	White	Female	2013	C34.1-Upper lobe, lung	341	Well differentiated; Grade I	Left - origin of primary	IA	AJCC 6th ed derived from CS manual/coding instructions, v1.0	T1b	N0	M0	Localized	26	100	0	0	1	0	0	0	98	0	None	None; diagnosed at autopsy	No radiation and/or cancer-directed surgery	Not recommended	None/Unknown	No/Unknown	Alive or dead of other cause	Alive or dead due to cancer	12	Alive	None	Lobectomy/Bilobectomy	26 mm (2.6 cm)	Carcinoid	Typical Carcinoid
27194888	Widowed	White	Female	2014	C34.3-Lower lobe, lung	343	Well differentiated; Grade I	Left - origin of primary	IA	AJCC 6th ed derived from CS manual/coding instructions, v1.0	T1b	N0	M0	Localized	23	100	0	0	3	0	0	0	98	21	None	None; diagnosed at autopsy	No radiation and/or cancer-directed surgery	Surgery performed	None/Unknown	No/Unknown	Alive or dead of other cause	Alive or dead due to cancer	12	Alive	None	Lobectomy/Bilobectomy	23 mm (2.3 cm)	Carcinoid	Typical Carcinoid
35950889	Widowed	White	Female	2014	C34.1-Upper lobe, lung	341	Unknown	Left - origin of primary	IIIB	AJCC 6th ed derived from CS manual/coding instructions, v1.0	T4	N2	M0	Regional	999	700	200	0	0	3	1	1	0	33	1 to 3 regional lymph nodes removed	None; diagnosed at autopsy	No radiation and/or cancer-directed surgery	Surgery performed	None/Unknown	No/Unknown	Alive or dead of other cause	Alive or dead due to cancer	12	Alive	None	No Surgery Of Primary Site	Unknown	Carcinoid	Typical Carcinoid
71338647	Widowed	White	Female	2014	C34.2-Middle lobe, lung	342	Unknown	Right - origin of primary	IA	AJCC 6th ed derived from CS manual/coding instructions, v1.0	T1a	N0	M0	Localized	990	100	0	0	3	3	0	2	0	21	None	None; diagnosed at autopsy	No radiation and/or cancer-directed surgery	Surgery performed	None/Unknown	No/Unknown	Alive or dead of other cause	Alive or dead due to cancer	12	Alive	None	Partial/Wedge/Segmental Resec., Lingulectomy, Partial Lobectomy, Sleeve Resec.	Microscopic focus of foci only	Carcinoid	Typical Carcinoid
71348405	Widowed	White	Male	2014	C34.3-Lower lobe, lung	343	Well differentiated; Grade I	Left - origin of primary	UNK Stage	AJCC 6th ed derived from CS manual/coding instructions, v1.0	T2NOS	N0	M0	Regional	999	400	0	0	3	3	0	14	0	33	4 or more regional lymph nodes removed	None; diagnosed at autopsy	No radiation and/or cancer-directed surgery	Surgery performed	None/Unknown	No/Unknown	Alive or dead of other cause	Alive or dead due to cancer	12	Alive	None	No Surgery Of Primary Site	Unknown	Carcinoid	Typical Carcinoid
71403195	Widowed	White	Female	2014	C34.2-Middle lobe, lung	342	Moderately differentiated; Grade II	Right - origin of primary	IA	AJCC 6th ed derived from CS manual/coding instructions, v1.0	T1b	N0	M0	Localized	21	100	0	0	1	0	0	0	98	0	None	None; diagnosed at autopsy	No radiation and/or cancer-directed surgery	Not recommended	None/Unknown	No/Unknown	Alive or dead of other cause	Alive or dead due to cancer	12	Alive	None	Lobectomy/Bilobectomy	21 mm (2.1 cm)	Carcinoid	Typical Carcinoid
71483213	Widowed	White	Female	2014	C34.1-Upper lobe, lung	341	Well differentiated; Grade I	Left - origin of primary	IA	AJCC 6th ed derived from CS manual/coding instructions, v1.0	T1b	N0	M0	Localized	21	100	0	0	3	3	0	22	0	33	4 or more regional lymph nodes removed	None; diagnosed at autopsy	No radiation and/or cancer-directed surgery	Surgery performed	None/Unknown	No/Unknown	Alive or dead of other cause	Alive or dead due to cancer	12	Alive	None	No Surgery Of Primary Site	21 mm (2.1 cm)	Carcinoid	Typical Carcinoid
72616425	Widowed	White	Female	2014	C34.9-Lung, NOS	349	Moderately differentiated; Grade II	Right - origin of primary	UNK Stage	AJCC 6th ed derived from CS manual/coding instructions, v1.0	TX	NX	M0	Unknown/unstaged	999	999	999	99	3	3	0	25	0	33	4 or more regional lymph nodes removed	None; diagnosed at autopsy	No radiation and/or cancer-directed surgery	Surgery performed	None/Unknown	No/Unknown	Alive or dead of other cause	Alive or dead due to cancer	12	Alive	None	No Surgery Of Primary Site	Unknown	Carcinoid	Typical Carcinoid
94973916	Widowed	White	Female	2014	C34.3-Lower lobe, lung	343	Unknown	Right - origin of primary	IIB	AJCC 6th ed derived from CS manual/coding instructions, v1.0	T3	N0	M0	Regional	19	100	0	0	3	3	0	3	0	33	1 to 3 regional lymph nodes removed	None; diagnosed at autopsy	No radiation and/or cancer-directed surgery	Surgery performed	None/Unknown	No/Unknown	Alive or dead of other cause	Alive or dead due to cancer	12	Alive	None	Partial/Wedge/Segmental Resec., Lingulectomy, Partial Lobectomy, Sleeve Resec.	19 mm (1.9 cm)	Carcinoid	Typical Carcinoid
6300507	Widowed	Black	Female	2015	C34.1-Upper lobe, lung	341	Unknown	Right - origin of primary	IA	AJCC 6th ed derived from CS manual/coding instructions, v1.0	T1a	N0	M0	Localized	10	100	0	0	3	3	0	4	0	21	4 or more regional lymph nodes removed	None; diagnosed at autopsy	No radiation and/or cancer-directed surgery	Surgery performed	None/Unknown	No/Unknown	Alive or dead of other cause	Alive or dead due to cancer	12	Alive	None	Lobectomy/Bilobectomy	10 mm (1.0 cm)	Carcinoid	Typical Carcinoid
27222868	Widowed	White	Female	2015	C34.2-Middle lobe, lung	342	Unknown	Right - origin of primary	IIB	AJCC 6th ed derived from CS manual/coding instructions, v1.0	T3	N0	M0	Regional	9	100	0	0	3	3	0	4	0	21	4 or more regional lymph nodes removed	None; diagnosed at autopsy	No radiation and/or cancer-directed surgery	Surgery performed	None/Unknown	No/Unknown	Alive or dead of other cause	Alive or dead due to cancer	12	Alive	None	Partial/Wedge/Segmental Resec., Lingulectomy, Partial Lobectomy, Sleeve Resec.	9 mm (0.9 cm)	Carcinoid	Typical Carcinoid
27223567	Widowed	White	Male	2015	C34.9-Lung, NOS	349	Unknown	Paired site, but no information concerning laterality	IV	AJCC 6th ed derived from CS manual/coding instructions, v1.0	TX	N3	M1a	Distant	999	999	600	20	3	3	0	6	0	33	4 or more regional lymph nodes removed	None; diagnosed at autopsy	No radiation and/or cancer-directed surgery	Surgery performed	None/Unknown	No/Unknown	Alive or dead of other cause	Alive or dead due to cancer	12	Alive	None	No Surgery Of Primary Site	Unknown	Carcinoid	Typical Carcinoid
27179104	Married (including common law)	White	Female	2014	C34.1-Upper lobe, lung	341	Well differentiated; Grade I	Left - origin of primary	IIIB	AJCC 6th ed derived from CS manual/coding instructions, v1.0	T4	N2	M0	Regional	53	700	200	0	3	3	0	4	2	56	4 or more regional lymph nodes removed	None; diagnosed at autopsy	No radiation and/or cancer-directed surgery	Surgery performed	None/Unknown	Yes	Alive or dead of other cause	Alive or dead due to cancer	13	Alive	None	Radical Pneumonectomy (Complete Pneumonectomy Plus Dissection Of Mediastinal LN)	53 mm (5.3 cm)	Carcinoid	Atypical Carcinoid
71478238	Married (including common law)	White	Male	2014	C34.3-Lower lobe, lung	343	Poorly differentiated; Grade III	Right - origin of primary	IB	AJCC 6th ed derived from CS manual/coding instructions, v1.0	T2	N0	M0	Localized	45	100	0	0	3	3	0	32	0	33	4 or more regional lymph nodes removed	None; diagnosed at autopsy	No radiation and/or cancer-directed surgery	Surgery performed	None/Unknown	No/Unknown	Alive or dead of other cause	Alive or dead due to cancer	13	Alive	None	Lobectomy/Bilobectomy	45 mm (4.5 cm)	Carcinoid	Atypical Carcinoid
94904581	Married (including common law)	White	Male	2014	C34.2-Middle lobe, lung	342	Moderately differentiated; Grade II	Right - origin of primary	IIB	AJCC 6th ed derived from CS manual/coding instructions, v1.0	T2	N1	M0	Regional	35	100	100	0	3	3	0	7	2	33	4 or more regional lymph nodes removed	None; diagnosed at autopsy	No radiation and/or cancer-directed surgery	Surgery performed	None/Unknown	No/Unknown	Alive or dead of other cause	Alive or dead due to cancer	13	Alive	None	Lobectomy/Bilobectomy	35 mm (3.5 cm)	Carcinoid	Atypical Carcinoid
99089739	Single (never married)	White	Female	2014	C34.3-Lower lobe, lung	343	Moderately differentiated; Grade II	Left - origin of primary	IA	AJCC 6th ed derived from CS manual/coding instructions, v1.0	T1	N0	M0	Localized	20	100	0	0	3	3	0	97	0	30	Number of regional lymph nodes removed unknown	None; diagnosed at autopsy	No radiation and/or cancer-directed surgery	Surgery performed	None/Unknown	No/Unknown	Alive or dead of other cause	Alive or dead due to cancer	13	Alive	None	Lobectomy/Bilobectomy	20 mm (2.0 cm)	Carcinoid	Atypical Carcinoid
33665355	Married (including common law)	White	Female	2004	C34.1-Upper lobe, lung	341	Unknown	Right - origin of primary	Blank(s)	AJCC 6th ed derived from CS manual/coding instructions, v1.0	Blank(s)	Blank(s)	Blank(s)	Localized	20	100	0	0	3	0	0	0	98	20	None	None; diagnosed at autopsy	No radiation and/or cancer-directed surgery	Surgery performed	None/Unknown	No/Unknown	Alive or dead of other cause	Alive or dead due to cancer	13	Alive	None	Lobectomy/Bilobectomy	20 mm (2.0 cm)	Carcinoid	Typical Carcinoid
33674092	Married (including common law)	Other (American Indian/AK Native, Asian/Pacific Islander)	Male	2004	C34.3-Lower lobe, lung	343	Moderately differentiated; Grade II	Right - origin of primary	Blank(s)	AJCC 6th ed derived from CS manual/coding instructions, v1.0	Blank(s)	Blank(s)	Blank(s)	Localized	28	200	0	0	3	0	0	0	98	21	None	None; diagnosed at autopsy	No radiation and/or cancer-directed surgery	Surgery performed	None/Unknown	No/Unknown	Alive or dead of other cause	Alive or dead due to cancer	13	Alive	None	Lobectomy/Bilobectomy	28 mm (2.8 cm)	Carcinoid	Typical Carcinoid
11064619	Married (including common law)	White	Female	2005	C34.8-Overlapping lesion of lung	348	Unknown	Right - origin of primary	Blank(s)	AJCC 6th ed derived from CS manual/coding instructions, v1.0	Blank(s)	Blank(s)	Blank(s)	Regional	999	450	0	0	3	3	0	2	0	21	1 to 3 regional lymph nodes removed	None; diagnosed at autopsy	No radiation and/or cancer-directed surgery	Surgery performed	None/Unknown	No/Unknown	Alive or dead of other cause	Alive or dead due to cancer	13	Alive	None	Lobectomy/Bilobectomy	Unknown	Carcinoid	Typical Carcinoid
11073980	Married (including common law)	White	Female	2005	C34.1-Upper lobe, lung	341	Unknown	Left - origin of primary	Blank(s)	AJCC 6th ed derived from CS manual/coding instructions, v1.0	Blank(s)	Blank(s)	Blank(s)	Localized	12	110	0	0	3	3	0	5	2	33	4 or more regional lymph nodes removed	None; diagnosed at autopsy	No radiation and/or cancer-directed surgery	Surgery performed	None/Unknown	No/Unknown	Alive or dead of other cause	Alive or dead due to cancer	13	Alive	None	Lobectomy/Bilobectomy	12 mm (1.2 cm)	Carcinoid	Typical Carcinoid
18430607	Married (including common law)	White	Female	2005	C34.3-Lower lobe, lung	343	Unknown	Right - origin of primary	Blank(s)	AJCC 6th ed derived from CS manual/coding instructions, v1.0	Blank(s)	Blank(s)	Blank(s)	Regional	40	650	200	0	3	0	0	0	98	21	None	None; diagnosed at autopsy	No radiation and/or cancer-directed surgery	Surgery performed	None/Unknown	No/Unknown	Alive or dead of other cause	Alive or dead due to cancer	13	Alive	None	Lobectomy/Bilobectomy	40 mm (4.0 cm)	Carcinoid	Typical Carcinoid
65771943	Married (including common law)	White	Male	2006	C34.3-Lower lobe, lung	343	Unknown	Left - origin of primary	Blank(s)	AJCC 6th ed derived from CS manual/coding instructions, v1.0	Blank(s)	Blank(s)	Blank(s)	Regional	2	650	0	0	3	3	0	25	0	33	4 or more regional lymph nodes removed	None; diagnosed at autopsy	No radiation and/or cancer-directed surgery	Surgery performed	None/Unknown	No/Unknown	Alive or dead of other cause	Alive or dead due to cancer	13	Alive	None	Lobectomy/Bilobectomy	Less than or equal to 3mm (0.3 cm)	Carcinoid	Typical Carcinoid
65819921	Married (including common law)	White	Female	2006	C34.3-Lower lobe, lung	343	Unknown	Right - origin of primary	Blank(s)	AJCC 6th ed derived from CS manual/coding instructions, v1.0	Blank(s)	Blank(s)	Blank(s)	Localized	15	110	0	0	1	0	0	0	98	0	None	None; diagnosed at autopsy	No radiation and/or cancer-directed surgery	Not recommended	Beam radiation	Yes	Alive or dead of other cause	Alive or dead due to cancer	13	Alive	None	Lobectomy/Bilobectomy	15 mm (1.5 cm)	Carcinoid	Typical Carcinoid
80072735	Widowed	White	Female	2006	C34.1-Upper lobe, lung	341	Unknown	Right - origin of primary	Blank(s)	AJCC 6th ed derived from CS manual/coding instructions, v1.0	Blank(s)	Blank(s)	Blank(s)	Localized	34	100	0	0	3	3	0	5	0	80	4 or more regional lymph nodes removed	None; diagnosed at autopsy	No radiation and/or cancer-directed surgery	Surgery performed	None/Unknown	No/Unknown	Alive or dead of other cause	Alive or dead due to cancer	13	Alive	None	No Surgery Of Primary Site	34 mm (3.4 cm)	Carcinoid	Typical Carcinoid
91586805	Married (including common law)	White	Female	2008	C34.1-Upper lobe, lung	341	Unknown	Left - origin of primary	Blank(s)	AJCC 6th ed derived from CS manual/coding instructions, v1.0	Blank(s)	Blank(s)	Blank(s)	Localized	20	100	0	0	1	0	0	0	98	0	None	None; diagnosed at autopsy	No radiation and/or cancer-directed surgery	Not recommended	None/Unknown	No/Unknown	Alive or dead of other cause	Alive or dead due to cancer	13	Alive	None	Lobectomy/Bilobectomy	20 mm (2.0 cm)	Carcinoid	Typical Carcinoid
5296398	Single (never married)	White	Female	2008	C34.3-Lower lobe, lung	343	Unknown	Right - origin of primary	Blank(s)	AJCC 6th ed derived from CS manual/coding instructions, v1.0	Blank(s)	Blank(s)	Blank(s)	Localized	9	300	0	0	3	3	0	4	0	30	4 or more regional lymph nodes removed	None; diagnosed at autopsy	No radiation and/or cancer-directed surgery	Surgery performed	None/Unknown	No/Unknown	Alive or dead of other cause	Alive or dead due to cancer	13	Alive	None	Partial/Wedge/Segmental Resec., Lingulectomy, Partial Lobectomy, Sleeve Resec.	9 mm (0.9 cm)	Carcinoid	Typical Carcinoid
18541281	Single (never married)	Black	Female	2008	C34.1-Upper lobe, lung	341	Unknown	Left - origin of primary	Blank(s)	AJCC 6th ed derived from CS manual/coding instructions, v1.0	Blank(s)	Blank(s)	Blank(s)	Localized	23	100	0	0	3	3	0	1	0	30	1 to 3 regional lymph nodes removed	None; diagnosed at autopsy	No radiation and/or cancer-directed surgery	Surgery performed	None/Unknown	No/Unknown	Alive or dead of other cause	Alive or dead due to cancer	13	Alive	None	Partial/Wedge/Segmental Resec., Lingulectomy, Partial Lobectomy, Sleeve Resec.	23 mm (2.3 cm)	Carcinoid	Typical Carcinoid
18543449	Single (never married)	White	Male	2008	C34.3-Lower lobe, lung	343	Unknown	Left - origin of primary	Blank(s)	AJCC 6th ed derived from CS manual/coding instructions, v1.0	Blank(s)	Blank(s)	Blank(s)	Regional	28	100	100	0	9	0	0	0	98	0	None	None; diagnosed at autopsy	No radiation and/or cancer-directed surgery	Not recommended	None/Unknown	No/Unknown	Alive or dead of other cause	Alive or dead due to cancer	13	Alive	None	Lobectomy/Bilobectomy	28 mm (2.8 cm)	Carcinoid	Typical Carcinoid
41402398	Married (including common law)	White	Female	2009	C34.3-Lower lobe, lung	343	Well differentiated; Grade I	Right - origin of primary	Blank(s)	AJCC 6th ed derived from CS manual/coding instructions, v1.0	Blank(s)	Blank(s)	Blank(s)	Localized	13	100	0	0	Blank(s)	Blank(s)	Blank(s)	1	0	30	Blank(s)	Blank(s)	No radiation and/or cancer-directed surgery	Surgery performed	None/Unknown	No/Unknown	Alive or dead of other cause	Dead (attributable to causes other than this cancer dx)	13	Dead	None	Partial/Wedge/Segmental Resec., Lingulectomy, Partial Lobectomy, Sleeve Resec.	13 mm (1.3 cm)	Carcinoid	Typical Carcinoid
11206396	Single (never married)	White	Female	2009	C34.3-Lower lobe, lung	343	Unknown	Left - origin of primary	Blank(s)	AJCC 6th ed derived from CS manual/coding instructions, v1.0	Blank(s)	Blank(s)	Blank(s)	Localized	20	110	0	0	Blank(s)	Blank(s)	Blank(s)	0	98	0	None	None; diagnosed at autopsy	No radiation and/or cancer-directed surgery	Not recommended	None/Unknown	No/Unknown	Alive or dead of other cause	Dead (attributable to causes other than this cancer dx)	13	Dead	None	Lobectomy/Bilobectomy	20 mm (2.0 cm)	Carcinoid	Typical Carcinoid
68678216	Single (never married)	White	Female	2010	C34.1-Upper lobe, lung	341	Unknown	Left - origin of primary	IIA	AJCC 6th ed derived from CS manual/coding instructions, v1.0	T1a	N1	M0	Regional	10	100	100	0	1	0	0	0	98	0	None	None; diagnosed at autopsy	No radiation and/or cancer-directed surgery	Not recommended, contraindicated due to other cond; autopsy only (1973-2002)	Beam radiation	No/Unknown	Alive or dead of other cause	Dead (attributable to causes other than this cancer dx)	13	Dead	None	Lobectomy/Bilobectomy	10 mm (1.0 cm)	Carcinoid	Typical Carcinoid
52015799	Married (including common law)	White	Female	2011	C34.1-Upper lobe, lung	341	Moderately differentiated; Grade II	Left - origin of primary	IA	AJCC 6th ed derived from CS manual/coding instructions, v1.0	T1a	N0	M0	Localized	14	100	0	0	3	3	0	7	0	30	4 or more regional lymph nodes removed	None; diagnosed at autopsy	No radiation and/or cancer-directed surgery	Surgery performed	None/Unknown	No/Unknown	Alive or dead of other cause	Alive or dead due to cancer	13	Alive	None	Lobectomy/Bilobectomy	14 mm (1.4 cm)	Carcinoid	Typical Carcinoid
69858530	Married (including common law)	White	Female	2011	C34.3-Lower lobe, lung	343	Unknown	Left - origin of primary	IA	AJCC 6th ed derived from CS manual/coding instructions, v1.0	T1b	N0	M0	Localized	25	300	0	0	1	0	0	20	0	56	4 or more regional lymph nodes removed	None; diagnosed at autopsy	No radiation and/or cancer-directed surgery	Surgery performed	None/Unknown	No/Unknown	Alive or dead of other cause	Alive or dead due to cancer	13	Alive	None	Lobectomy/Bilobectomy	25 mm (2.5 cm)	Carcinoid	Typical Carcinoid
93697256	Married (including common law)	White	Male	2011	C34.3-Lower lobe, lung	343	Well differentiated; Grade I	Right - origin of primary	IB	AJCC 6th ed derived from CS manual/coding instructions, v1.0	T2a	N0	M0	Localized	37	210	0	0	3	3	0	11	0	33	4 or more regional lymph nodes removed	None; diagnosed at autopsy	No radiation and/or cancer-directed surgery	Surgery performed	None/Unknown	No/Unknown	Alive or dead of other cause	Alive or dead due to cancer	13	Alive	None	Lobectomy/Bilobectomy	37 mm (3.7 cm)	Carcinoid	Typical Carcinoid
93699573	Married (including common law)	White	Female	2011	C34.1-Upper lobe, lung	341	Unknown	Right - origin of primary	IB	AJCC 6th ed derived from CS manual/coding instructions, v1.0	T2a	N0	M0	Regional	49	420	0	0	3	3	0	2	0	30	1 to 3 regional lymph nodes removed	None; diagnosed at autopsy	No radiation and/or cancer-directed surgery	Surgery performed	None/Unknown	No/Unknown	Alive or dead of other cause	Alive or dead due to cancer	13	Alive	None	Partial/Wedge/Segmental Resec., Lingulectomy, Partial Lobectomy, Sleeve Resec.	49 mm (4.9 cm)	Carcinoid	Typical Carcinoid
93720716	Married (including common law)	White	Male	2011	C34.3-Lower lobe, lung	343	Well differentiated; Grade I	Left - origin of primary	IIIA	AJCC 6th ed derived from CS manual/coding instructions, v1.0	T3	N1	M0	Regional	55	550	100	0	1	0	0	0	98	0	None	None; diagnosed at autopsy	No radiation and/or cancer-directed surgery	Not recommended	Beam radiation	No/Unknown	Alive or dead of other cause	Dead (attributable to causes other than this cancer dx)	13	Dead	None	Radical Pneumonectomy (Complete Pneumonectomy Plus Dissection Of Mediastinal LN)	55 mm (5.5 cm)	Carcinoid	Typical Carcinoid
93775791	Married (including common law)	White	Female	2011	C34.3-Lower lobe, lung	343	Unknown	Left - origin of primary	IIB	AJCC 6th ed derived from CS manual/coding instructions, v1.0	T3	N0	M0	Regional	8	115	0	0	1	0	0	0	98	0	None	None; diagnosed at autopsy	No radiation and/or cancer-directed surgery	Not recommended	None/Unknown	No/Unknown	Alive or dead of other cause	Alive or dead due to cancer	13	Alive	None	Lobectomy/Bilobectomy	8 mm (0.8 cm)	Carcinoid	Typical Carcinoid
98106814	Married (including common law)	White	Female	2011	C34.2-Middle lobe, lung	342	Unknown	Right - origin of primary	IA	AJCC 6th ed derived from CS manual/coding instructions, v1.0	T1a	N0	M0	Localized	14	100	0	0	1	1	0	3	0	0	None	None; diagnosed at autopsy	No radiation and/or cancer-directed surgery	Not recommended	None/Unknown	No/Unknown	Alive or dead of other cause	Alive or dead due to cancer	13	Alive	None	Lobectomy/Bilobectomy	14 mm (1.4 cm)	Carcinoid	Typical Carcinoid
69908074	Divorced	White	Female	2012	C34.3-Lower lobe, lung	343	Moderately differentiated; Grade II	Left - origin of primary	IA	AJCC 6th ed derived from CS manual/coding instructions, v1.0	T1a	N0	M0	Localized	25	110	0	0	Blank(s)	Blank(s)	Blank(s)	0	98	21	None	None; diagnosed at autopsy	No radiation and/or cancer-directed surgery	Surgery performed	None/Unknown	No/Unknown	Alive or dead of other cause	Dead (attributable to causes other than this cancer dx)	13	Dead	None	Lobectomy/Bilobectomy	25 mm (2.5 cm)	Carcinoid	Typical Carcinoid
98199720	Married (including common law)	White	Female	2012	C34.3-Lower lobe, lung	343	Well differentiated; Grade I	Right - origin of primary	IA	AJCC 6th ed derived from CS manual/coding instructions, v1.0	T1b	N0	M0	Localized	25	100	0	0	3	3	0	15	0	33	4 or more regional lymph nodes removed	None; diagnosed at autopsy	No radiation and/or cancer-directed surgery	Surgery performed	None/Unknown	No/Unknown	Alive or dead of other cause	Alive or dead due to cancer	13	Alive	None	Lobectomy/Bilobectomy	25 mm (2.5 cm)	Carcinoid	Typical Carcinoid
98205193	Married (including common law)	White	Female	2012	C34.2-Middle lobe, lung	342	Well differentiated; Grade I	Right - origin of primary	IIB	AJCC 6th ed derived from CS manual/coding instructions, v1.0	T3	N0	M0	Regional	12	100	0	0	3	3	0	10	0	33	4 or more regional lymph nodes removed	None; diagnosed at autopsy	No radiation and/or cancer-directed surgery	Surgery performed	None/Unknown	No/Unknown	Alive or dead of other cause	Alive or dead due to cancer	13	Alive	None	Lobectomy/Bilobectomy	12 mm (1.2 cm)	Carcinoid	Typical Carcinoid
5437478	Single (never married)	White	Female	2012	C34.3-Lower lobe, lung	343	Well differentiated; Grade I	Left - origin of primary	IA	AJCC 6th ed derived from CS manual/coding instructions, v1.0	T1b	N0	M0	Localized	30	100	0	0	3	0	0	0	98	21	None	None; diagnosed at autopsy	No radiation and/or cancer-directed surgery	Surgery performed	None/Unknown	No/Unknown	Alive or dead of other cause	Alive or dead due to cancer	13	Alive	None	Lobectomy/Bilobectomy	30 mm (3.0 cm)	Carcinoid	Typical Carcinoid
12096948	Single (never married)	White	Female	2012	C34.3-Lower lobe, lung	343	Unknown	Left - origin of primary	IIB	AJCC 6th ed derived from CS manual/coding instructions, v1.0	T2b	N1	M0	Regional	52	430	100	0	3	3	0	8	0	33	4 or more regional lymph nodes removed	None; diagnosed at autopsy	No radiation and/or cancer-directed surgery	Surgery performed	None/Unknown	No/Unknown	Alive or dead of other cause	Alive or dead due to cancer	13	Alive	None	Lobectomy/Bilobectomy	52 mm (5.2 cm)	Carcinoid	Typical Carcinoid
93786161	Unknown	Black	Male	2012	C34.0-Main bronchus	340	Well differentiated; Grade I	Right - origin of primary	IB	AJCC 6th ed derived from CS manual/coding instructions, v1.0	T2a	N0	M0	Localized	20	210	0	0	1	0	0	0	98	0	None	None; diagnosed at autopsy	No radiation and/or cancer-directed surgery	Not recommended	None/Unknown	No/Unknown	Alive or dead of other cause	Dead (attributable to causes other than this cancer dx)	13	Dead	Non-Primary Surgical Procedure Performed, Unknown If Regional/Distant Site/Node	Lobectomy/Bilobectomy	20 mm (2.0 cm)	Carcinoid	Typical Carcinoid
71377880	Widowed	White	Female	2014	C34.2-Middle lobe, lung	342	Unknown	Right - origin of primary	IIA	AJCC 6th ed derived from CS manual/coding instructions, v1.0	T2a	N1	M0	Regional	4	400	100	0	3	3	0	97	0	33	Number of regional lymph nodes removed unknown	None; diagnosed at autopsy	No radiation and/or cancer-directed surgery	Surgery performed	None/Unknown	No/Unknown	Alive or dead of other cause	Alive or dead due to cancer	13	Alive	None	Partial/Wedge/Segmental Resec., Lingulectomy, Partial Lobectomy, Sleeve Resec.	4 mm (0.4 cm)	Carcinoid	Typical Carcinoid
71384123	Widowed	White	Female	2014	C34.2-Middle lobe, lung	342	Well differentiated; Grade I	Right - origin of primary	IIB	AJCC 6th ed derived from CS manual/coding instructions, v1.0	T3	N0	M0	Regional	7	115	0	0	3	3	0	97	0	33	Number of regional lymph nodes removed unknown	None; diagnosed at autopsy	No radiation and/or cancer-directed surgery	Surgery performed	None/Unknown	No/Unknown	Alive or dead of other cause	Alive or dead due to cancer	13	Alive	None	Partial/Wedge/Segmental Resec., Lingulectomy, Partial Lobectomy, Sleeve Resec.	7 mm (0.7 cm)	Carcinoid	Typical Carcinoid
99177548	Married (including common law)	White	Male	2015	C34.1-Upper lobe, lung	341	Unknown	Left - origin of primary	OCCULT	AJCC 6th ed derived from CS manual/coding instructions, v1.0	TX	N0	M0	Unknown/unstaged	40	999	0	0	3	3	0	3	0	25	1 to 3 regional lymph nodes removed	None; diagnosed at autopsy	No radiation and/or cancer-directed surgery	Surgery performed	None/Unknown	No/Unknown	Alive or dead of other cause	Alive or dead due to cancer	13	Alive	None	No Surgery Of Primary Site	40 mm (4.0 cm)	Carcinoid	Typical Carcinoid
71539279	Widowed	White	Female	2015	C34.9-Lung, NOS	349	Unknown	Right - origin of primary	IA	AJCC 6th ed derived from CS manual/coding instructions, v1.0	T1b	N0	M0	Localized	28	100	0	0	0	3	0	11	95	33	4 or more regional lymph nodes removed	None; diagnosed at autopsy	No radiation and/or cancer-directed surgery	Surgery performed	None/Unknown	No/Unknown	Alive or dead of other cause	Alive or dead due to cancer	13	Alive	None	Lobectomy/Bilobectomy	28 mm (2.8 cm)	Carcinoid	Typical Carcinoid
98229152	Divorced	White	Female	2013	C34.1-Upper lobe, lung	341	Moderately differentiated; Grade II	Right - origin of primary	IA	AJCC 6th ed derived from CS manual/coding instructions, v1.0	T1	N0	M0	Localized	12	100	0	0	3	0	0	98	0	21	None	None; diagnosed at autopsy	No radiation and/or cancer-directed surgery	Surgery performed	None/Unknown	No/Unknown	Alive or dead of other cause	Dead (attributable to causes other than this cancer dx)	14	Dead	None	Partial/Wedge/Segmental Resec., Lingulectomy, Partial Lobectomy, Sleeve Resec.	12 mm (1.2 cm)	Carcinoid	Atypical Carcinoid
6227723	Married (including common law)	Other (American Indian/AK Native, Asian/Pacific Islander)	Male	2014	C34.3-Lower lobe, lung	343	Moderately differentiated; Grade II	Right - origin of primary	IIIA	AJCC 6th ed derived from CS manual/coding instructions, v1.0	T1	N2	M0	Regional	22	100	200	0	3	3	0	7	4	30	4 or more regional lymph nodes removed	None; diagnosed at autopsy	No radiation and/or cancer-directed surgery	Surgery performed	None/Unknown	Yes	Alive or dead of other cause	Alive or dead due to cancer	14	Alive	None	Lobectomy/Bilobectomy	22 mm (2.2 cm)	Carcinoid	Atypical Carcinoid
19856855	Married (including common law)	White	Female	2014	C34.1-Upper lobe, lung	341	Unknown	Left - origin of primary	IIIB	AJCC 6th ed derived from CS manual/coding instructions, v1.0	T4	N3	M0	Distant	28	700	600	0	3	3	0	16	6	33	4 or more regional lymph nodes removed	None; diagnosed at autopsy	Radiation after surgery	Surgery performed	Beam radiation	No/Unknown	Alive or dead of other cause	Alive or dead due to cancer	14	Alive	None	Lobectomy/Bilobectomy	28 mm (2.8 cm)	Carcinoid	Atypical Carcinoid
35974856	Single (never married)	White	Female	2014	C34.2-Middle lobe, lung	342	Moderately differentiated; Grade II	Right - origin of primary	IV	AJCC 6th ed derived from CS manual/coding instructions, v1.0	T1	N0	M1	Distant	12	100	0	23	0	0	0	0	98	0	None	None; diagnosed at autopsy	No radiation and/or cancer-directed surgery	Not recommended	None/Unknown	No/Unknown	Alive or dead of other cause	Alive or dead due to cancer	14	Alive	None	No Surgery Of Primary Site	12 mm (1.2 cm)	Carcinoid	Atypical Carcinoid
41524404	Single (never married)	Black	Male	2014	C34.9-Lung, NOS	349	Moderately differentiated; Grade II	Paired site, but no information concerning laterality	IV	AJCC 6th ed derived from CS manual/coding instructions, v1.0	TX	NX	M1	Distant	999	999	999	40	0	9	3	99	99	0	None	None; diagnosed at autopsy	No radiation and/or cancer-directed surgery	Not recommended	None/Unknown	No/Unknown	Alive or dead of other cause	Alive or dead due to cancer	14	Alive	None	No Surgery Of Primary Site	Unknown	Carcinoid	Atypical Carcinoid
44225145	Single (never married)	White	Female	2014	C34.0-Main bronchus	340	Unknown	Left - origin of primary	IA	AJCC 6th ed derived from CS manual/coding instructions, v1.0	T1	N0	M0	Localized	27	230	0	0	3	0	0	0	98	20	None	None; diagnosed at autopsy	No radiation and/or cancer-directed surgery	Surgery performed	None/Unknown	No/Unknown	Alive or dead of other cause	Alive or dead due to cancer	14	Alive	None	Partial/Wedge/Segmental Resec., Lingulectomy, Partial Lobectomy, Sleeve Resec.	27 mm (2.7 cm)	Carcinoid	Atypical Carcinoid
71508153	Married (including common law)	White	Male	2014	C34.3-Lower lobe, lung	343	Unknown	Bilateral, single primary	IV	AJCC 6th ed derived from CS manual/coding instructions, v1.0	T1	N3	M1	Distant	9	100	600	40	1	1	0	0	98	0	None	None; diagnosed at autopsy	No radiation and/or cancer-directed surgery	Not recommended	None/Unknown	No/Unknown	Alive or dead of other cause	Alive or dead due to cancer	14	Alive	None	No Surgery Of Primary Site	9 mm (0.9 cm)	Carcinoid	Atypical Carcinoid
77162954	Married (including common law)	White	Female	2014	C34.1-Upper lobe, lung	341	Undifferentiated; anaplastic; Grade IV	Paired site, but no information concerning laterality	IIIB	AJCC 6th ed derived from CS manual/coding instructions, v1.0	T4	N2	M0	Regional	47	700	200	0	0	1	0	95	95	0	Biopsy or aspiration of regional lymph node, NOS	None; diagnosed at autopsy	Radiation after surgery	Not recommended	Beam radiation	Yes	Alive or dead of other cause	Alive or dead due to cancer	14	Alive	None	No Surgery Of Primary Site	47 mm (4.7 cm)	Carcinoid	Atypical Carcinoid
4482939	Married (including common law)	Other (American Indian/AK Native, Asian/Pacific Islander)	Male	2005	C34.3-Lower lobe, lung	343	Moderately differentiated; Grade II	Left - origin of primary	Blank(s)	AJCC 6th ed derived from CS manual/coding instructions, v1.0	Blank(s)	Blank(s)	Blank(s)	Regional	10	100	200	0	1	0	0	0	98	0	None	None; diagnosed at autopsy	No radiation and/or cancer-directed surgery	Not recommended, contraindicated due to other cond; autopsy only (1973-2002)	None/Unknown	No/Unknown	Alive or dead of other cause	Alive or dead due to cancer	14	Alive	None	Partial/Wedge/Segmental Resec., Lingulectomy, Partial Lobectomy, Sleeve Resec.	10 mm (1.0 cm)	Carcinoid	Typical Carcinoid
65792921	Married (including common law)	White	Female	2006	C34.1-Upper lobe, lung	341	Unknown	Right - origin of primary	Blank(s)	AJCC 6th ed derived from CS manual/coding instructions, v1.0	Blank(s)	Blank(s)	Blank(s)	Localized	10	100	0	0	3	0	0	0	98	21	None	None; diagnosed at autopsy	No radiation and/or cancer-directed surgery	Surgery performed	None/Unknown	No/Unknown	Alive or dead of other cause	Alive or dead due to cancer	14	Alive	None	Partial/Wedge/Segmental Resec., Lingulectomy, Partial Lobectomy, Sleeve Resec.	10 mm (1.0 cm)	Carcinoid	Typical Carcinoid
65799473	Married (including common law)	White	Female	2006	C34.3-Lower lobe, lung	343	Unknown	Left - origin of primary	Blank(s)	AJCC 6th ed derived from CS manual/coding instructions, v1.0	Blank(s)	Blank(s)	Blank(s)	Localized	35	100	0	0	3	3	0	17	0	33	4 or more regional lymph nodes removed	None; diagnosed at autopsy	No radiation and/or cancer-directed surgery	Surgery performed	None/Unknown	No/Unknown	Alive or dead of other cause	Alive or dead due to cancer	14	Alive	None	Lobectomy/Bilobectomy	35 mm (3.5 cm)	Carcinoid	Typical Carcinoid
65821391	Married (including common law)	White	Male	2006	C34.3-Lower lobe, lung	343	Unknown	Left - origin of primary	Blank(s)	AJCC 6th ed derived from CS manual/coding instructions, v1.0	Blank(s)	Blank(s)	Blank(s)	Localized	23	100	0	0	0	9	0	0	98	0	None	None; diagnosed at autopsy	No radiation and/or cancer-directed surgery	Not recommended	None/Unknown	No/Unknown	Alive or dead of other cause	Alive or dead due to cancer	14	Alive	None	Lobectomy/Bilobectomy	23 mm (2.3 cm)	Carcinoid	Typical Carcinoid
65838827	Married (including common law)	White	Male	2006	C34.2-Middle lobe, lung	342	Unknown	Right - origin of primary	Blank(s)	AJCC 6th ed derived from CS manual/coding instructions, v1.0	Blank(s)	Blank(s)	Blank(s)	Localized	15	100	0	0	3	0	0	0	98	21	None	None; diagnosed at autopsy	No radiation and/or cancer-directed surgery	Surgery performed	None/Unknown	No/Unknown	Alive or dead of other cause	Alive or dead due to cancer	14	Alive	None	Partial/Wedge/Segmental Resec., Lingulectomy, Partial Lobectomy, Sleeve Resec.	15 mm (1.5 cm)	Carcinoid	Typical Carcinoid
91581426	Married (including common law)	White	Female	2008	C34.1-Upper lobe, lung	341	Well differentiated; Grade I	Right - origin of primary	Blank(s)	AJCC 6th ed derived from CS manual/coding instructions, v1.0	Blank(s)	Blank(s)	Blank(s)	Localized	13	100	0	0	3	3	0	15	2	33	4 or more regional lymph nodes removed	None; diagnosed at autopsy	No radiation and/or cancer-directed surgery	Surgery performed	None/Unknown	No/Unknown	Alive or dead of other cause	Alive or dead due to cancer	14	Alive	None	Lobectomy/Bilobectomy	13 mm (1.3 cm)	Carcinoid	Typical Carcinoid
[truncated: 85,191 more rows]
