# Supplementary material for: Wedge resection is equal to segmental resection for pulmonary typical carcinoid patients at localized stage: a population-based analysis
Source: PeerJ. 2019 Sep 10;7:e7519. doi: 10.7717/peerj.7519 (PMC6743473; doi:10.7717/peerj.7519)
Supplement: Dataset S1 [file peerj-07-7519-s003.zip]

Archive with 1 entries (1 files):
- raw data for ADC patients.xlsx
