# Supplementary material for: Wedge resection is equal to segmental resection for pulmonary typical carcinoid patients at localized stage: a population-based analysis
Source: PeerJ. 2019 Sep 10;7:e7519. doi: 10.7717/peerj.7519 (PMC6743473; doi:10.7717/peerj.7519)
Supplement: Dataset S1 [file peerj-07-7519-s003.zip › raw data for ADC patients.xlsx]

## Sheet: Sheet1
Patient ID	Marital status at diagnosis	Race recode (White, Black, Other)	Sex	Year of diagnosis	Primary Site - labeled	Primary Site	Grade	Laterality	Derived AJCC Stage Group, 7th ed (2010+)	Derived AJCC - Flag (2004+)	Derived AJCC T, 7th ed (2010+)	Derived AJCC N, 7th ed (2010+)	Derived AJCC M, 7th ed (2010+)	Summary stage 2000 (1998+)	CS tumor size (2004+)	CS extension (2004+)	CS lymph nodes (2004+)	CS mets at dx (2004+)	CS Tumor Size/Ext Eval (2004+)	CS Reg Node Eval (2004+)	CS Mets Eval (2004+)	Regional nodes examined (1988+)	Regional nodes positive (1988+)	RX Summ--Surg Prim Site (1998+)	RX Summ--Scope Reg LN Sur (2003+)	RX Summ--Surg Oth Reg/Dis (2003+)	Radiation sequence with surgery	Reason no cancer-directed surgery	Radiation recode	Chemotherapy recode (yes, no/unk)	SEER cause-specific death classification	SEER other cause of death classification	Survival months	Vital status recode (study cutoff used)	Lung - Surgery to Other Regional/Distant Sites (1998+)	Lung - Surgery to Primary Site (1988-2015)	Lung - Tumor Size (1988+)	Histology	Histology1
4442811	Widowed	White	Male	2004	C34.2-Middle lobe, lung	342	Unknown	Right - origin of primary	IV	AJCC 6th ed derived from CS manual/coding instructions, v1.0	T4	N2	M1	Distant	50	720	200	40	0	0	0	0	98	0	None	None; diagnosed at autopsy	No radiation and/or cancer-directed surgery	Not recommended	None/Unknown	No/Unknown	Alive or dead of other cause	Dead (attributable to causes other than this cancer dx)	0	Dead	None	No Surgery Of Primary Site	50 mm (5.0 cm)	Adenocarcinoma	Adenocarcinoma
4455622	Widowed	White	Male	2004	C34.1-Upper lobe, lung	341	Poorly differentiated; Grade III	Left - origin of primary	UNK Stage	AJCC 6th ed derived from CS manual/coding instructions, v1.0	T1	N0	MX	Localized	25	100	0	99	3	3	9	5	0	33	4 or more regional lymph nodes removed	None; diagnosed at autopsy	No radiation and/or cancer-directed surgery	Surgery performed	None/Unknown	No/Unknown	Alive or dead of other cause	Dead (attributable to causes other than this cancer dx)	0	Dead	None	Lobectomy/Bilobectomy	25 mm (2.5 cm)	Adenocarcinoma	Adenocarcinoma
4455742	Widowed	White	Male	2004	C34.1-Upper lobe, lung	341	Poorly differentiated; Grade III	Left - origin of primary	IIIB	AJCC 6th ed derived from CS manual/coding instructions, v1.0	T4	N2	M0	Regional	70	700	200	0	3	3	0	13	1	56	4 or more regional lymph nodes removed	None; diagnosed at autopsy	No radiation and/or cancer-directed surgery	Surgery performed	None/Unknown	No/Unknown	Alive or dead of other cause	Dead (attributable to causes other than this cancer dx)	0	Dead	None	Radical Pneumonectomy (Complete Pneumonectomy Plus Dissection Of Mediastinal LN)	70 mm (7.0 cm)	Adenocarcinoma	Adenocarcinoma
4457413	Single (never married)	White	Male	2004	C34.9-Lung, NOS	349	Poorly differentiated; Grade III	Bilateral, single primary	IV	AJCC 6th ed derived from CS manual/coding instructions, v1.0	T4	N3	M1	Distant	999	720	600	50	1	0	1	0	98	0	None	None; diagnosed at autopsy	No radiation and/or cancer-directed surgery	Not recommended	None/Unknown	No/Unknown	Alive or dead of other cause	Dead (attributable to causes other than this cancer dx)	0	Dead	None	No Surgery Of Primary Site	Unknown	Adenocarcinoma	Adenocarcinoma
4458060	Married (including common law)	White	Female	2004	C34.1-Upper lobe, lung	341	Unknown	Right - origin of primary	OCCULT	AJCC 6th ed derived from CS manual/coding instructions, v1.0	TX	N0	M0	Localized	999	300	0	0	1	1	0	0	98	0	None	None; diagnosed at autopsy	No radiation and/or cancer-directed surgery	Not recommended	None/Unknown	No/Unknown	Alive or dead of other cause	Dead (attributable to causes other than this cancer dx)	0	Dead	None	No Surgery Of Primary Site	Unknown	Adenocarcinoma	Adenocarcinoma
4459221	Married (including common law)	White	Male	2004	C34.0-Main bronchus	340	Unknown	Left - origin of primary	IV	AJCC 6th ed derived from CS manual/coding instructions, v1.0	T4	N2	M1	Distant	999	800	200	50	1	1	1	0	98	0	None	None; diagnosed at autopsy	No radiation and/or cancer-directed surgery	Not recommended	None/Unknown	No/Unknown	Alive or dead of other cause	Dead (attributable to causes other than this cancer dx)	0	Dead	None	No Surgery Of Primary Site	Unknown	Adenocarcinoma	Adenocarcinoma
4461685	Unknown	White	Female	2004	C34.9-Lung, NOS	349	Unknown	Right - origin of primary	UNK Stage	AJCC 6th ed derived from CS manual/coding instructions, v1.0	T4	NX	MX	Distant	999	720	999	99	1	9	9	0	98	0	None	None; diagnosed at autopsy	No radiation and/or cancer-directed surgery	Not recommended	None/Unknown	No/Unknown	Alive or dead of other cause	Dead (attributable to causes other than this cancer dx)	0	Dead	None	No Surgery Of Primary Site	Unknown	Adenocarcinoma	Adenocarcinoma
4469166	Separated	White	Male	2004	C34.9-Lung, NOS	349	Poorly differentiated; Grade III	Left - origin of primary	IIIB	AJCC 6th ed derived from CS manual/coding instructions, v1.0	T4	NX	M0	Distant	999	720	999	0	0	9	0	0	98	0	None	None; diagnosed at autopsy	No radiation and/or cancer-directed surgery	Not recommended	None/Unknown	No/Unknown	Alive or dead of other cause	Dead (attributable to causes other than this cancer dx)	0	Dead	None	No Surgery Of Primary Site	Unknown	Adenocarcinoma	Adenocarcinoma
4493076	Divorced	White	Male	2004	C34.3-Lower lobe, lung	343	Poorly differentiated; Grade III	Right - origin of primary	IV	AJCC 6th ed derived from CS manual/coding instructions, v1.0	T4	N1	M1	Distant	999	720	100	40	0	0	0	98	97	0	None	None; diagnosed at autopsy	No radiation and/or cancer-directed surgery	Not recommended	None/Unknown	No/Unknown	Alive or dead of other cause	Dead (attributable to causes other than this cancer dx)	0	Dead	None	No Surgery Of Primary Site	Unknown	Adenocarcinoma	Adenocarcinoma
5341579	Married (including common law)	Other (American Indian/AK Native, Asian/Pacific Islander)	Male	2004	C34.1-Upper lobe, lung	341	Unknown	Right - origin of primary	IV	AJCC 6th ed derived from CS manual/coding instructions, v1.0	T4	N2	M1	Distant	85	750	200	30	0	0	0	0	98	0	None	None; diagnosed at autopsy	No radiation and/or cancer-directed surgery	Not recommended	None/Unknown	No/Unknown	Alive or dead of other cause	Dead (attributable to causes other than this cancer dx)	0	Dead	None	No Surgery Of Primary Site	85 mm (8.5 cm)	Adenocarcinoma	Adenocarcinoma
10216723	Single (never married)	White	Female	2004	C34.1-Upper lobe, lung	341	Unknown	Left - origin of primary	IV	AJCC 6th ed derived from CS manual/coding instructions, v1.0	T4	N3	M1	Distant	997	400	600	40	1	0	0	0	98	0	None	None; diagnosed at autopsy	No radiation and/or cancer-directed surgery	Recommended but not performed, unknown reason	None/Unknown	No/Unknown	Alive or dead of other cause	Dead (attributable to causes other than this cancer dx)	0	Dead	None	No Surgery Of Primary Site	Diffuse	Adenocarcinoma	Adenocarcinoma
10217518	Widowed	White	Male	2004	C34.3-Lower lobe, lung	343	Poorly differentiated; Grade III	Right - origin of primary	IV	AJCC 6th ed derived from CS manual/coding instructions, v1.0	T2	N3	M1	Distant	37	400	600	30	0	0	0	0	98	0	None	Non-primary surgical procedure to distant lymph node(s)	No radiation and/or cancer-directed surgery	Not recommended	None/Unknown	No/Unknown	Alive or dead of other cause	Dead (attributable to causes other than this cancer dx)	0	Dead	Surgery To Distant Site Or Nodes	No Surgery Of Primary Site	37 mm (3.7 cm)	Adenocarcinoma	Adenocarcinoma
11021199	Married (including common law)	White	Male	2004	C34.3-Lower lobe, lung	343	Unknown	Left - origin of primary	UNK Stage	AJCC 6th ed derived from CS manual/coding instructions, v1.0	T4	NX	MX	Distant	24	720	999	99	1	9	9	0	98	0	None	None; diagnosed at autopsy	No radiation and/or cancer-directed surgery	Recommended but not performed, unknown reason	None/Unknown	No/Unknown	Alive or dead of other cause	Dead (attributable to causes other than this cancer dx)	0	Dead	None	No Surgery Of Primary Site	24 mm (2.4 cm)	Adenocarcinoma	Adenocarcinoma
11021318	Widowed	White	Female	2004	C34.1-Upper lobe, lung	341	Moderately differentiated; Grade II	Right - origin of primary	UNK Stage	AJCC 6th ed derived from CS manual/coding instructions, v1.0	T2	N2	MX	Regional	39	400	200	99	1	0	9	0	98	0	None	None; diagnosed at autopsy	No radiation and/or cancer-directed surgery	Recommended but not performed, unknown reason	None/Unknown	No/Unknown	Alive or dead of other cause	Dead (attributable to causes other than this cancer dx)	0	Dead	None	No Surgery Of Primary Site	39 mm (3.9 cm)	Adenocarcinoma	Adenocarcinoma
11050154	Widowed	White	Female	2004	C34.1-Upper lobe, lung	341	Unknown	Left - origin of primary	IIIB	AJCC 6th ed derived from CS manual/coding instructions, v1.0	T4	N2	M0	Distant	11	790	200	0	1	0	0	0	98	0	None	None; diagnosed at autopsy	No radiation and/or cancer-directed surgery	Not recommended	None/Unknown	No/Unknown	Alive or dead of other cause	Dead (attributable to causes other than this cancer dx)	0	Dead	None	No Surgery Of Primary Site	11 mm (1.1 cm)	Adenocarcinoma	Adenocarcinoma
11085226	Unknown	White	Male	2004	C34.1-Upper lobe, lung	341	Unknown	Right - origin of primary	UNK Stage	AJCC 6th ed derived from CS manual/coding instructions, v1.0	TX	N1	M0	Regional	999	300	100	0	0	3	0	98	1	0	Number of regional lymph nodes removed unknown	None; diagnosed at autopsy	No radiation and/or cancer-directed surgery	Not recommended	None/Unknown	No/Unknown	Alive or dead of other cause	Dead (attributable to causes other than this cancer dx)	0	Dead	None	No Surgery Of Primary Site	Unknown	Adenocarcinoma	Adenocarcinoma
12058717	Widowed	White	Female	2004	C34.0-Main bronchus	340	Unknown	Not a paired site	UNK Stage	AJCC 6th ed derived from CS manual/coding instructions, v1.0	TX	NX	MX	Unknown/unstaged	996	980	999	99	1	9	9	0	98	0	None	None; diagnosed at autopsy	No radiation and/or cancer-directed surgery	Not recommended	None/Unknown	No/Unknown	Alive or dead of other cause	Dead (attributable to causes other than this cancer dx)	0	Dead	None	No Surgery Of Primary Site	Malignant cells in brochopulmonary secretions	Adenocarcinoma	Adenocarcinoma
18377935	Widowed	White	Male	2004	C34.9-Lung, NOS	349	Unknown	Bilateral, single primary	IV	AJCC 6th ed derived from CS manual/coding instructions, v1.0	TX	N0	M1	Distant	999	999	0	23	1	0	0	0	98	0	None	None; diagnosed at autopsy	No radiation and/or cancer-directed surgery	Recommended but not performed, unknown reason	None/Unknown	No/Unknown	Alive or dead of other cause	Dead (attributable to causes other than this cancer dx)	0	Dead	None	No Surgery Of Primary Site	Unknown	Adenocarcinoma	Adenocarcinoma
18385223	Single (never married)	Black	Male	2004	C34.1-Upper lobe, lung	341	Unknown	Left - origin of primary	IV	AJCC 6th ed derived from CS manual/coding instructions, v1.0	T4	N2	M1	Distant	26	720	200	40	1	0	0	0	98	0	None	None; diagnosed at autopsy	No radiation and/or cancer-directed surgery	Recommended but not performed, unknown reason	Recommended, unknown if administered	No/Unknown	Alive or dead of other cause	Dead (attributable to causes other than this cancer dx)	0	Dead	None	No Surgery Of Primary Site	26 mm (2.6 cm)	Adenocarcinoma	Adenocarcinoma
18401625	Widowed	White	Female	2004	C34.2-Middle lobe, lung	342	Unknown	Right - origin of primary	NA	AJCC 6th ed derived from CS manual/coding instructions, v1.0	NA	NA	NA	Localized	45	100	0	0	1	0	0	0	98	0	None	None; diagnosed at autopsy	No radiation and/or cancer-directed surgery	Not recommended	None/Unknown	No/Unknown	Alive or dead of other cause	Dead (attributable to causes other than this cancer dx)	0	Dead	None	No Surgery Of Primary Site	45 mm (4.5 cm)	Adenocarcinoma	Adenocarcinoma
18402220	Married (including common law)	White	Male	2004	C34.3-Lower lobe, lung	343	Unknown	Right - origin of primary	IIIA	AJCC 6th ed derived from CS manual/coding instructions, v1.0	T2	N2	M0	Regional	12	450	200	0	3	3	0	5	1	33	4 or more regional lymph nodes removed	None; diagnosed at autopsy	No radiation and/or cancer-directed surgery	Surgery performed	None/Unknown	No/Unknown	Alive or dead of other cause	Dead (attributable to causes other than this cancer dx)	0	Dead	None	Lobectomy/Bilobectomy	12 mm (1.2 cm)	Adenocarcinoma	Adenocarcinoma
18403559	Married (including common law)	White	Male	2004	C34.9-Lung, NOS	349	Unknown	Paired site, but no information concerning laterality	IIIB	AJCC 6th ed derived from CS manual/coding instructions, v1.0	T4	N0	M0	Distant	999	720	0	0	1	0	0	0	98	0	None	None; diagnosed at autopsy	No radiation and/or cancer-directed surgery	Not recommended	None/Unknown	No/Unknown	Alive or dead of other cause	Dead (attributable to causes other than this cancer dx)	0	Dead	None	No Surgery Of Primary Site	Unknown	Adenocarcinoma	Adenocarcinoma
18403933	Married (including common law)	White	Female	2004	C34.9-Lung, NOS	349	Moderately differentiated; Grade II	Right - origin of primary	IV	AJCC 6th ed derived from CS manual/coding instructions, v1.0	T2	N2	M1	Distant	999	400	200	40	0	0	3	0	98	0	None	None; diagnosed at autopsy	No radiation and/or cancer-directed surgery	Not recommended	None/Unknown	No/Unknown	Alive or dead of other cause	Dead (attributable to causes other than this cancer dx)	0	Dead	None	No Surgery Of Primary Site	Unknown	Adenocarcinoma	Adenocarcinoma
18404098	Married (including common law)	White	Male	2004	C34.9-Lung, NOS	349	Unknown	Bilateral, single primary	IV	AJCC 6th ed derived from CS manual/coding instructions, v1.0	TX	N1	M1	Distant	996	980	100	50	0	0	0	0	98	0	None	None; diagnosed at autopsy	No radiation and/or cancer-directed surgery	Not recommended	None/Unknown	No/Unknown	Alive or dead of other cause	Dead (attributable to causes other than this cancer dx)	0	Dead	None	No Surgery Of Primary Site	Malignant cells in brochopulmonary secretions	Adenocarcinoma	Adenocarcinoma
18404928	Divorced	White	Male	2004	C34.1-Upper lobe, lung	341	Moderately differentiated; Grade II	Left - origin of primary	UNK Stage	AJCC 6th ed derived from CS manual/coding instructions, v1.0	TX	NX	MX	Unknown/unstaged	999	999	999	99	1	0	9	0	98	0	None	None; diagnosed at autopsy	No radiation and/or cancer-directed surgery	Not recommended	None/Unknown	No/Unknown	Alive or dead of other cause	Dead (attributable to causes other than this cancer dx)	0	Dead	None	No Surgery Of Primary Site	Unknown	Adenocarcinoma	Adenocarcinoma
22042402	Divorced	Black	Female	2004	C34.1-Upper lobe, lung	341	Unknown	Right - origin of primary	IB	AJCC 6th ed derived from CS manual/coding instructions, v1.0	T2	N0	M0	Regional	999	400	0	0	1	0	0	0	98	0	None	None; diagnosed at autopsy	No radiation and/or cancer-directed surgery	Not recommended, contraindicated due to other cond; autopsy only (1973-2002)	None/Unknown	No/Unknown	Alive or dead of other cause	Dead (attributable to causes other than this cancer dx)	0	Dead	None	No Surgery Of Primary Site	Unknown	Adenocarcinoma	Adenocarcinoma
22048287	Married (including common law)	Other (American Indian/AK Native, Asian/Pacific Islander)	Male	2004	C34.3-Lower lobe, lung	343	Moderately differentiated; Grade II	Right - origin of primary	IV	AJCC 6th ed derived from CS manual/coding instructions, v1.0	TX	N2	M1	Distant	70	999	200	40	0	0	0	0	98	0	None	None; diagnosed at autopsy	No radiation and/or cancer-directed surgery	Not recommended	Beam radiation	No/Unknown	Alive or dead of other cause	Dead (attributable to causes other than this cancer dx)	0	Dead	None	No Surgery Of Primary Site	70 mm (7.0 cm)	Adenocarcinoma	Adenocarcinoma
26066851	Married (including common law)	White	Male	2004	C34.3-Lower lobe, lung	343	Moderately differentiated; Grade II	Right - origin of primary	IV	AJCC 6th ed derived from CS manual/coding instructions, v1.0	T4	N2	M1	Distant	999	720	200	40	Blank(s)	Blank(s)	Blank(s)	0	98	0	None	None; diagnosed at autopsy	No radiation and/or cancer-directed surgery	Not recommended	Beam radiation	No/Unknown	Alive or dead of other cause	Dead (attributable to causes other than this cancer dx)	0	Dead	None	No Surgery Of Primary Site	Unknown	Adenocarcinoma	Adenocarcinoma
26071499	Unknown	White	Male	2004	C34.1-Upper lobe, lung	341	Unknown	Right - origin of primary	IV	AJCC 6th ed derived from CS manual/coding instructions, v1.0	T4	N0	M1	Distant	40	650	0	40	Blank(s)	Blank(s)	Blank(s)	0	98	0	None	None; diagnosed at autopsy	No radiation and/or cancer-directed surgery	Not recommended	None/Unknown	No/Unknown	Alive or dead of other cause	Dead (attributable to causes other than this cancer dx)	0	Dead	None	No Surgery Of Primary Site	40 mm (4.0 cm)	Adenocarcinoma	Adenocarcinoma
26089774	Married (including common law)	White	Male	2004	C34.3-Lower lobe, lung	343	Well differentiated; Grade I	Left - origin of primary	IB	AJCC 6th ed derived from CS manual/coding instructions, v1.0	T2	N0	M0	Regional	999	450	0	0	Blank(s)	Blank(s)	Blank(s)	98	0	30	Number of regional lymph nodes removed unknown	None; diagnosed at autopsy	No radiation and/or cancer-directed surgery	Surgery performed	None/Unknown	No/Unknown	Alive or dead of other cause	Dead (attributable to causes other than this cancer dx)	0	Dead	None	Lobectomy/Bilobectomy	Unknown	Adenocarcinoma	Adenocarcinoma
26089981	Married (including common law)	White	Male	2004	C34.9-Lung, NOS	349	Unknown	Right - origin of primary	IV	AJCC 6th ed derived from CS manual/coding instructions, v1.0	T4	N2	M1	Distant	999	700	200	40	Blank(s)	Blank(s)	Blank(s)	0	98	0	None	None; diagnosed at autopsy	No radiation and/or cancer-directed surgery	Not recommended	Beam radiation	No/Unknown	Alive or dead of other cause	Dead (attributable to causes other than this cancer dx)	0	Dead	None	No Surgery Of Primary Site	Unknown	Adenocarcinoma	Adenocarcinoma
26090705	Married (including common law)	White	Male	2004	C34.1-Upper lobe, lung	341	Unknown	Left - origin of primary	IIIA	AJCC 6th ed derived from CS manual/coding instructions, v1.0	TX	N2	M0	Regional	999	300	200	0	Blank(s)	Blank(s)	Blank(s)	0	98	0	None	None; diagnosed at autopsy	No radiation and/or cancer-directed surgery	Not recommended	None/Unknown	No/Unknown	Alive or dead of other cause	Dead (attributable to causes other than this cancer dx)	0	Dead	None	No Surgery Of Primary Site	Unknown	Adenocarcinoma	Adenocarcinoma
26109118	Widowed	White	Female	2004	C34.3-Lower lobe, lung	343	Poorly differentiated; Grade III	Left - origin of primary	IIIB	AJCC 6th ed derived from CS manual/coding instructions, v1.0	T4	N2	M0	Distant	54	720	200	0	Blank(s)	Blank(s)	Blank(s)	0	98	0	None	None; diagnosed at autopsy	No radiation and/or cancer-directed surgery	Not recommended	None/Unknown	No/Unknown	Alive or dead of other cause	Dead (attributable to causes other than this cancer dx)	0	Dead	None	No Surgery Of Primary Site	54 mm (5.4 cm)	Adenocarcinoma	Adenocarcinoma
26122449	Married (including common law)	White	Male	2004	C34.9-Lung, NOS	349	Unknown	Right - origin of primary	UNK Stage	AJCC 6th ed derived from CS manual/coding instructions, v1.0	T4	NX	MX	Distant	30	790	999	99	Blank(s)	Blank(s)	Blank(s)	0	98	0	None	None; diagnosed at autopsy	No radiation and/or cancer-directed surgery	Not recommended	None/Unknown	No/Unknown	Alive or dead of other cause	Dead (attributable to causes other than this cancer dx)	0	Dead	None	No Surgery Of Primary Site	30 mm (3.0 cm)	Adenocarcinoma	Adenocarcinoma
29049973	Widowed	Other (American Indian/AK Native, Asian/Pacific Islander)	Female	2004	C34.9-Lung, NOS	349	Well differentiated; Grade I	Right - origin of primary	IV	AJCC 6th ed derived from CS manual/coding instructions, v1.0	T4	N2	M1	Distant	998	720	200	40	0	0	0	0	98	0	None	None; diagnosed at autopsy	No radiation and/or cancer-directed surgery	Recommended but not performed, unknown reason	None/Unknown	No/Unknown	Alive or dead of other cause	Dead (attributable to causes other than this cancer dx)	0	Dead	None	No Surgery Of Primary Site	Diffuse	Adenocarcinoma	Adenocarcinoma
29068376	Married (including common law)	White	Male	2004	C34.9-Lung, NOS	349	Unknown	Right - origin of primary	UNK Stage	AJCC 6th ed derived from CS manual/coding instructions, v1.0	T4	NX	MX	Distant	999	720	999	99	1	9	9	0	98	0	None	None; diagnosed at autopsy	No radiation and/or cancer-directed surgery	Recommended but not performed, unknown reason	None/Unknown	No/Unknown	Alive or dead of other cause	Dead (attributable to causes other than this cancer dx)	0	Dead	None	No Surgery Of Primary Site	Unknown	Adenocarcinoma	Adenocarcinoma
29068557	Widowed	White	Male	2004	C34.3-Lower lobe, lung	343	Unknown	Right - origin of primary	IV	AJCC 6th ed derived from CS manual/coding instructions, v1.0	T4	N0	M1	Distant	999	720	0	40	1	0	1	0	98	0	None	None; diagnosed at autopsy	No radiation and/or cancer-directed surgery	Recommended but not performed, unknown reason	None/Unknown	No/Unknown	Alive or dead of other cause	Dead (attributable to causes other than this cancer dx)	0	Dead	None	No Surgery Of Primary Site	Unknown	Adenocarcinoma	Adenocarcinoma
33653583	Married (including common law)	White	Male	2004	C34.1-Upper lobe, lung	341	Unknown	Left - origin of primary	IV	AJCC 6th ed derived from CS manual/coding instructions, v1.0	T4	NX	M1	Distant	44	720	999	23	Blank(s)	Blank(s)	Blank(s)	0	98	0	None	None; diagnosed at autopsy	No radiation and/or cancer-directed surgery	Not recommended	None/Unknown	No/Unknown	Alive or dead of other cause	Dead (attributable to causes other than this cancer dx)	0	Dead	None	No Surgery Of Primary Site	44 mm (4.4 cm)	Adenocarcinoma	Adenocarcinoma
33654677	Married (including common law)	White	Male	2004	C34.1-Upper lobe, lung	341	Unknown	Right - origin of primary	IB	AJCC 6th ed derived from CS manual/coding instructions, v1.0	T2	N0	M0	Localized	35	210	0	0	Blank(s)	Blank(s)	Blank(s)	0	98	0	None	None; diagnosed at autopsy	No radiation and/or cancer-directed surgery	Not recommended, contraindicated due to other cond; autopsy only (1973-2002)	Beam radiation	No/Unknown	Alive or dead of other cause	Dead (attributable to causes other than this cancer dx)	0	Dead	None	No Surgery Of Primary Site	35 mm (3.5 cm)	Adenocarcinoma	Adenocarcinoma
33673520	Widowed	White	Female	2004	C34.1-Upper lobe, lung	341	Unknown	Left - origin of primary	IV	AJCC 6th ed derived from CS manual/coding instructions, v1.0	TX	NX	M1	Distant	80	999	999	40	Blank(s)	Blank(s)	Blank(s)	0	98	0	None	None; diagnosed at autopsy	No radiation and/or cancer-directed surgery	Not recommended	None/Unknown	No/Unknown	Alive or dead of other cause	Dead (attributable to causes other than this cancer dx)	0	Dead	None	No Surgery Of Primary Site	80 mm (8.0 cm)	Adenocarcinoma	Adenocarcinoma
33674019	Married (including common law)	White	Female	2004	C34.1-Upper lobe, lung	341	Unknown	Left - origin of primary	UNK Stage	AJCC 6th ed derived from CS manual/coding instructions, v1.0	T4	N1	MX	Distant	999	720	100	99	Blank(s)	Blank(s)	Blank(s)	0	98	0	None	None; diagnosed at autopsy	No radiation and/or cancer-directed surgery	Not recommended	None/Unknown	No/Unknown	Alive or dead of other cause	Dead (attributable to causes other than this cancer dx)	0	Dead	None	No Surgery Of Primary Site	Unknown	Adenocarcinoma	Adenocarcinoma
33678105	Married (including common law)	White	Female	2004	C34.1-Upper lobe, lung	341	Unknown	Left - origin of primary	IIIB	AJCC 6th ed derived from CS manual/coding instructions, v1.0	T4	N2	M0	Distant	26	790	200	0	Blank(s)	Blank(s)	Blank(s)	0	98	0	None	None; diagnosed at autopsy	No radiation and/or cancer-directed surgery	Not recommended	None/Unknown	No/Unknown	Alive or dead of other cause	Dead (attributable to causes other than this cancer dx)	0	Dead	None	No Surgery Of Primary Site	26 mm (2.6 cm)	Adenocarcinoma	Adenocarcinoma
34677394	Married (including common law)	White	Female	2004	C34.3-Lower lobe, lung	343	Unknown	Right - origin of primary	IA	AJCC 6th ed derived from CS manual/coding instructions, v1.0	T1	N0	M0	Localized	12	100	0	0	Blank(s)	Blank(s)	Blank(s)	0	98	0	None	None; diagnosed at autopsy	No radiation and/or cancer-directed surgery	Not recommended	None/Unknown	No/Unknown	Alive or dead of other cause	Dead (attributable to causes other than this cancer dx)	0	Dead	None	No Surgery Of Primary Site	12 mm (1.2 cm)	Adenocarcinoma	Adenocarcinoma
40342269	Married (including common law)	White	Female	2004	C34.3-Lower lobe, lung	343	Moderately differentiated; Grade II	Right - origin of primary	IIB	AJCC 6th ed derived from CS manual/coding instructions, v1.0	T2	N1	M0	Regional	42	450	100	0	3	0	0	0	98	21	None	None; diagnosed at autopsy	No radiation and/or cancer-directed surgery	Surgery performed	None/Unknown	No/Unknown	Alive or dead of other cause	Dead (attributable to causes other than this cancer dx)	0	Dead	None	Partial/Wedge/Segmental Resec., Lingulectomy, Partial Lobectomy, Sleeve Resec.	42 mm (4.2 cm)	Adenocarcinoma	Adenocarcinoma
40348526	Married (including common law)	White	Male	2004	C34.9-Lung, NOS	349	Unknown	Right - origin of primary	IIIB	AJCC 6th ed derived from CS manual/coding instructions, v1.0	T4	N2	M0	Distant	999	720	200	0	0	0	9	0	98	0	None	None; diagnosed at autopsy	No radiation and/or cancer-directed surgery	Not recommended	None/Unknown	No/Unknown	Alive or dead of other cause	Alive or dead due to cancer	0	Alive	None	No Surgery Of Primary Site	Unknown	Adenocarcinoma	Adenocarcinoma
49844748	Widowed	Other (American Indian/AK Native, Asian/Pacific Islander)	Female	2004	C34.1-Upper lobe, lung	341	Poorly differentiated; Grade III	Left - origin of primary	UNK Stage	AJCC 6th ed derived from CS manual/coding instructions, v1.0	T4	N0	MX	Distant	999	720	0	99	1	0	0	0	98	0	None	None; diagnosed at autopsy	No radiation and/or cancer-directed surgery	Not recommended	None/Unknown	No/Unknown	Alive or dead of other cause	Alive or dead due to cancer	0	Alive	None	No Surgery Of Primary Site	Unknown	Adenocarcinoma	Adenocarcinoma
49847864	Divorced	White	Male	2004	C34.1-Upper lobe, lung	341	Unknown	Right - origin of primary	IIIB	AJCC 6th ed derived from CS manual/coding instructions, v1.0	T4	N0	M0	Distant	22	720	0	0	0	0	0	0	98	0	None	None; diagnosed at autopsy	No radiation and/or cancer-directed surgery	Not recommended	None/Unknown	No/Unknown	Alive or dead of other cause	Dead (attributable to causes other than this cancer dx)	0	Dead	None	No Surgery Of Primary Site	22 mm (2.2 cm)	Adenocarcinoma	Adenocarcinoma
49856149	Single (never married)	White	Male	2004	C34.1-Upper lobe, lung	341	Poorly differentiated; Grade III	Left - origin of primary	IV	AJCC 6th ed derived from CS manual/coding instructions, v1.0	TX	N3	M1	Distant	999	999	600	50	0	0	0	96	97	0	None	None; diagnosed at autopsy	No radiation and/or cancer-directed surgery	Not recommended	None/Unknown	No/Unknown	Alive or dead of other cause	Dead (attributable to causes other than this cancer dx)	0	Dead	None	No Surgery Of Primary Site	Unknown	Adenocarcinoma	Adenocarcinoma
49857201	Single (never married)	White	Female	2004	C34.9-Lung, NOS	349	Unknown	Left - origin of primary	IV	AJCC 6th ed derived from CS manual/coding instructions, v1.0	T4	N0	M1	Distant	999	720	0	23	1	0	0	0	98	0	None	None; diagnosed at autopsy	No radiation and/or cancer-directed surgery	Not recommended	None/Unknown	No/Unknown	Alive or dead of other cause	Dead (attributable to causes other than this cancer dx)	0	Dead	None	No Surgery Of Primary Site	Unknown	Adenocarcinoma	Adenocarcinoma
49860379	Single (never married)	White	Female	2004	C34.2-Middle lobe, lung	342	Unknown	Right - origin of primary	IV	AJCC 6th ed derived from CS manual/coding instructions, v1.0	T4	N3	M1	Distant	60	650	600	40	1	0	1	0	98	0	None	None; diagnosed at autopsy	No radiation and/or cancer-directed surgery	Not recommended	None/Unknown	No/Unknown	Alive or dead of other cause	Alive or dead due to cancer	0	Alive	None	No Surgery Of Primary Site	60 mm (6.0 cm)	Adenocarcinoma	Adenocarcinoma
49864222	Widowed	White	Female	2004	C34.2-Middle lobe, lung	342	Moderately differentiated; Grade II	Right - origin of primary	IB	AJCC 6th ed derived from CS manual/coding instructions, v1.0	T2	N0	M0	Regional	20	450	0	0	3	3	1	97	0	33	4 or more regional lymph nodes removed	None; diagnosed at autopsy	No radiation and/or cancer-directed surgery	Surgery performed	None/Unknown	No/Unknown	Alive or dead of other cause	Alive or dead due to cancer	0	Alive	None	Lobectomy/Bilobectomy	20 mm (2.0 cm)	Adenocarcinoma	Adenocarcinoma
49867813	Married (including common law)	White	Male	2004	C34.1-Upper lobe, lung	341	Poorly differentiated; Grade III	Left - origin of primary	IV	AJCC 6th ed derived from CS manual/coding instructions, v1.0	T2	N0	M1	Distant	60	100	0	40	1	0	0	0	98	0	None	None; diagnosed at autopsy	No radiation and/or cancer-directed surgery	Not recommended	Beam radiation	No/Unknown	Alive or dead of other cause	Dead (attributable to causes other than this cancer dx)	0	Dead	None	No Surgery Of Primary Site	60 mm (6.0 cm)	Adenocarcinoma	Adenocarcinoma
49871905	Married (including common law)	White	Male	2004	C34.9-Lung, NOS	349	Poorly differentiated; Grade III	Right - origin of primary	UNK Stage	AJCC 6th ed derived from CS manual/coding instructions, v1.0	T2	N0	MX	Localized	999	200	0	99	1	0	9	0	98	0	None	None; diagnosed at autopsy	No radiation and/or cancer-directed surgery	Not recommended	Refused	No/Unknown	Alive or dead of other cause	Alive or dead due to cancer	0	Alive	None	No Surgery Of Primary Site	Unknown	Adenocarcinoma	Adenocarcinoma
49877295	Married (including common law)	White	Female	2004	C34.9-Lung, NOS	349	Unknown	Left - origin of primary	IV	AJCC 6th ed derived from CS manual/coding instructions, v1.0	T4	N2	M1	Distant	25	790	200	50	1	0	0	0	98	0	None	None; diagnosed at autopsy	No radiation and/or cancer-directed surgery	Not recommended	None/Unknown	No/Unknown	Alive or dead of other cause	Dead (attributable to causes other than this cancer dx)	0	Dead	None	No Surgery Of Primary Site	25 mm (2.5 cm)	Adenocarcinoma	Adenocarcinoma
49897061	Widowed	Black	Female	2004	C34.9-Lung, NOS	349	Unknown	Paired site, but no information concerning laterality	UNK Stage	AJCC 6th ed derived from CS manual/coding instructions, v1.0	TX	NX	MX	Unknown/unstaged	999	999	999	99	1	9	9	0	98	0	None	None; diagnosed at autopsy	No radiation and/or cancer-directed surgery	Not recommended	None/Unknown	No/Unknown	Alive or dead of other cause	Dead (attributable to causes other than this cancer dx)	0	Dead	None	No Surgery Of Primary Site	Unknown	Adenocarcinoma	Adenocarcinoma
49899326	Widowed	White	Female	2004	C34.1-Upper lobe, lung	341	Poorly differentiated; Grade III	Right - origin of primary	IV	AJCC 6th ed derived from CS manual/coding instructions, v1.0	T4	NX	M1	Distant	999	720	999	40	1	0	0	0	98	0	None	None; diagnosed at autopsy	No radiation and/or cancer-directed surgery	Recommended but not performed, unknown reason	None/Unknown	No/Unknown	Alive or dead of other cause	Dead (attributable to causes other than this cancer dx)	0	Dead	None	No Surgery Of Primary Site	Unknown	Adenocarcinoma	Adenocarcinoma
49903765	Widowed	Black	Female	2004	C34.9-Lung, NOS	349	Poorly differentiated; Grade III	Bilateral, single primary	IV	AJCC 6th ed derived from CS manual/coding instructions, v1.0	T4	N2	M1	Distant	999	720	200	23	1	0	3	0	98	0	None	None; diagnosed at autopsy	No radiation and/or cancer-directed surgery	Not recommended	None/Unknown	No/Unknown	Alive or dead of other cause	Dead (attributable to causes other than this cancer dx)	0	Dead	None	No Surgery Of Primary Site	Unknown	Adenocarcinoma	Adenocarcinoma
49915218	Single (never married)	Black	Female	2004	C34.9-Lung, NOS	349	Unknown	Right - origin of primary	IV	AJCC 6th ed derived from CS manual/coding instructions, v1.0	T4	N2	M1	Distant	60	720	200	23	1	0	0	0	98	0	None	None; diagnosed at autopsy	No radiation and/or cancer-directed surgery	Not recommended	None/Unknown	No/Unknown	Alive or dead of other cause	Dead (attributable to causes other than this cancer dx)	0	Dead	None	No Surgery Of Primary Site	60 mm (6.0 cm)	Adenocarcinoma	Adenocarcinoma
49916200	Married (including common law)	White	Male	2004	C34.1-Upper lobe, lung	341	Moderately differentiated; Grade II	Right - origin of primary	UNK Stage	AJCC 6th ed derived from CS manual/coding instructions, v1.0	TX	N0	MX	Unknown/unstaged	15	999	0	99	0	0	9	0	98	0	None	None; diagnosed at autopsy	No radiation and/or cancer-directed surgery	Not recommended	None/Unknown	No/Unknown	Alive or dead of other cause	Dead (attributable to causes other than this cancer dx)	0	Dead	None	No Surgery Of Primary Site	15 mm (1.5 cm)	Adenocarcinoma	Adenocarcinoma
49930341	Widowed	White	Male	2004	C34.1-Upper lobe, lung	341	Unknown	Left - origin of primary	IV	AJCC 6th ed derived from CS manual/coding instructions, v1.0	T4	N1	M1	Distant	40	790	100	40	0	0	0	0	98	0	None	None; diagnosed at autopsy	No radiation and/or cancer-directed surgery	Not recommended	None/Unknown	Yes	Alive or dead of other cause	Dead (attributable to causes other than this cancer dx)	0	Dead	None	No Surgery Of Primary Site	40 mm (4.0 cm)	Adenocarcinoma	Adenocarcinoma
64296096	Married (including common law)	White	Female	2004	C34.0-Main bronchus	340	Unknown	Right - origin of primary	IV	AJCC 6th ed derived from CS manual/coding instructions, v1.0	T2	N2	M1	Distant	50	230	200	40	0	0	3	0	98	0	None	None; diagnosed at autopsy	No radiation and/or cancer-directed surgery	Recommended but not performed, unknown reason	None/Unknown	No/Unknown	Alive or dead of other cause	Dead (attributable to causes other than this cancer dx)	0	Dead	None	No Surgery Of Primary Site	50 mm (5.0 cm)	Adenocarcinoma	Adenocarcinoma
64301675	Married (including common law)	White	Male	2004	C34.8-Overlapping lesion of lung	348	Moderately differentiated; Grade II	Right - origin of primary	IIIA	AJCC 6th ed derived from CS manual/coding instructions, v1.0	T2	N2	M0	Regional	50	100	200	0	3	3	0	7	1	33	4 or more regional lymph nodes removed	None; diagnosed at autopsy	No radiation and/or cancer-directed surgery	Surgery performed	None/Unknown	No/Unknown	Alive or dead of other cause	Dead (attributable to causes other than this cancer dx)	0	Dead	None	Lobectomy/Bilobectomy	50 mm (5.0 cm)	Adenocarcinoma	Adenocarcinoma
64330427	Single (never married)	White	Female	2004	C34.1-Upper lobe, lung	341	Moderately differentiated; Grade II	Right - origin of primary	IV	AJCC 6th ed derived from CS manual/coding instructions, v1.0	T2	N0	M1	Distant	50	100	0	40	9	0	0	0	98	0	None	None; diagnosed at autopsy	No radiation and/or cancer-directed surgery	Not recommended	Beam radiation	Yes	Alive or dead of other cause	Dead (attributable to causes other than this cancer dx)	0	Dead	None	No Surgery Of Primary Site	50 mm (5.0 cm)	Adenocarcinoma	Adenocarcinoma
64331931	Divorced	White	Female	2004	C34.0-Main bronchus	340	Unknown	Right - origin of primary	IV	AJCC 6th ed derived from CS manual/coding instructions, v1.0	T4	N2	M1	Distant	999	720	200	40	1	0	0	0	98	0	None	None; diagnosed at autopsy	No radiation and/or cancer-directed surgery	Not recommended	None/Unknown	No/Unknown	Alive or dead of other cause	Dead (attributable to causes other than this cancer dx)	0	Dead	None	No Surgery Of Primary Site	Unknown	Adenocarcinoma	Adenocarcinoma
64341509	Widowed	White	Female	2004	C34.1-Upper lobe, lung	341	Unknown	Right - origin of primary	UNK Stage	AJCC 6th ed derived from CS manual/coding instructions, v1.0	T4	N2	MX	Distant	25	790	200	99	0	0	9	0	98	0	None	None; diagnosed at autopsy	No radiation and/or cancer-directed surgery	Not recommended	None/Unknown	No/Unknown	Alive or dead of other cause	Dead (attributable to causes other than this cancer dx)	0	Dead	None	No Surgery Of Primary Site	25 mm (2.5 cm)	Adenocarcinoma	Adenocarcinoma
64342376	Married (including common law)	White	Female	2004	C34.1-Upper lobe, lung	341	Unknown	Right - origin of primary	IA	AJCC 6th ed derived from CS manual/coding instructions, v1.0	T1	N0	M0	Localized	20	100	0	0	1	0	0	0	98	0	None	None; diagnosed at autopsy	No radiation and/or cancer-directed surgery	Not recommended	None/Unknown	No/Unknown	Alive or dead of other cause	Dead (attributable to causes other than this cancer dx)	0	Dead	None	No Surgery Of Primary Site	20 mm (2.0 cm)	Adenocarcinoma	Adenocarcinoma
64343574	Single (never married)	White	Male	2004	C34.9-Lung, NOS	349	Unknown	Right - origin of primary	IIIB	AJCC 6th ed derived from CS manual/coding instructions, v1.0	T4	NX	M0	Distant	100	720	999	0	0	0	0	0	98	0	None	None; diagnosed at autopsy	No radiation and/or cancer-directed surgery	Not recommended	None/Unknown	No/Unknown	Alive or dead of other cause	Dead (attributable to causes other than this cancer dx)	0	Dead	None	No Surgery Of Primary Site	100 mm (10.0 cm)	Adenocarcinoma	Adenocarcinoma
64362905	Widowed	White	Female	2004	C34.9-Lung, NOS	349	Unknown	Right - origin of primary	UNK Stage	AJCC 6th ed derived from CS manual/coding instructions, v1.0	T4	N2	MX	Distant	15	790	200	99	1	0	0	0	98	0	None	None; diagnosed at autopsy	No radiation and/or cancer-directed surgery	Not recommended	None/Unknown	No/Unknown	Alive or dead of other cause	Alive or dead due to cancer	0	Alive	None	No Surgery Of Primary Site	15 mm (1.5 cm)	Adenocarcinoma	Adenocarcinoma
64373541	Married (including common law)	Other (American Indian/AK Native, Asian/Pacific Islander)	Male	2004	C34.1-Upper lobe, lung	341	Poorly differentiated; Grade III	Right - origin of primary	IA	AJCC 6th ed derived from CS manual/coding instructions, v1.0	T1	N0	M0	Localized	20	100	0	0	1	0	0	0	98	0	None	None; diagnosed at autopsy	No radiation and/or cancer-directed surgery	Not recommended	None/Unknown	No/Unknown	Alive or dead of other cause	Alive or dead due to cancer	0	Alive	None	No Surgery Of Primary Site	20 mm (2.0 cm)	Adenocarcinoma	Adenocarcinoma
64376425	Single (never married)	Other (American Indian/AK Native, Asian/Pacific Islander)	Male	2004	C34.1-Upper lobe, lung	341	Unknown	Right - origin of primary	IIIB	AJCC 6th ed derived from CS manual/coding instructions, v1.0	T4	N3	M0	Distant	53	720	600	0	0	0	0	0	98	0	None	None; diagnosed at autopsy	No radiation and/or cancer-directed surgery	Not recommended	None/Unknown	No/Unknown	Alive or dead of other cause	Alive or dead due to cancer	0	Alive	None	No Surgery Of Primary Site	53 mm (5.3 cm)	Adenocarcinoma	Adenocarcinoma
64376899	Single (never married)	White	Female	2004	C34.9-Lung, NOS	349	Unknown	Right - origin of primary	IIIB	AJCC 6th ed derived from CS manual/coding instructions, v1.0	T4	NX	M0	Distant	999	720	999	0	1	0	0	0	98	0	None	None; diagnosed at autopsy	No radiation and/or cancer-directed surgery	Not recommended	None/Unknown	No/Unknown	Alive or dead of other cause	Dead (attributable to causes other than this cancer dx)	0	Dead	None	No Surgery Of Primary Site	Unknown	Adenocarcinoma	Adenocarcinoma
64377208	Widowed	White	Female	2004	C34.9-Lung, NOS	349	Unknown	Right - origin of primary	IV	AJCC 6th ed derived from CS manual/coding instructions, v1.0	T4	N0	M1	Distant	999	720	0	40	1	0	0	0	98	0	None	None; diagnosed at autopsy	No radiation and/or cancer-directed surgery	Recommended but not performed, patient refused	Refused	No/Unknown	Alive or dead of other cause	Dead (attributable to causes other than this cancer dx)	0	Dead	None	No Surgery Of Primary Site	Unknown	Adenocarcinoma	Adenocarcinoma
64377325	Widowed	White	Male	2004	C34.1-Upper lobe, lung	341	Unknown	Right - origin of primary	IIIB	AJCC 6th ed derived from CS manual/coding instructions, v1.0	T4	N2	M0	Distant	26	720	200	0	1	0	9	0	98	0	None	None; diagnosed at autopsy	No radiation and/or cancer-directed surgery	Not recommended	None/Unknown	No/Unknown	Alive or dead of other cause	Dead (attributable to causes other than this cancer dx)	0	Dead	None	No Surgery Of Primary Site	26 mm (2.6 cm)	Adenocarcinoma	Adenocarcinoma
64382593	Widowed	Other (American Indian/AK Native, Asian/Pacific Islander)	Female	2004	C34.9-Lung, NOS	349	Unknown	Left - origin of primary	IV	AJCC 6th ed derived from CS manual/coding instructions, v1.0	T4	N0	M1	Distant	999	720	0	40	1	0	0	0	98	0	None	None; diagnosed at autopsy	No radiation and/or cancer-directed surgery	Not recommended	None/Unknown	No/Unknown	Alive or dead of other cause	Dead (attributable to causes other than this cancer dx)	0	Dead	None	No Surgery Of Primary Site	Unknown	Adenocarcinoma	Adenocarcinoma
64394349	Married (including common law)	White	Female	2004	C34.1-Upper lobe, lung	341	Unknown	Right - origin of primary	OCCULT	AJCC 6th ed derived from CS manual/coding instructions, v1.0	TX	N0	M0	Unknown/unstaged	30	999	0	0	0	0	0	0	98	0	None	None; diagnosed at autopsy	No radiation and/or cancer-directed surgery	Not recommended	None/Unknown	No/Unknown	Alive or dead of other cause	Dead (attributable to causes other than this cancer dx)	0	Dead	None	No Surgery Of Primary Site	30 mm (3.0 cm)	Adenocarcinoma	Adenocarcinoma
64412437	Widowed	White	Female	2004	C34.2-Middle lobe, lung	342	Unknown	Right - origin of primary	UNK Stage	AJCC 6th ed derived from CS manual/coding instructions, v1.0	T4	NX	MX	Distant	999	760	999	99	1	0	0	0	98	0	None	None; diagnosed at autopsy	No radiation and/or cancer-directed surgery	Not recommended	None/Unknown	No/Unknown	Alive or dead of other cause	Dead (attributable to causes other than this cancer dx)	0	Dead	None	No Surgery Of Primary Site	Unknown	Adenocarcinoma	Adenocarcinoma
64418346	Married (including common law)	White	Male	2004	C34.1-Upper lobe, lung	341	Unknown	Right - origin of primary	IV	AJCC 6th ed derived from CS manual/coding instructions, v1.0	T4	N2	M1	Distant	80	720	200	40	1	0	0	0	98	0	None	None; diagnosed at autopsy	No radiation and/or cancer-directed surgery	Not recommended	None/Unknown	No/Unknown	Alive or dead of other cause	Dead (attributable to causes other than this cancer dx)	0	Dead	None	No Surgery Of Primary Site	80 mm (8.0 cm)	Adenocarcinoma	Adenocarcinoma
64422043	Single (never married)	White	Female	2004	C34.9-Lung, NOS	349	Poorly differentiated; Grade III	Bilateral, single primary	IV	AJCC 6th ed derived from CS manual/coding instructions, v1.0	T4	N2	M1	Distant	999	720	200	40	0	0	0	95	95	0	Biopsy or aspiration of regional lymph node, NOS	None; diagnosed at autopsy	No radiation and/or cancer-directed surgery	Not recommended	None/Unknown	No/Unknown	Alive or dead of other cause	Dead (attributable to causes other than this cancer dx)	0	Dead	None	No Surgery Of Primary Site	Unknown	Adenocarcinoma	Adenocarcinoma
64460450	Married (including common law)	Other (American Indian/AK Native, Asian/Pacific Islander)	Male	2004	C34.1-Upper lobe, lung	341	Poorly differentiated; Grade III	Left - origin of primary	IIIB	AJCC 6th ed derived from CS manual/coding instructions, v1.0	T4	N0	M0	Distant	999	720	0	0	0	0	0	0	98	0	None	None; diagnosed at autopsy	No radiation and/or cancer-directed surgery	Not recommended	None/Unknown	No/Unknown	Alive or dead of other cause	Dead (attributable to causes other than this cancer dx)	0	Dead	None	No Surgery Of Primary Site	Unknown	Adenocarcinoma	Adenocarcinoma
64461877	Married (including common law)	White	Female	2004	C34.1-Upper lobe, lung	341	Unknown	Right - origin of primary	UNK Stage	AJCC 6th ed derived from CS manual/coding instructions, v1.0	T3	NX	MX	Regional	999	500	999	99	1	9	0	0	98	0	None	None; diagnosed at autopsy	No radiation and/or cancer-directed surgery	Not recommended	None/Unknown	No/Unknown	Alive or dead of other cause	Dead (attributable to causes other than this cancer dx)	0	Dead	None	No Surgery Of Primary Site	Unknown	Adenocarcinoma	Adenocarcinoma
64475903	Widowed	White	Female	2004	C34.9-Lung, NOS	349	Unknown	Left - origin of primary	IV	AJCC 6th ed derived from CS manual/coding instructions, v1.0	T4	N2	M1	Distant	999	720	200	40	1	0	1	0	98	0	None	None; diagnosed at autopsy	No radiation and/or cancer-directed surgery	Not recommended	None/Unknown	No/Unknown	Alive or dead of other cause	Dead (attributable to causes other than this cancer dx)	0	Dead	None	No Surgery Of Primary Site	Unknown	Adenocarcinoma	Adenocarcinoma
65676582	Widowed	White	Female	2004	C34.9-Lung, NOS	349	Moderately differentiated; Grade II	Right - origin of primary	IV	AJCC 6th ed derived from CS manual/coding instructions, v1.0	T4	N2	M1	Distant	50	790	200	40	2	2	2	0	98	0	None	None; diagnosed at autopsy	No radiation and/or cancer-directed surgery	Not recommended	None/Unknown	No/Unknown	Alive or dead of other cause	Dead (attributable to causes other than this cancer dx)	0	Dead	None	No Surgery Of Primary Site	50 mm (5.0 cm)	Adenocarcinoma	Adenocarcinoma
75128307	Married (including common law)	White	Male	2004	C34.1-Upper lobe, lung	341	Moderately differentiated; Grade II	Right - origin of primary	IB	AJCC 6th ed derived from CS manual/coding instructions, v1.0	T2	N0	M0	Regional	63	400	0	0	1	0	0	0	98	0	None	None; diagnosed at autopsy	No radiation and/or cancer-directed surgery	Not performed, patient died prior to recommended surgery	None/Unknown	No/Unknown	Alive or dead of other cause	Dead (attributable to causes other than this cancer dx)	0	Dead	None	No Surgery Of Primary Site	63 mm (6.3 cm)	Adenocarcinoma	Adenocarcinoma
75130075	Single (never married)	White	Female	2004	C34.3-Lower lobe, lung	343	Moderately differentiated; Grade II	Right - origin of primary	UNK Stage	AJCC 6th ed derived from CS manual/coding instructions, v1.0	TX	N0	MX	Unknown/unstaged	35	999	0	99	0	0	9	0	98	0	None	None; diagnosed at autopsy	No radiation and/or cancer-directed surgery	Not recommended	None/Unknown	No/Unknown	Alive or dead of other cause	Dead (attributable to causes other than this cancer dx)	0	Dead	None	No Surgery Of Primary Site	35 mm (3.5 cm)	Adenocarcinoma	Adenocarcinoma
75130945	Married (including common law)	White	Male	2004	C34.1-Upper lobe, lung	341	Unknown	Right - origin of primary	IIIA	AJCC 6th ed derived from CS manual/coding instructions, v1.0	T2	N2	M0	Regional	999	200	200	0	1	0	0	0	98	0	None	None; diagnosed at autopsy	No radiation and/or cancer-directed surgery	Not recommended	None/Unknown	No/Unknown	Alive or dead of other cause	Dead (attributable to causes other than this cancer dx)	0	Dead	None	No Surgery Of Primary Site	Unknown	Adenocarcinoma	Adenocarcinoma
75152857	Married (including common law)	White	Male	2004	C34.2-Middle lobe, lung	342	Poorly differentiated; Grade III	Right - origin of primary	UNK Stage	AJCC 6th ed derived from CS manual/coding instructions, v1.0	T4	NX	MX	Regional	999	700	999	99	1	0	0	0	98	0	None	None; diagnosed at autopsy	No radiation and/or cancer-directed surgery	Not recommended	None/Unknown	No/Unknown	Alive or dead of other cause	Dead (attributable to causes other than this cancer dx)	0	Dead	None	No Surgery Of Primary Site	Unknown	Adenocarcinoma	Adenocarcinoma
75154013	Divorced	White	Male	2004	C34.3-Lower lobe, lung	343	Unknown	Right - origin of primary	UNK Stage	AJCC 6th ed derived from CS manual/coding instructions, v1.0	T4	NX	MX	Distant	50	720	999	99	1	9	0	0	98	0	None	None; diagnosed at autopsy	No radiation and/or cancer-directed surgery	Not recommended	None/Unknown	No/Unknown	Alive or dead of other cause	Dead (attributable to causes other than this cancer dx)	0	Dead	None	No Surgery Of Primary Site	50 mm (5.0 cm)	Adenocarcinoma	Adenocarcinoma
75163064	Married (including common law)	White	Male	2004	C34.1-Upper lobe, lung	341	Unknown	Right - origin of primary	IV	AJCC 6th ed derived from CS manual/coding instructions, v1.0	T4	N0	M1	Distant	999	720	0	23	0	0	0	0	98	0	None	None; diagnosed at autopsy	No radiation and/or cancer-directed surgery	Not recommended	None/Unknown	No/Unknown	Alive or dead of other cause	Dead (attributable to causes other than this cancer dx)	0	Dead	None	No Surgery Of Primary Site	Unknown	Adenocarcinoma	Adenocarcinoma
75166088	Widowed	White	Female	2004	C34.1-Upper lobe, lung	341	Unknown	Right - origin of primary	UNK Stage	AJCC 6th ed derived from CS manual/coding instructions, v1.0	T4	N2	MX	Distant	25	720	200	99	1	0	9	0	98	0	None	None; diagnosed at autopsy	No radiation and/or cancer-directed surgery	Not recommended	None/Unknown	No/Unknown	Alive or dead of other cause	Dead (attributable to causes other than this cancer dx)	0	Dead	None	No Surgery Of Primary Site	25 mm (2.5 cm)	Adenocarcinoma	Adenocarcinoma
75178968	Unknown	Black	Male	2004	C34.0-Main bronchus	340	Undifferentiated; anaplastic; Grade IV	Right - origin of primary	IV	AJCC 6th ed derived from CS manual/coding instructions, v1.0	T1	N0	M1	Distant	30	100	0	40	0	0	0	0	98	0	None	None; diagnosed at autopsy	No radiation and/or cancer-directed surgery	Not recommended	None/Unknown	No/Unknown	Alive or dead of other cause	Alive or dead due to cancer	0	Alive	None	No Surgery Of Primary Site	30 mm (3.0 cm)	Adenocarcinoma	Adenocarcinoma
75200474	Widowed	White	Female	2004	C34.1-Upper lobe, lung	341	Unknown	Right - origin of primary	IIIB	AJCC 6th ed derived from CS manual/coding instructions, v1.0	T4	N0	M0	Distant	40	720	0	0	0	0	0	0	98	0	None	None; diagnosed at autopsy	No radiation and/or cancer-directed surgery	Not recommended, contraindicated due to other cond; autopsy only (1973-2002)	None/Unknown	No/Unknown	Alive or dead of other cause	Dead (attributable to causes other than this cancer dx)	0	Dead	None	No Surgery Of Primary Site	40 mm (4.0 cm)	Adenocarcinoma	Adenocarcinoma
75200897	Married (including common law)	White	Male	2004	C34.1-Upper lobe, lung	341	Well differentiated; Grade I	Right - origin of primary	IV	AJCC 6th ed derived from CS manual/coding instructions, v1.0	T4	N1	M1	Distant	50	650	100	40	2	2	0	11	7	0	None	None; diagnosed at autopsy	No radiation and/or cancer-directed surgery	Not recommended	None/Unknown	No/Unknown	Alive or dead of other cause	Dead (attributable to causes other than this cancer dx)	0	Dead	None	No Surgery Of Primary Site	50 mm (5.0 cm)	Adenocarcinoma	Adenocarcinoma
75202613	Married (including common law)	White	Female	2004	C34.3-Lower lobe, lung	343	Unknown	Left - origin of primary	IV	AJCC 6th ed derived from CS manual/coding instructions, v1.0	T2	N2	M1	Distant	40	100	200	40	0	0	1	0	98	0	None	None; diagnosed at autopsy	No radiation and/or cancer-directed surgery	Not recommended	None/Unknown	No/Unknown	Alive or dead of other cause	Dead (attributable to causes other than this cancer dx)	0	Dead	None	No Surgery Of Primary Site	40 mm (4.0 cm)	Adenocarcinoma	Adenocarcinoma
78137596	Divorced	Black	Female	2004	C34.1-Upper lobe, lung	341	Undifferentiated; anaplastic; Grade IV	Right - origin of primary	UNK Stage	AJCC 6th ed derived from CS manual/coding instructions, v1.0	TX	NX	M0	Localized	999	100	999	0	1	0	0	0	98	0	None	None; diagnosed at autopsy	No radiation and/or cancer-directed surgery	Recommended but not performed, unknown reason	None/Unknown	No/Unknown	Alive or dead of other cause	Dead (attributable to causes other than this cancer dx)	0	Dead	None	No Surgery Of Primary Site	Unknown	Adenocarcinoma	Adenocarcinoma
78140118	Divorced	White	Female	2004	C34.3-Lower lobe, lung	343	Unknown	Right - origin of primary	IIIB	AJCC 6th ed derived from CS manual/coding instructions, v1.0	T4	NX	M0	Distant	999	720	999	0	1	1	0	0	98	0	None	None; diagnosed at autopsy	No radiation and/or cancer-directed surgery	Not recommended	None/Unknown	No/Unknown	Alive or dead of other cause	Dead (attributable to causes other than this cancer dx)	0	Dead	None	No Surgery Of Primary Site	Unknown	Adenocarcinoma	Adenocarcinoma
79027868	Married (including common law)	White	Male	2004	C34.9-Lung, NOS	349	Unknown	Right - origin of primary	IIIB	AJCC 6th ed derived from CS manual/coding instructions, v1.0	T4	N3	M0	Distant	999	720	600	0	0	1	0	0	98	0	None	None; diagnosed at autopsy	No radiation and/or cancer-directed surgery	Not recommended	None/Unknown	No/Unknown	Alive or dead of other cause	Dead (attributable to causes other than this cancer dx)	0	Dead	None	No Surgery Of Primary Site	Unknown	Adenocarcinoma	Adenocarcinoma
79032210	Married (including common law)	White	Male	2004	C34.9-Lung, NOS	349	Unknown	Right - origin of primary	IV	AJCC 6th ed derived from CS manual/coding instructions, v1.0	T4	N3	M1	Distant	999	650	600	30	0	0	0	0	98	0	None	None; diagnosed at autopsy	No radiation and/or cancer-directed surgery	Not recommended	None/Unknown	No/Unknown	Alive or dead of other cause	Dead (attributable to causes other than this cancer dx)	0	Dead	None	No Surgery Of Primary Site	Unknown	Adenocarcinoma	Adenocarcinoma
79100834	Widowed	White	Female	2004	C34.9-Lung, NOS	349	Unknown	Paired site, but no information concerning laterality	IIIB	AJCC 6th ed derived from CS manual/coding instructions, v1.0	T4	N2	M0	Distant	999	720	200	0	1	0	0	0	98	0	None	None; diagnosed at autopsy	No radiation and/or cancer-directed surgery	Not recommended	None/Unknown	No/Unknown	Alive or dead of other cause	Dead (attributable to causes other than this cancer dx)	0	Dead	None	No Surgery Of Primary Site	Unknown	Adenocarcinoma	Adenocarcinoma
79175757	Single (never married)	White	Male	2004	C34.1-Upper lobe, lung	341	Unknown	Right - origin of primary	IIB	AJCC 6th ed derived from CS manual/coding instructions, v1.0	T2	N1	M0	Regional	999	400	100	0	1	0	0	0	98	0	None	None; diagnosed at autopsy	No radiation and/or cancer-directed surgery	Not recommended	None/Unknown	No/Unknown	Alive or dead of other cause	Dead (attributable to causes other than this cancer dx)	0	Dead	None	No Surgery Of Primary Site	Unknown	Adenocarcinoma	Adenocarcinoma
79180659	Widowed	Black	Female	2004	C34.1-Upper lobe, lung	341	Well differentiated; Grade I	Right - origin of primary	IB	AJCC 6th ed derived from CS manual/coding instructions, v1.0	T2	N0	M0	Regional	999	400	0	0	0	0	0	0	98	0	None	None; diagnosed at autopsy	No radiation and/or cancer-directed surgery	Not recommended	None/Unknown	No/Unknown	Alive or dead of other cause	Dead (attributable to causes other than this cancer dx)	0	Dead	None	No Surgery Of Primary Site	Unknown	Adenocarcinoma	Adenocarcinoma
90302716	Widowed	White	Female	2004	C34.1-Upper lobe, lung	341	Unknown	Left - origin of primary	IV	AJCC 6th ed derived from CS manual/coding instructions, v1.0	T4	N2	M1	Distant	18	720	200	40	0	0	0	0	98	0	None	None; diagnosed at autopsy	No radiation and/or cancer-directed surgery	Not recommended	None/Unknown	No/Unknown	Alive or dead of other cause	Alive or dead due to cancer	0	Alive	None	No Surgery Of Primary Site	18 mm (1.8 cm)	Adenocarcinoma	Adenocarcinoma
90316477	Married (including common law)	White	Female	2004	C34.9-Lung, NOS	349	Unknown	Right - origin of primary	UNK Stage	AJCC 6th ed derived from CS manual/coding instructions, v1.0	TX	NX	MX	Unknown/unstaged	999	999	999	99	9	9	9	0	98	0	None	None; diagnosed at autopsy	No radiation and/or cancer-directed surgery	Recommended but not performed, unknown reason	None/Unknown	No/Unknown	Alive or dead of other cause	Alive or dead due to cancer	0	Alive	None	No Surgery Of Primary Site	Unknown	Adenocarcinoma	Adenocarcinoma
90320016	Widowed	White	Female	2004	C34.9-Lung, NOS	349	Unknown	Right - origin of primary	UNK Stage	AJCC 6th ed derived from CS manual/coding instructions, v1.0	T4	NX	MX	Distant	999	720	999	99	1	9	9	0	98	0	None	None; diagnosed at autopsy	No radiation and/or cancer-directed surgery	Not performed, patient died prior to recommended surgery	None/Unknown	No/Unknown	Alive or dead of other cause	Dead (attributable to causes other than this cancer dx)	0	Dead	None	No Surgery Of Primary Site	Unknown	Adenocarcinoma	Adenocarcinoma
90330670	Single (never married)	Black	Female	2004	C34.9-Lung, NOS	349	Unknown	Bilateral, single primary	IV	AJCC 6th ed derived from CS manual/coding instructions, v1.0	TX	N2	M1	Distant	999	999	200	40	0	0	0	0	98	0	None	None; diagnosed at autopsy	No radiation and/or cancer-directed surgery	Not recommended, contraindicated due to other cond; autopsy only (1973-2002)	None/Unknown	No/Unknown	Alive or dead of other cause	Dead (attributable to causes other than this cancer dx)	0	Dead	None	No Surgery Of Primary Site	Unknown	Adenocarcinoma	Adenocarcinoma
90331983	Married (including common law)	White	Male	2004	C34.1-Upper lobe, lung	341	Poorly differentiated; Grade III	Right - origin of primary	IV	AJCC 6th ed derived from CS manual/coding instructions, v1.0	T4	N2	M1	Distant	30	650	200	40	0	0	1	0	98	0	None	None; diagnosed at autopsy	No radiation and/or cancer-directed surgery	Not recommended	None/Unknown	Yes	Alive or dead of other cause	Alive or dead due to cancer	0	Alive	None	No Surgery Of Primary Site	30 mm (3.0 cm)	Adenocarcinoma	Adenocarcinoma
90343496	Married (including common law)	White	Male	2004	C34.3-Lower lobe, lung	343	Poorly differentiated; Grade III	Left - origin of primary	IV	AJCC 6th ed derived from CS manual/coding instructions, v1.0	T2	N0	M1	Distant	43	100	0	40	1	0	3	0	98	0	None	None; diagnosed at autopsy	No radiation and/or cancer-directed surgery	Not recommended	None/Unknown	No/Unknown	Alive or dead of other cause	Dead (attributable to causes other than this cancer dx)	0	Dead	None	No Surgery Of Primary Site	43 mm (4.3 cm)	Adenocarcinoma	Adenocarcinoma
90345765	Married (including common law)	White	Male	2004	C34.1-Upper lobe, lung	341	Moderately differentiated; Grade II	Right - origin of primary	IB	AJCC 6th ed derived from CS manual/coding instructions, v1.0	T2	N0	M0	Regional	30	450	0	0	3	0	0	0	98	22	None	None; diagnosed at autopsy	No radiation and/or cancer-directed surgery	Surgery performed	None/Unknown	No/Unknown	Alive or dead of other cause	Dead (attributable to causes other than this cancer dx)	0	Dead	None	Partial/Wedge/Segmental Resec., Lingulectomy, Partial Lobectomy, Sleeve Resec.	30 mm (3.0 cm)	Adenocarcinoma	Adenocarcinoma
90346062	Married (including common law)	White	Male	2004	C34.1-Upper lobe, lung	341	Poorly differentiated; Grade III	Right - origin of primary	IB	AJCC 6th ed derived from CS manual/coding instructions, v1.0	T2	N0	M0	Localized	47	100	0	0	3	3	0	3	0	45	1 to 3 regional lymph nodes removed	None; diagnosed at autopsy	No radiation and/or cancer-directed surgery	Surgery performed	None/Unknown	No/Unknown	Alive or dead of other cause	Dead (attributable to causes other than this cancer dx)	0	Dead	None	Lobectomy/Bilobectomy	47 mm (4.7 cm)	Adenocarcinoma	Adenocarcinoma
90351584	Married (including common law)	White	Female	2004	C34.1-Upper lobe, lung	341	Poorly differentiated; Grade III	Right - origin of primary	IV	AJCC 6th ed derived from CS manual/coding instructions, v1.0	T2	N2	M1	Distant	52	400	200	40	0	0	0	0	98	0	None	None; diagnosed at autopsy	No radiation and/or cancer-directed surgery	Not recommended	None/Unknown	Yes	Alive or dead of other cause	Dead (attributable to causes other than this cancer dx)	0	Dead	None	No Surgery Of Primary Site	52 mm (5.2 cm)	Adenocarcinoma	Adenocarcinoma
90356087	Unknown	White	Male	2004	C34.3-Lower lobe, lung	343	Poorly differentiated; Grade III	Right - origin of primary	IV	AJCC 6th ed derived from CS manual/coding instructions, v1.0	T4	N2	M1	Distant	999	720	200	40	0	0	0	0	98	0	None	None; diagnosed at autopsy	No radiation and/or cancer-directed surgery	Not recommended	None/Unknown	No/Unknown	Alive or dead of other cause	Dead (attributable to causes other than this cancer dx)	0	Dead	None	No Surgery Of Primary Site	Unknown	Adenocarcinoma	Adenocarcinoma
90357768	Married (including common law)	White	Female	2004	C34.1-Upper lobe, lung	341	Moderately differentiated; Grade II	Right - origin of primary	UNK Stage	AJCC 6th ed derived from CS manual/coding instructions, v1.0	TX	NX	MX	Unknown/unstaged	999	999	999	99	9	9	9	0	98	0	None	None; diagnosed at autopsy	No radiation and/or cancer-directed surgery	Not recommended	None/Unknown	No/Unknown	Alive or dead of other cause	Dead (attributable to causes other than this cancer dx)	0	Dead	None	No Surgery Of Primary Site	Unknown	Adenocarcinoma	Adenocarcinoma
90357903	Married (including common law)	Other (American Indian/AK Native, Asian/Pacific Islander)	Female	2004	C34.1-Upper lobe, lung	341	Unknown	Left - origin of primary	IV	AJCC 6th ed derived from CS manual/coding instructions, v1.0	TX	N1	M1	Distant	999	980	100	40	1	0	0	0	98	0	None	None; diagnosed at autopsy	No radiation and/or cancer-directed surgery	Not recommended	None/Unknown	No/Unknown	Alive or dead of other cause	Alive or dead due to cancer	0	Alive	None	No Surgery Of Primary Site	Unknown	Adenocarcinoma	Adenocarcinoma
90366911	Married (including common law)	Black	Female	2004	C34.1-Upper lobe, lung	341	Unknown	Right - origin of primary	IV	AJCC 6th ed derived from CS manual/coding instructions, v1.0	T4	N2	M1	Distant	35	720	200	23	1	0	0	0	98	0	None	None; diagnosed at autopsy	No radiation and/or cancer-directed surgery	Not recommended	None/Unknown	No/Unknown	Alive or dead of other cause	Dead (attributable to causes other than this cancer dx)	0	Dead	None	No Surgery Of Primary Site	35 mm (3.5 cm)	Adenocarcinoma	Adenocarcinoma
90382882	Married (including common law)	White	Male	2004	C34.3-Lower lobe, lung	343	Unknown	Right - origin of primary	IIIB	AJCC 6th ed derived from CS manual/coding instructions, v1.0	T4	N0	M0	Distant	999	720	0	0	1	0	0	0	98	0	None	None; diagnosed at autopsy	No radiation and/or cancer-directed surgery	Not recommended	None/Unknown	No/Unknown	Alive or dead of other cause	Dead (attributable to causes other than this cancer dx)	0	Dead	None	No Surgery Of Primary Site	Unknown	Adenocarcinoma	Adenocarcinoma
90383952	Single (never married)	Black	Female	2004	C34.9-Lung, NOS	349	Unknown	Left - origin of primary	UNK Stage	AJCC 6th ed derived from CS manual/coding instructions, v1.0	T4	NX	MX	Distant	999	720	999	99	0	9	9	0	98	0	None	None; diagnosed at autopsy	No radiation and/or cancer-directed surgery	Not recommended	None/Unknown	No/Unknown	Alive or dead of other cause	Dead (attributable to causes other than this cancer dx)	0	Dead	None	No Surgery Of Primary Site	Unknown	Adenocarcinoma	Adenocarcinoma
90385983	Widowed	White	Female	2004	C34.1-Upper lobe, lung	341	Well differentiated; Grade I	Right - origin of primary	IA	AJCC 6th ed derived from CS manual/coding instructions, v1.0	T1	N0	M0	Localized	1	110	0	0	3	3	0	3	0	33	1 to 3 regional lymph nodes removed	None; diagnosed at autopsy	No radiation and/or cancer-directed surgery	Surgery performed	None/Unknown	No/Unknown	Alive or dead of other cause	Dead (attributable to causes other than this cancer dx)	0	Dead	None	Lobectomy/Bilobectomy	Less than or equal to 3mm (0.3 cm)	Adenocarcinoma	Adenocarcinoma
90391015	Widowed	Black	Female	2004	C34.3-Lower lobe, lung	343	Unknown	Left - origin of primary	UNK Stage	AJCC 6th ed derived from CS manual/coding instructions, v1.0	TX	NX	M0	Unknown/unstaged	70	999	999	0	0	1	0	0	98	0	None	None; diagnosed at autopsy	No radiation and/or cancer-directed surgery	Not recommended	None/Unknown	No/Unknown	Alive or dead of other cause	Alive or dead due to cancer	0	Alive	None	No Surgery Of Primary Site	70 mm (7.0 cm)	Adenocarcinoma	Adenocarcinoma
90401965	Married (including common law)	White	Male	2004	C34.1-Upper lobe, lung	341	Unknown	Right - origin of primary	IV	AJCC 6th ed derived from CS manual/coding instructions, v1.0	T4	N2	M1	Distant	34	720	200	40	1	1	0	0	98	0	None	None; diagnosed at autopsy	No radiation and/or cancer-directed surgery	Not recommended	None/Unknown	No/Unknown	Alive or dead of other cause	Dead (attributable to causes other than this cancer dx)	0	Dead	None	No Surgery Of Primary Site	34 mm (3.4 cm)	Adenocarcinoma	Adenocarcinoma
90407089	Married (including common law)	White	Female	2004	C34.1-Upper lobe, lung	341	Well differentiated; Grade I	Right - origin of primary	IB	AJCC 6th ed derived from CS manual/coding instructions, v1.0	T2	N0	M0	Localized	70	300	0	0	1	9	9	0	98	0	None	None; diagnosed at autopsy	No radiation and/or cancer-directed surgery	Not recommended	None/Unknown	No/Unknown	Alive or dead of other cause	Dead (attributable to causes other than this cancer dx)	0	Dead	None	No Surgery Of Primary Site	70 mm (7.0 cm)	Adenocarcinoma	Adenocarcinoma
90416207	Widowed	White	Male	2004	C34.9-Lung, NOS	349	Unknown	Left - origin of primary	UNK Stage	AJCC 6th ed derived from CS manual/coding instructions, v1.0	T4	NX	MX	Distant	999	720	999	99	1	9	9	0	98	0	None	None; diagnosed at autopsy	No radiation and/or cancer-directed surgery	Not recommended	None/Unknown	No/Unknown	Alive or dead of other cause	Dead (attributable to causes other than this cancer dx)	0	Dead	None	No Surgery Of Primary Site	Unknown	Adenocarcinoma	Adenocarcinoma
91366869	Widowed	White	Male	2004	C34.2-Middle lobe, lung	342	Unknown	Right - origin of primary	IV	AJCC 6th ed derived from CS manual/coding instructions, v1.0	T4	N2	M1	Distant	70	720	200	40	1	0	0	0	98	0	None	None; diagnosed at autopsy	No radiation and/or cancer-directed surgery	Not recommended, contraindicated due to other cond; autopsy only (1973-2002)	None/Unknown	No/Unknown	Alive or dead of other cause	Dead (attributable to causes other than this cancer dx)	0	Dead	None	No Surgery Of Primary Site	70 mm (7.0 cm)	Adenocarcinoma	Adenocarcinoma
96203676	Married (including common law)	White	Male	2004	C34.9-Lung, NOS	349	Unknown	Left - origin of primary	IV	AJCC 6th ed derived from CS manual/coding instructions, v1.0	TX	NX	M1	Distant	999	999	999	50	0	0	3	0	98	0	None	None; diagnosed at autopsy	No radiation and/or cancer-directed surgery	Not recommended	None/Unknown	No/Unknown	Alive or dead of other cause	Dead (attributable to causes other than this cancer dx)	0	Dead	None	No Surgery Of Primary Site	Unknown	Adenocarcinoma	Adenocarcinoma
96216034	Married (including common law)	White	Male	2004	C34.3-Lower lobe, lung	343	Moderately differentiated; Grade II	Left - origin of primary	UNK Stage	AJCC 6th ed derived from CS manual/coding instructions, v1.0	T1	NX	MX	Localized	5	100	999	99	3	1	9	0	98	22	Unknown or not applicable	Unknown; death certificate only	No radiation and/or cancer-directed surgery	Surgery performed	None/Unknown	No/Unknown	Alive or dead of other cause	Dead (attributable to causes other than this cancer dx)	0	Dead	Unknown	Partial/Wedge/Segmental Resec., Lingulectomy, Partial Lobectomy, Sleeve Resec.	5 mm (0.5 cm)	Adenocarcinoma	Adenocarcinoma
96217284	Married (including common law)	White	Male	2004	C34.9-Lung, NOS	349	Unknown	Right - origin of primary	UNK Stage	AJCC 6th ed derived from CS manual/coding instructions, v1.0	TX	NX	M0	Unknown/unstaged	999	999	999	0	1	0	0	0	98	0	None	None; diagnosed at autopsy	No radiation and/or cancer-directed surgery	Not recommended	None/Unknown	No/Unknown	Alive or dead of other cause	Dead (attributable to causes other than this cancer dx)	0	Dead	None	No Surgery Of Primary Site	Unknown	Adenocarcinoma	Adenocarcinoma
96218935	Married (including common law)	White	Female	2004	C34.9-Lung, NOS	349	Poorly differentiated; Grade III	Left - origin of primary	IA	AJCC 6th ed derived from CS manual/coding instructions, v1.0	T1	N0	M0	Localized	14	100	0	0	3	3	0	96	0	33	Number of regional lymph nodes removed unknown	None; diagnosed at autopsy	No radiation and/or cancer-directed surgery	Surgery performed	None/Unknown	No/Unknown	Alive or dead of other cause	Dead (attributable to causes other than this cancer dx)	0	Dead	None	Lobectomy/Bilobectomy	14 mm (1.4 cm)	Adenocarcinoma	Adenocarcinoma
96221143	Married (including common law)	White	Male	2004	C34.3-Lower lobe, lung	343	Unknown	Right - origin of primary	IV	AJCC 6th ed derived from CS manual/coding instructions, v1.0	T4	N3	M1	Distant	25	650	600	30	1	1	3	0	98	0	None	None; diagnosed at autopsy	No radiation and/or cancer-directed surgery	Not recommended	None/Unknown	No/Unknown	Alive or dead of other cause	Dead (attributable to causes other than this cancer dx)	0	Dead	None	No Surgery Of Primary Site	25 mm (2.5 cm)	Adenocarcinoma	Adenocarcinoma
96222933	Married (including common law)	White	Female	2004	C34.9-Lung, NOS	349	Poorly differentiated; Grade III	Right - origin of primary	IV	AJCC 6th ed derived from CS manual/coding instructions, v1.0	T4	N0	M1	Distant	999	750	0	40	3	0	1	0	98	21	None	None; diagnosed at autopsy	No radiation and/or cancer-directed surgery	Surgery performed	None/Unknown	No/Unknown	Alive or dead of other cause	Dead (attributable to causes other than this cancer dx)	0	Dead	None	Partial/Wedge/Segmental Resec., Lingulectomy, Partial Lobectomy, Sleeve Resec.	Unknown	Adenocarcinoma	Adenocarcinoma
97004637	Unknown	White	Female	2004	C34.3-Lower lobe, lung	343	Unknown	Left - origin of primary	IA	AJCC 6th ed derived from CS manual/coding instructions, v1.0	T1	N0	M0	Localized	28	100	0	0	1	1	0	0	98	0	None	None; diagnosed at autopsy	No radiation and/or cancer-directed surgery	Not recommended	None/Unknown	No/Unknown	Alive or dead of other cause	Dead (attributable to causes other than this cancer dx)	0	Dead	None	No Surgery Of Primary Site	28 mm (2.8 cm)	Adenocarcinoma	Adenocarcinoma
97007355	Married (including common law)	White	Male	2004	C34.3-Lower lobe, lung	343	Unknown	Right - origin of primary	IV	AJCC 6th ed derived from CS manual/coding instructions, v1.0	TX	NX	M1	Distant	20	999	999	40	9	9	1	0	98	0	None	None; diagnosed at autopsy	No radiation and/or cancer-directed surgery	Not recommended	None/Unknown	No/Unknown	Alive or dead of other cause	Dead (attributable to causes other than this cancer dx)	0	Dead	None	No Surgery Of Primary Site	20 mm (2.0 cm)	Adenocarcinoma	Adenocarcinoma
97008168	Married (including common law)	Black	Female	2004	C34.3-Lower lobe, lung	343	Moderately differentiated; Grade II	Left - origin of primary	IB	AJCC 6th ed derived from CS manual/coding instructions, v1.0	T2	N0	M0	Localized	20	200	0	0	3	3	0	1	0	33	1 to 3 regional lymph nodes removed	None; diagnosed at autopsy	No radiation and/or cancer-directed surgery	Surgery performed	None/Unknown	No/Unknown	Alive or dead of other cause	Dead (attributable to causes other than this cancer dx)	0	Dead	None	Lobectomy/Bilobectomy	20 mm (2.0 cm)	Adenocarcinoma	Adenocarcinoma
97009760	Widowed	White	Female	2004	C34.1-Upper lobe, lung	341	Poorly differentiated; Grade III	Right - origin of primary	IB	AJCC 6th ed derived from CS manual/coding instructions, v1.0	T2	N0	M0	Localized	32	100	0	0	3	3	0	6	0	45	4 or more regional lymph nodes removed	None; diagnosed at autopsy	No radiation and/or cancer-directed surgery	Surgery performed	None/Unknown	No/Unknown	Alive or dead of other cause	Dead (attributable to causes other than this cancer dx)	0	Dead	None	Lobectomy/Bilobectomy	32 mm (3.2 cm)	Adenocarcinoma	Adenocarcinoma
97031875	Single (never married)	White	Female	2004	C34.9-Lung, NOS	349	Unknown	Right - origin of primary	IA	AJCC 6th ed derived from CS manual/coding instructions, v1.0	T1	N0	M0	Localized	15	100	0	0	0	0	0	0	98	0	None	None; diagnosed at autopsy	No radiation and/or cancer-directed surgery	Not recommended	None/Unknown	No/Unknown	Alive or dead of other cause	Dead (attributable to causes other than this cancer dx)	0	Dead	None	No Surgery Of Primary Site	15 mm (1.5 cm)	Adenocarcinoma	Adenocarcinoma
97033230	Married (including common law)	White	Female	2004	C34.1-Upper lobe, lung	341	Moderately differentiated; Grade II	Right - origin of primary	IB	AJCC 6th ed derived from CS manual/coding instructions, v1.0	T2	N0	M0	Localized	57	100	0	0	3	3	0	16	0	33	4 or more regional lymph nodes removed	None; diagnosed at autopsy	No radiation and/or cancer-directed surgery	Surgery performed	None/Unknown	Yes	Alive or dead of other cause	Dead (attributable to causes other than this cancer dx)	0	Dead	None	Lobectomy/Bilobectomy	57 mm (5.7 cm)	Adenocarcinoma	Adenocarcinoma
4476477	Married (including common law)	White	Male	2005	C34.1-Upper lobe, lung	341	Poorly differentiated; Grade III	Left - origin of primary	UNK Stage	AJCC 6th ed derived from CS manual/coding instructions, v1.0	TX	N0	MX	Localized	999	100	0	99	1	0	1	0	98	0	None	None; diagnosed at autopsy	No radiation and/or cancer-directed surgery	Not recommended	None/Unknown	No/Unknown	Alive or dead of other cause	Dead (attributable to causes other than this cancer dx)	0	Dead	None	No Surgery Of Primary Site	Unknown	Adenocarcinoma	Adenocarcinoma
4484659	Married (including common law)	White	Male	2005	C34.1-Upper lobe, lung	341	Unknown	Right - origin of primary	IV	AJCC 6th ed derived from CS manual/coding instructions, v1.0	T4	N3	M1	Distant	45	700	600	50	0	0	1	0	98	0	None	None; diagnosed at autopsy	No radiation and/or cancer-directed surgery	Not recommended	None/Unknown	No/Unknown	Alive or dead of other cause	Alive or dead due to cancer	0	Alive	None	No Surgery Of Primary Site	45 mm (4.5 cm)	Adenocarcinoma	Adenocarcinoma
4486531	Widowed	Other (American Indian/AK Native, Asian/Pacific Islander)	Male	2005	C34.3-Lower lobe, lung	343	Poorly differentiated; Grade III	Right - origin of primary	IV	AJCC 6th ed derived from CS manual/coding instructions, v1.0	T4	N0	M1	Distant	999	720	0	23	0	0	0	0	98	0	None	None; diagnosed at autopsy	No radiation and/or cancer-directed surgery	Not recommended	None/Unknown	No/Unknown	Alive or dead of other cause	Alive or dead due to cancer	0	Alive	None	No Surgery Of Primary Site	Unknown	Adenocarcinoma	Adenocarcinoma
4489275	Widowed	White	Female	2005	C34.1-Upper lobe, lung	341	Unknown	Left - origin of primary	IIIA	AJCC 6th ed derived from CS manual/coding instructions, v1.0	T2	N2	M0	Regional	58	450	200	0	0	0	0	0	98	0	None	None; diagnosed at autopsy	No radiation and/or cancer-directed surgery	Not recommended, contraindicated due to other cond; autopsy only (1973-2002)	None/Unknown	Yes	Alive or dead of other cause	Dead (attributable to causes other than this cancer dx)	0	Dead	None	No Surgery Of Primary Site	58 mm (5.8 cm)	Adenocarcinoma	Adenocarcinoma
4489981	Divorced	White	Male	2005	C34.0-Main bronchus	340	Unknown	Right - origin of primary	IV	AJCC 6th ed derived from CS manual/coding instructions, v1.0	T4	N0	M1	Distant	999	760	0	23	1	0	0	0	98	0	None	None; diagnosed at autopsy	No radiation and/or cancer-directed surgery	Not recommended	None/Unknown	No/Unknown	Alive or dead of other cause	Dead (attributable to causes other than this cancer dx)	0	Dead	None	No Surgery Of Primary Site	Unknown	Adenocarcinoma	Adenocarcinoma
4501365	Divorced	Black	Male	2005	C34.1-Upper lobe, lung	341	Moderately differentiated; Grade II	Right - origin of primary	IV	AJCC 6th ed derived from CS manual/coding instructions, v1.0	T4	N2	M1	Distant	50	650	200	40	1	0	0	0	98	0	None	None; diagnosed at autopsy	No radiation and/or cancer-directed surgery	Not recommended	None/Unknown	No/Unknown	Alive or dead of other cause	Dead (attributable to causes other than this cancer dx)	0	Dead	None	No Surgery Of Primary Site	50 mm (5.0 cm)	Adenocarcinoma	Adenocarcinoma
4502473	Single (never married)	Black	Male	2005	C34.9-Lung, NOS	349	Unknown	Right - origin of primary	IV	AJCC 6th ed derived from CS manual/coding instructions, v1.0	TX	N0	M1	Distant	999	999	0	23	0	0	0	0	98	0	None	None; diagnosed at autopsy	No radiation and/or cancer-directed surgery	Not recommended	None/Unknown	No/Unknown	Alive or dead of other cause	Alive or dead due to cancer	0	Alive	None	No Surgery Of Primary Site	Unknown	Adenocarcinoma	Adenocarcinoma
4507920	Married (including common law)	White	Female	2005	C34.9-Lung, NOS	349	Unknown	Only one side - side unspecified	IIIB	AJCC 6th ed derived from CS manual/coding instructions, v1.0	T4	N0	M0	Distant	999	720	0	0	1	0	0	0	98	0	None	None; diagnosed at autopsy	No radiation and/or cancer-directed surgery	Not recommended	None/Unknown	No/Unknown	Alive or dead of other cause	Dead (attributable to causes other than this cancer dx)	0	Dead	None	No Surgery Of Primary Site	Unknown	Adenocarcinoma	Adenocarcinoma
4520611	Widowed	White	Male	2005	C34.9-Lung, NOS	349	Unknown	Paired site, but no information concerning laterality	IV	AJCC 6th ed derived from CS manual/coding instructions, v1.0	TX	N2	M1	Distant	999	999	200	40	0	0	1	0	98	0	None	None; diagnosed at autopsy	No radiation and/or cancer-directed surgery	Not recommended	None/Unknown	No/Unknown	Alive or dead of other cause	Alive or dead due to cancer	0	Alive	None	No Surgery Of Primary Site	Unknown	Adenocarcinoma	Adenocarcinoma
11054353	Divorced	White	Female	2005	C34.8-Overlapping lesion of lung	348	Unknown	Right - origin of primary	IV	AJCC 6th ed derived from CS manual/coding instructions, v1.0	T4	N0	M1	Distant	999	750	0	50	1	0	0	0	98	0	None	None; diagnosed at autopsy	No radiation and/or cancer-directed surgery	Not recommended	None/Unknown	No/Unknown	Alive or dead of other cause	Dead (attributable to causes other than this cancer dx)	0	Dead	None	No Surgery Of Primary Site	Unknown	Adenocarcinoma	Adenocarcinoma
11056445	Widowed	White	Male	2005	C34.8-Overlapping lesion of lung	348	Unknown	Right - origin of primary	IV	AJCC 6th ed derived from CS manual/coding instructions, v1.0	T4	N0	M1	Distant	40	650	0	23	1	9	1	99	99	0	None	None; diagnosed at autopsy	No radiation and/or cancer-directed surgery	Recommended but not performed, unknown reason	None/Unknown	No/Unknown	Alive or dead of other cause	Dead (attributable to causes other than this cancer dx)	0	Dead	None	No Surgery Of Primary Site	40 mm (4.0 cm)	Adenocarcinoma	Adenocarcinoma
11069062	Married (including common law)	Other (American Indian/AK Native, Asian/Pacific Islander)	Female	2005	C34.9-Lung, NOS	349	Unknown	Right - origin of primary	IIIB	AJCC 6th ed derived from CS manual/coding instructions, v1.0	T4	N2	M0	Distant	999	720	200	0	1	0	0	0	98	0	None	None; diagnosed at autopsy	No radiation and/or cancer-directed surgery	Recommended but not performed, unknown reason	None/Unknown	No/Unknown	Alive or dead of other cause	Alive or dead due to cancer	0	Alive	None	No Surgery Of Primary Site	Unknown	Adenocarcinoma	Adenocarcinoma
11071032	Widowed	White	Female	2005	C34.1-Upper lobe, lung	341	Unknown	Left - origin of primary	IB	AJCC 6th ed derived from CS manual/coding instructions, v1.0	T2	N0	M0	Regional	30	400	0	0	1	0	0	0	98	0	None	None; diagnosed at autopsy	No radiation and/or cancer-directed surgery	Not recommended, contraindicated due to other cond; autopsy only (1973-2002)	None/Unknown	No/Unknown	Alive or dead of other cause	Dead (attributable to causes other than this cancer dx)	0	Dead	None	No Surgery Of Primary Site	30 mm (3.0 cm)	Adenocarcinoma	Adenocarcinoma
18418005	Married (including common law)	White	Female	2005	C34.9-Lung, NOS	349	Unknown	Left - origin of primary	IV	AJCC 6th ed derived from CS manual/coding instructions, v1.0	T4	N0	M1	Distant	999	720	0	40	0	0	0	0	98	0	None	None; diagnosed at autopsy	No radiation and/or cancer-directed surgery	Not recommended	None/Unknown	No/Unknown	Alive or dead of other cause	Dead (attributable to causes other than this cancer dx)	0	Dead	None	No Surgery Of Primary Site	Unknown	Adenocarcinoma	Adenocarcinoma
18428419	Single (never married)	Black	Female	2005	C34.3-Lower lobe, lung	343	Unknown	Right - origin of primary	IIIB	AJCC 6th ed derived from CS manual/coding instructions, v1.0	T4	N0	M0	Distant	8	790	0	0	1	0	0	0	98	0	None	None; diagnosed at autopsy	No radiation and/or cancer-directed surgery	Not recommended	None/Unknown	No/Unknown	Alive or dead of other cause	Dead (attributable to causes other than this cancer dx)	0	Dead	None	No Surgery Of Primary Site	8 mm (0.8 cm)	Adenocarcinoma	Adenocarcinoma
18432476	Widowed	White	Female	2005	C34.9-Lung, NOS	349	Unknown	Right - origin of primary	NA	AJCC 6th ed derived from CS manual/coding instructions, v1.0	NA	NA	NA	Distant	9	300	0	35	3	3	0	1	0	21	1 to 3 regional lymph nodes removed	None; diagnosed at autopsy	No radiation and/or cancer-directed surgery	Surgery performed	None/Unknown	No/Unknown	Alive or dead of other cause	Dead (attributable to causes other than this cancer dx)	0	Dead	None	Partial/Wedge/Segmental Resec., Lingulectomy, Partial Lobectomy, Sleeve Resec.	9 mm (0.9 cm)	Adenocarcinoma	Adenocarcinoma
18434727	Married (including common law)	White	Male	2005	C34.3-Lower lobe, lung	343	Unknown	Right - origin of primary	IV	AJCC 6th ed derived from CS manual/coding instructions, v1.0	T4	N0	M1	Distant	999	720	0	40	0	0	0	0	98	0	None	None; diagnosed at autopsy	No radiation and/or cancer-directed surgery	Not recommended	None/Unknown	No/Unknown	Alive or dead of other cause	Dead (attributable to causes other than this cancer dx)	0	Dead	None	No Surgery Of Primary Site	Unknown	Adenocarcinoma	Adenocarcinoma
18434993	Married (including common law)	White	Female	2005	C34.1-Upper lobe, lung	341	Unknown	Right - origin of primary	IIIA	AJCC 6th ed derived from CS manual/coding instructions, v1.0	TX	N2	M0	Regional	999	300	200	0	0	1	0	95	95	0	Biopsy or aspiration of regional lymph node, NOS	None; diagnosed at autopsy	No radiation and/or cancer-directed surgery	Not recommended	None/Unknown	No/Unknown	Alive or dead of other cause	Dead (attributable to causes other than this cancer dx)	0	Dead	None	No Surgery Of Primary Site	Unknown	Adenocarcinoma	Adenocarcinoma
18435008	Widowed	White	Female	2005	C34.1-Upper lobe, lung	341	Unknown	Right - origin of primary	IV	AJCC 6th ed derived from CS manual/coding instructions, v1.0	T4	N2	M1	Distant	50	720	200	23	0	0	0	0	98	0	None	None; diagnosed at autopsy	No radiation and/or cancer-directed surgery	Not recommended	None/Unknown	No/Unknown	Alive or dead of other cause	Dead (attributable to causes other than this cancer dx)	0	Dead	None	No Surgery Of Primary Site	50 mm (5.0 cm)	Adenocarcinoma	Adenocarcinoma
18435093	Widowed	White	Female	2005	C34.1-Upper lobe, lung	341	Unknown	Left - origin of primary	IIIB	AJCC 6th ed derived from CS manual/coding instructions, v1.0	T4	N0	M0	Distant	10	720	0	0	0	0	0	0	98	0	None	None; diagnosed at autopsy	No radiation and/or cancer-directed surgery	Not recommended	None/Unknown	No/Unknown	Alive or dead of other cause	Dead (attributable to causes other than this cancer dx)	0	Dead	None	No Surgery Of Primary Site	10 mm (1.0 cm)	Adenocarcinoma	Adenocarcinoma
18435149	Widowed	Black	Female	2005	C34.3-Lower lobe, lung	343	Unknown	Left - origin of primary	NA	AJCC 6th ed derived from CS manual/coding instructions, v1.0	NA	NA	NA	Localized	999	100	999	99	1	9	9	0	98	0	None	None; diagnosed at autopsy	No radiation and/or cancer-directed surgery	Not recommended	None/Unknown	No/Unknown	Alive or dead of other cause	Dead (attributable to causes other than this cancer dx)	0	Dead	None	No Surgery Of Primary Site	Unknown	Adenocarcinoma	Adenocarcinoma
18436869	Widowed	White	Female	2005	C34.1-Upper lobe, lung	341	Poorly differentiated; Grade III	Right - origin of primary	IIIB	AJCC 6th ed derived from CS manual/coding instructions, v1.0	T4	N2	M0	Regional	999	610	200	0	0	0	0	0	98	0	None	None; diagnosed at autopsy	No radiation and/or cancer-directed surgery	Not recommended	None/Unknown	No/Unknown	Alive or dead of other cause	Dead (attributable to causes other than this cancer dx)	0	Dead	None	No Surgery Of Primary Site	Unknown	Adenocarcinoma	Adenocarcinoma
18436913	Single (never married)	Black	Male	2005	C34.1-Upper lobe, lung	341	Poorly differentiated; Grade III	Left - origin of primary	IIIA	AJCC 6th ed derived from CS manual/coding instructions, v1.0	T3	N2	M0	Regional	25	560	200	0	2	0	0	0	98	0	None	None; diagnosed at autopsy	No radiation and/or cancer-directed surgery	Not recommended	None/Unknown	No/Unknown	Alive or dead of other cause	Dead (attributable to causes other than this cancer dx)	0	Dead	None	No Surgery Of Primary Site	25 mm (2.5 cm)	Adenocarcinoma	Adenocarcinoma
18450691	Married (including common law)	White	Male	2005	C34.1-Upper lobe, lung	341	Well differentiated; Grade I	Left - origin of primary	IA	AJCC 6th ed derived from CS manual/coding instructions, v1.0	T1	N0	M0	Localized	14	300	0	0	3	3	0	9	0	33	4 or more regional lymph nodes removed	None; diagnosed at autopsy	No radiation and/or cancer-directed surgery	Surgery performed	None/Unknown	No/Unknown	Alive or dead of other cause	Dead (attributable to causes other than this cancer dx)	0	Dead	None	Lobectomy/Bilobectomy	14 mm (1.4 cm)	Adenocarcinoma	Adenocarcinoma
22057391	Married (including common law)	White	Male	2005	C34.1-Upper lobe, lung	341	Unknown	Right - origin of primary	IIIB	AJCC 6th ed derived from CS manual/coding instructions, v1.0	T4	N0	M0	Distant	999	720	0	0	3	0	0	0	98	13	None	None; diagnosed at autopsy	No radiation and/or cancer-directed surgery	Surgery performed	None/Unknown	No/Unknown	Alive or dead of other cause	Dead (attributable to causes other than this cancer dx)	0	Dead	None	Local Surgical Excision Or Destruction Of Lesion	Unknown	Adenocarcinoma	Adenocarcinoma
26135318	Married (including common law)	White	Male	2005	C34.9-Lung, NOS	349	Moderately differentiated; Grade II	Paired site, but no information concerning laterality	IV	AJCC 6th ed derived from CS manual/coding instructions, v1.0	T4	N2	M1	Distant	25	650	200	40	Blank(s)	Blank(s)	Blank(s)	0	98	0	None	None; diagnosed at autopsy	No radiation and/or cancer-directed surgery	Not recommended	None/Unknown	No/Unknown	Alive or dead of other cause	Dead (attributable to causes other than this cancer dx)	0	Dead	None	No Surgery Of Primary Site	25 mm (2.5 cm)	Adenocarcinoma	Adenocarcinoma
26140431	Married (including common law)	White	Female	2005	C34.1-Upper lobe, lung	341	Moderately differentiated; Grade II	Right - origin of primary	IV	AJCC 6th ed derived from CS manual/coding instructions, v1.0	T4	N2	M1	Distant	989	720	200	40	Blank(s)	Blank(s)	Blank(s)	0	98	0	None	None; diagnosed at autopsy	No radiation and/or cancer-directed surgery	Not recommended	Beam radiation	No/Unknown	Alive or dead of other cause	Dead (attributable to causes other than this cancer dx)	0	Dead	None	No Surgery Of Primary Site	Values Under Review	Adenocarcinoma	Adenocarcinoma
33709272	Widowed	White	Male	2005	C34.1-Upper lobe, lung	341	Unknown	Right - origin of primary	IIIB	AJCC 6th ed derived from CS manual/coding instructions, v1.0	T4	N2	M0	Distant	27	720	200	0	Blank(s)	Blank(s)	Blank(s)	0	98	0	None	None; diagnosed at autopsy	No radiation and/or cancer-directed surgery	Not recommended, contraindicated due to other cond; autopsy only (1973-2002)	None/Unknown	No/Unknown	Alive or dead of other cause	Dead (attributable to causes other than this cancer dx)	0	Dead	None	No Surgery Of Primary Site	27 mm (2.7 cm)	Adenocarcinoma	Adenocarcinoma
33724584	Widowed	White	Female	2005	C34.3-Lower lobe, lung	343	Unknown	Right - origin of primary	IIIB	AJCC 6th ed derived from CS manual/coding instructions, v1.0	T4	NX	M0	Distant	61	720	999	0	Blank(s)	Blank(s)	Blank(s)	0	98	0	None	None; diagnosed at autopsy	No radiation and/or cancer-directed surgery	Not recommended	None/Unknown	No/Unknown	Alive or dead of other cause	Dead (attributable to causes other than this cancer dx)	0	Dead	None	No Surgery Of Primary Site	61 mm (6.1 cm)	Adenocarcinoma	Adenocarcinoma
33729305	Widowed	White	Male	2005	C34.1-Upper lobe, lung	341	Unknown	Left - origin of primary	NA	AJCC 6th ed derived from CS manual/coding instructions, v1.0	NA	NA	NA	Localized	2	100	0	0	Blank(s)	Blank(s)	Blank(s)	0	98	0	None	None; diagnosed at autopsy	No radiation and/or cancer-directed surgery	Not recommended	None/Unknown	No/Unknown	Alive or dead of other cause	Dead (attributable to causes other than this cancer dx)	0	Dead	None	No Surgery Of Primary Site	Less than or equal to 3mm (0.3 cm)	Adenocarcinoma	Adenocarcinoma
37242227	Unknown	White	Female	2005	C34.9-Lung, NOS	349	Unknown	Right - origin of primary	UNK Stage	AJCC 6th ed derived from CS manual/coding instructions, v1.0	TX	NX	MX	Unknown/unstaged	999	999	999	99	9	9	9	0	98	0	None	None; diagnosed at autopsy	No radiation and/or cancer-directed surgery	Not recommended, contraindicated due to other cond; autopsy only (1973-2002)	None/Unknown	No/Unknown	Alive or dead of other cause	Dead (attributable to causes other than this cancer dx)	0	Dead	None	No Surgery Of Primary Site	Unknown	Adenocarcinoma	Adenocarcinoma
37251423	Widowed	White	Female	2005	C34.1-Upper lobe, lung	341	Unknown	Right - origin of primary	IV	AJCC 6th ed derived from CS manual/coding instructions, v1.0	TX	N2	M1	Distant	16	999	200	40	1	0	0	0	98	0	None	None; diagnosed at autopsy	No radiation and/or cancer-directed surgery	Not recommended	None/Unknown	No/Unknown	Alive or dead of other cause	Dead (attributable to causes other than this cancer dx)	0	Dead	None	No Surgery Of Primary Site	16 mm (1.6 cm)	Adenocarcinoma	Adenocarcinoma
38081151	Married (including common law)	White	Male	2005	C34.9-Lung, NOS	349	Unknown	Right - origin of primary	UNK Stage	AJCC 6th ed derived from CS manual/coding instructions, v1.0	T4	NX	MX	Distant	999	720	999	99	1	0	0	0	98	0	None	None; diagnosed at autopsy	No radiation and/or cancer-directed surgery	Not recommended	None/Unknown	No/Unknown	Alive or dead of other cause	Dead (attributable to causes other than this cancer dx)	0	Dead	None	No Surgery Of Primary Site	Unknown	Adenocarcinoma	Adenocarcinoma
38136084	Married (including common law)	White	Female	2005	C34.3-Lower lobe, lung	343	Well differentiated; Grade I	Left - origin of primary	UNK Stage	AJCC 6th ed derived from CS manual/coding instructions, v1.0	TX	NX	MX	Localized	999	300	999	99	1	9	9	0	98	0	None	None; diagnosed at autopsy	No radiation and/or cancer-directed surgery	Recommended but not performed, unknown reason	None/Unknown	No/Unknown	Alive or dead of other cause	Dead (attributable to causes other than this cancer dx)	0	Dead	None	No Surgery Of Primary Site	Unknown	Adenocarcinoma	Adenocarcinoma
40363150	Married (including common law)	Black	Male	2005	C34.1-Upper lobe, lung	341	Unknown	Left - origin of primary	IA	AJCC 6th ed derived from CS manual/coding instructions, v1.0	T1	N0	M0	Localized	30	300	0	0	1	0	0	0	98	0	None	None; diagnosed at autopsy	No radiation and/or cancer-directed surgery	Not recommended	None/Unknown	No/Unknown	Alive or dead of other cause	Dead (attributable to causes other than this cancer dx)	0	Dead	None	No Surgery Of Primary Site	30 mm (3.0 cm)	Adenocarcinoma	Adenocarcinoma
44036919	Married (including common law)	White	Male	2005	C34.3-Lower lobe, lung	343	Moderately differentiated; Grade II	Right - origin of primary	IIB	AJCC 6th ed derived from CS manual/coding instructions, v1.0	T2	N1	M0	Regional	34	450	100	0	3	3	0	4	1	20	4 or more regional lymph nodes removed	None; diagnosed at autopsy	No radiation and/or cancer-directed surgery	Surgery performed	None/Unknown	No/Unknown	Alive or dead of other cause	Dead (attributable to causes other than this cancer dx)	0	Dead	None	Partial/Wedge/Segmental Resec., Lingulectomy, Partial Lobectomy, Sleeve Resec.	34 mm (3.4 cm)	Adenocarcinoma	Adenocarcinoma
44038328	Married (including common law)	White	Female	2005	C34.9-Lung, NOS	349	Unknown	Right - origin of primary	IV	AJCC 6th ed derived from CS manual/coding instructions, v1.0	TX	N0	M1	Distant	999	999	0	35	0	0	0	0	98	0	None	None; diagnosed at autopsy	No radiation and/or cancer-directed surgery	Not recommended	None/Unknown	No/Unknown	Alive or dead of other cause	Dead (attributable to causes other than this cancer dx)	0	Dead	None	No Surgery Of Primary Site	Unknown	Adenocarcinoma	Adenocarcinoma
44040770	Divorced	White	Male	2005	C34.0-Main bronchus	340	Poorly differentiated; Grade III	Right - origin of primary	IIIB	AJCC 6th ed derived from CS manual/coding instructions, v1.0	T4	NX	M0	Distant	999	720	999	0	0	0	0	0	98	0	None	None; diagnosed at autopsy	No radiation and/or cancer-directed surgery	Not recommended	None/Unknown	No/Unknown	Alive or dead of other cause	Dead (attributable to causes other than this cancer dx)	0	Dead	None	No Surgery Of Primary Site	Unknown	Adenocarcinoma	Adenocarcinoma
44042454	Married (including common law)	Other (American Indian/AK Native, Asian/Pacific Islander)	Male	2005	C34.1-Upper lobe, lung	341	Unknown	Right - origin of primary	IV	AJCC 6th ed derived from CS manual/coding instructions, v1.0	T4	N2	M1	Distant	999	720	200	40	1	0	1	0	98	0	None	None; diagnosed at autopsy	No radiation and/or cancer-directed surgery	Not recommended	None/Unknown	No/Unknown	Alive or dead of other cause	Alive or dead due to cancer	0	Alive	None	No Surgery Of Primary Site	Unknown	Adenocarcinoma	Adenocarcinoma
44046907	Widowed	Other (American Indian/AK Native, Asian/Pacific Islander)	Male	2005	C34.1-Upper lobe, lung	341	Unknown	Left - origin of primary	IV	AJCC 6th ed derived from CS manual/coding instructions, v1.0	T4	N0	M1	Distant	30	760	0	23	1	0	0	0	98	0	None	None; diagnosed at autopsy	No radiation and/or cancer-directed surgery	Not recommended	None/Unknown	No/Unknown	Alive or dead of other cause	Dead (attributable to causes other than this cancer dx)	0	Dead	None	No Surgery Of Primary Site	30 mm (3.0 cm)	Adenocarcinoma	Adenocarcinoma
49904476	Married (including common law)	White	Male	2005	C34.9-Lung, NOS	349	Poorly differentiated; Grade III	Right - origin of primary	IIIB	AJCC 6th ed derived from CS manual/coding instructions, v1.0	T4	N3	M0	Distant	999	720	600	0	0	1	0	0	98	0	None	None; diagnosed at autopsy	No radiation and/or cancer-directed surgery	Not recommended	None/Unknown	No/Unknown	Alive or dead of other cause	Alive or dead due to cancer	0	Alive	None	No Surgery Of Primary Site	Unknown	Adenocarcinoma	Adenocarcinoma
49920959	Divorced	White	Female	2005	C34.3-Lower lobe, lung	343	Unknown	Right - origin of primary	IV	AJCC 6th ed derived from CS manual/coding instructions, v1.0	T4	N0	M1	Distant	12	790	0	40	0	0	3	0	98	0	None	Non-primary surgical procedure to distant site	No radiation and/or cancer-directed surgery	Not recommended	None/Unknown	Yes	Alive or dead of other cause	Dead (attributable to causes other than this cancer dx)	0	Dead	Surgery To Distant Site Or Nodes	No Surgery Of Primary Site	12 mm (1.2 cm)	Adenocarcinoma	Adenocarcinoma
49939392	Divorced	White	Male	2005	C34.8-Overlapping lesion of lung	348	Poorly differentiated; Grade III	Right - origin of primary	UNK Stage	AJCC 6th ed derived from CS manual/coding instructions, v1.0	TX	NX	M0	Localized	999	300	999	0	0	9	0	0	98	0	None	None; diagnosed at autopsy	No radiation and/or cancer-directed surgery	Not recommended	Beam radiation	Yes	Alive or dead of other cause	Dead (attributable to causes other than this cancer dx)	0	Dead	None	No Surgery Of Primary Site	Unknown	Adenocarcinoma	Adenocarcinoma
49939881	Married (including common law)	White	Female	2005	C34.3-Lower lobe, lung	343	Poorly differentiated; Grade III	Left - origin of primary	IA	AJCC 6th ed derived from CS manual/coding instructions, v1.0	T1	N0	M0	Localized	20	100	0	0	3	3	0	14	0	33	4 or more regional lymph nodes removed	None; diagnosed at autopsy	No radiation and/or cancer-directed surgery	Surgery performed	None/Unknown	No/Unknown	Alive or dead of other cause	Dead (attributable to causes other than this cancer dx)	0	Dead	None	Lobectomy/Bilobectomy	20 mm (2.0 cm)	Adenocarcinoma	Adenocarcinoma
49943730	Married (including common law)	Other (American Indian/AK Native, Asian/Pacific Islander)	Male	2005	C34.1-Upper lobe, lung	341	Poorly differentiated; Grade III	Right - origin of primary	IIIA	AJCC 6th ed derived from CS manual/coding instructions, v1.0	T2	N2	M0	Regional	81	100	200	0	1	0	0	0	98	0	None	None; diagnosed at autopsy	No radiation and/or cancer-directed surgery	Not recommended	None/Unknown	No/Unknown	Alive or dead of other cause	Alive or dead due to cancer	0	Alive	None	No Surgery Of Primary Site	81 mm (8.1 cm)	Adenocarcinoma	Adenocarcinoma
49948983	Married (including common law)	White	Male	2005	C34.0-Main bronchus	340	Unknown	Left - origin of primary	NA	AJCC 6th ed derived from CS manual/coding instructions, v1.0	NA	NA	NA	Unknown/unstaged	999	999	0	0	0	0	0	0	98	0	None	None; diagnosed at autopsy	No radiation and/or cancer-directed surgery	Not recommended	None/Unknown	No/Unknown	Alive or dead of other cause	Dead (attributable to causes other than this cancer dx)	0	Dead	None	No Surgery Of Primary Site	Unknown	Adenocarcinoma	Adenocarcinoma
49954666	Single (never married)	Black	Female	2005	C34.1-Upper lobe, lung	341	Poorly differentiated; Grade III	Left - origin of primary	IV	AJCC 6th ed derived from CS manual/coding instructions, v1.0	T4	N2	M1	Distant	100	700	200	40	1	0	0	0	98	0	None	None; diagnosed at autopsy	No radiation and/or cancer-directed surgery	Not recommended	None/Unknown	No/Unknown	Alive or dead of other cause	Dead (attributable to causes other than this cancer dx)	0	Dead	None	No Surgery Of Primary Site	100 mm (10.0 cm)	Adenocarcinoma	Adenocarcinoma
49955772	Single (never married)	White	Female	2005	C34.3-Lower lobe, lung	343	Unknown	Right - origin of primary	IIIB	AJCC 6th ed derived from CS manual/coding instructions, v1.0	T4	NX	M0	Distant	999	720	999	0	1	9	0	0	98	0	None	None; diagnosed at autopsy	No radiation and/or cancer-directed surgery	Not recommended	None/Unknown	No/Unknown	Alive or dead of other cause	Dead (attributable to causes other than this cancer dx)	0	Dead	None	No Surgery Of Primary Site	Unknown	Adenocarcinoma	Adenocarcinoma
49956116	Single (never married)	White	Male	2005	C34.8-Overlapping lesion of lung	348	Moderately differentiated; Grade II	Right - origin of primary	IIIB	AJCC 6th ed derived from CS manual/coding instructions, v1.0	T4	NX	M0	Distant	999	720	999	0	1	0	0	0	98	0	None	None; diagnosed at autopsy	No radiation and/or cancer-directed surgery	Not recommended	None/Unknown	No/Unknown	Alive or dead of other cause	Dead (attributable to causes other than this cancer dx)	0	Dead	None	No Surgery Of Primary Site	Unknown	Adenocarcinoma	Adenocarcinoma
49956542	Single (never married)	White	Male	2005	C34.1-Upper lobe, lung	341	Poorly differentiated; Grade III	Right - origin of primary	UNK Stage	AJCC 6th ed derived from CS manual/coding instructions, v1.0	T4	N2	MX	Distant	999	790	200	99	1	0	0	0	98	0	None	None; diagnosed at autopsy	No radiation and/or cancer-directed surgery	Not recommended, contraindicated due to other cond; autopsy only (1973-2002)	None/Unknown	No/Unknown	Alive or dead of other cause	Alive or dead due to cancer	0	Alive	None	No Surgery Of Primary Site	Unknown	Adenocarcinoma	Adenocarcinoma
49961874	Single (never married)	White	Male	2005	C34.9-Lung, NOS	349	Poorly differentiated; Grade III	Paired site, but no information concerning laterality	IV	AJCC 6th ed derived from CS manual/coding instructions, v1.0	T4	NX	M1	Distant	999	720	999	50	1	0	0	0	98	0	None	None; diagnosed at autopsy	No radiation and/or cancer-directed surgery	Not recommended	None/Unknown	No/Unknown	Alive or dead of other cause	Alive or dead due to cancer	0	Alive	None	No Surgery Of Primary Site	Unknown	Adenocarcinoma	Adenocarcinoma
49970583	Married (including common law)	Other (American Indian/AK Native, Asian/Pacific Islander)	Female	2005	C34.0-Main bronchus	340	Unknown	Right - origin of primary	IIIB	AJCC 6th ed derived from CS manual/coding instructions, v1.0	T4	N2	M0	Distant	65	760	200	0	0	0	0	0	98	0	None	None; diagnosed at autopsy	No radiation and/or cancer-directed surgery	Not recommended	None/Unknown	No/Unknown	Alive or dead of other cause	Dead (attributable to causes other than this cancer dx)	0	Dead	None	No Surgery Of Primary Site	65 mm (6.5 cm)	Adenocarcinoma	Adenocarcinoma
49972074	Widowed	Black	Male	2005	C34.1-Upper lobe, lung	341	Poorly differentiated; Grade III	Left - origin of primary	UNK Stage	AJCC 6th ed derived from CS manual/coding instructions, v1.0	TX	NX	MX	Unknown/unstaged	999	999	999	99	1	9	9	0	98	0	None	None; diagnosed at autopsy	No radiation and/or cancer-directed surgery	Not recommended	None/Unknown	No/Unknown	Alive or dead of other cause	Dead (attributable to causes other than this cancer dx)	0	Dead	None	No Surgery Of Primary Site	Unknown	Adenocarcinoma	Adenocarcinoma
49972575	Married (including common law)	Black	Male	2005	C34.1-Upper lobe, lung	341	Unknown	Right - origin of primary	IA	AJCC 6th ed derived from CS manual/coding instructions, v1.0	T1	N0	M0	Localized	20	100	0	0	1	0	0	0	98	0	None	None; diagnosed at autopsy	No radiation and/or cancer-directed surgery	Not recommended	None/Unknown	No/Unknown	Alive or dead of other cause	Dead (attributable to causes other than this cancer dx)	0	Dead	None	No Surgery Of Primary Site	20 mm (2.0 cm)	Adenocarcinoma	Adenocarcinoma
49973883	Married (including common law)	Black	Male	2005	C34.9-Lung, NOS	349	Poorly differentiated; Grade III	Right - origin of primary	UNK Stage	AJCC 6th ed derived from CS manual/coding instructions, v1.0	T4	N3	MX	Distant	999	720	600	99	1	0	0	0	98	0	None	None; diagnosed at autopsy	No radiation and/or cancer-directed surgery	Not recommended	None/Unknown	No/Unknown	Alive or dead of other cause	Dead (attributable to causes other than this cancer dx)	0	Dead	None	No Surgery Of Primary Site	Unknown	Adenocarcinoma	Adenocarcinoma
49982122	Single (never married)	Other (American Indian/AK Native, Asian/Pacific Islander)	Male	2005	C34.9-Lung, NOS	349	Unknown	Paired site, but no information concerning laterality	IV	AJCC 6th ed derived from CS manual/coding instructions, v1.0	T4	N2	M1	Distant	999	720	200	40	1	0	3	0	98	0	None	None; diagnosed at autopsy	No radiation and/or cancer-directed surgery	Not recommended	None/Unknown	No/Unknown	Alive or dead of other cause	Alive or dead due to cancer	0	Alive	None	No Surgery Of Primary Site	Unknown	Adenocarcinoma	Adenocarcinoma
49984067	Widowed	White	Female	2005	C34.9-Lung, NOS	349	Unknown	Left - origin of primary	UNK Stage	AJCC 6th ed derived from CS manual/coding instructions, v1.0	TX	NX	MX	Unknown/unstaged	999	999	999	99	0	9	9	0	98	0	None	None; diagnosed at autopsy	No radiation and/or cancer-directed surgery	Not recommended	None/Unknown	No/Unknown	Alive or dead of other cause	Dead (attributable to causes other than this cancer dx)	0	Dead	None	No Surgery Of Primary Site	Unknown	Adenocarcinoma	Adenocarcinoma
64417031	Married (including common law)	White	Female	2005	C34.9-Lung, NOS	349	Unknown	Bilateral, single primary	IV	AJCC 6th ed derived from CS manual/coding instructions, v1.0	T4	N0	M1	Distant	998	650	0	23	3	0	3	0	98	21	None	None; diagnosed at autopsy	No radiation and/or cancer-directed surgery	Surgery performed	None/Unknown	No/Unknown	Alive or dead of other cause	Dead (attributable to causes other than this cancer dx)	0	Dead	None	Partial/Wedge/Segmental Resec., Lingulectomy, Partial Lobectomy, Sleeve Resec.	Diffuse	Adenocarcinoma	Adenocarcinoma
64427518	Married (including common law)	White	Male	2005	C34.1-Upper lobe, lung	341	Unknown	Left - origin of primary	IV	AJCC 6th ed derived from CS manual/coding instructions, v1.0	T4	N2	M1	Distant	999	720	200	40	1	0	0	0	98	0	None	None; diagnosed at autopsy	No radiation and/or cancer-directed surgery	Not recommended	None/Unknown	Yes	Alive or dead of other cause	Dead (attributable to causes other than this cancer dx)	0	Dead	None	No Surgery Of Primary Site	Unknown	Adenocarcinoma	Adenocarcinoma
64433093	Widowed	White	Male	2005	C34.9-Lung, NOS	349	Unknown	Paired site, but no information concerning laterality	IV	AJCC 6th ed derived from CS manual/coding instructions, v1.0	TX	NX	M1	Distant	999	999	999	40	0	0	3	0	98	0	None	None; diagnosed at autopsy	No radiation and/or cancer-directed surgery	Not recommended	None/Unknown	No/Unknown	Alive or dead of other cause	Dead (attributable to causes other than this cancer dx)	0	Dead	None	No Surgery Of Primary Site	Unknown	Adenocarcinoma	Adenocarcinoma
64445120	Separated	White	Female	2005	C34.3-Lower lobe, lung	343	Moderately differentiated; Grade II	Right - origin of primary	IV	AJCC 6th ed derived from CS manual/coding instructions, v1.0	T2	N2	M1	Distant	60	400	200	35	1	0	0	0	98	0	None	None; diagnosed at autopsy	No radiation and/or cancer-directed surgery	Recommended but not performed, patient refused	Refused	No/Unknown	Alive or dead of other cause	Dead (attributable to causes other than this cancer dx)	0	Dead	None	No Surgery Of Primary Site	60 mm (6.0 cm)	Adenocarcinoma	Adenocarcinoma
64460025	Married (including common law)	White	Male	2005	C34.3-Lower lobe, lung	343	Unknown	Left - origin of primary	IV	AJCC 6th ed derived from CS manual/coding instructions, v1.0	T4	NX	M1	Distant	999	720	999	40	1	9	0	0	98	0	None	None; diagnosed at autopsy	No radiation and/or cancer-directed surgery	Not recommended	None/Unknown	No/Unknown	Alive or dead of other cause	Dead (attributable to causes other than this cancer dx)	0	Dead	None	No Surgery Of Primary Site	Unknown	Adenocarcinoma	Adenocarcinoma
64497450	Single (never married)	White	Male	2005	C34.1-Upper lobe, lung	341	Unknown	Right - origin of primary	IV	AJCC 6th ed derived from CS manual/coding instructions, v1.0	T2	N0	M1	Distant	38	100	0	40	1	0	3	0	98	0	None	None; diagnosed at autopsy	No radiation and/or cancer-directed surgery	Not recommended	None/Unknown	No/Unknown	Alive or dead of other cause	Dead (attributable to causes other than this cancer dx)	0	Dead	None	No Surgery Of Primary Site	38 mm (3.8 cm)	Adenocarcinoma	Adenocarcinoma
64499558	Widowed	White	Female	2005	C34.3-Lower lobe, lung	343	Poorly differentiated; Grade III	Left - origin of primary	IV	AJCC 6th ed derived from CS manual/coding instructions, v1.0	TX	N2	M1	Distant	999	100	200	40	1	0	0	0	98	0	None	None; diagnosed at autopsy	No radiation and/or cancer-directed surgery	Not recommended	None/Unknown	No/Unknown	Alive or dead of other cause	Dead (attributable to causes other than this cancer dx)	0	Dead	None	No Surgery Of Primary Site	Unknown	Adenocarcinoma	Adenocarcinoma
64504192	Married (including common law)	White	Male	2005	C34.0-Main bronchus	340	Unknown	Right - origin of primary	IV	AJCC 6th ed derived from CS manual/coding instructions, v1.0	T4	N2	M1	Distant	999	720	200	40	0	0	0	0	98	0	None	None; diagnosed at autopsy	No radiation and/or cancer-directed surgery	Not recommended	None/Unknown	No/Unknown	Alive or dead of other cause	Dead (attributable to causes other than this cancer dx)	0	Dead	None	No Surgery Of Primary Site	Unknown	Adenocarcinoma	Adenocarcinoma
64510065	Widowed	Other (American Indian/AK Native, Asian/Pacific Islander)	Female	2005	C34.9-Lung, NOS	349	Poorly differentiated; Grade III	Right - origin of primary	IV	AJCC 6th ed derived from CS manual/coding instructions, v1.0	T4	NX	M1	Distant	999	720	999	40	1	0	0	0	98	0	None	None; diagnosed at autopsy	No radiation and/or cancer-directed surgery	Not recommended	None/Unknown	No/Unknown	Alive or dead of other cause	Dead (attributable to causes other than this cancer dx)	0	Dead	None	No Surgery Of Primary Site	Unknown	Adenocarcinoma	Adenocarcinoma
64511545	Divorced	Other (American Indian/AK Native, Asian/Pacific Islander)	Male	2005	C34.0-Main bronchus	340	Moderately differentiated; Grade II	Right - origin of primary	UNK Stage	AJCC 6th ed derived from CS manual/coding instructions, v1.0	T4	N2	MX	Distant	40	720	200	99	1	0	0	0	98	0	None	None; diagnosed at autopsy	No radiation and/or cancer-directed surgery	Not recommended	None/Unknown	No/Unknown	Alive or dead of other cause	Alive or dead due to cancer	0	Alive	None	No Surgery Of Primary Site	40 mm (4.0 cm)	Adenocarcinoma	Adenocarcinoma
64514450	Married (including common law)	White	Male	2005	C34.2-Middle lobe, lung	342	Poorly differentiated; Grade III	Right - origin of primary	IIIB	AJCC 6th ed derived from CS manual/coding instructions, v1.0	T4	NX	M0	Distant	999	720	999	0	1	0	0	0	98	0	None	None; diagnosed at autopsy	No radiation and/or cancer-directed surgery	Not recommended	None/Unknown	No/Unknown	Alive or dead of other cause	Dead (attributable to causes other than this cancer dx)	0	Dead	None	No Surgery Of Primary Site	Unknown	Adenocarcinoma	Adenocarcinoma
64514575	Single (never married)	Black	Male	2005	C34.9-Lung, NOS	349	Unknown	Paired site, but no information concerning laterality	IIIB	AJCC 6th ed derived from CS manual/coding instructions, v1.0	T4	N0	M0	Distant	999	790	0	0	1	0	0	0	98	0	None	None; diagnosed at autopsy	No radiation and/or cancer-directed surgery	Not recommended	None/Unknown	No/Unknown	Alive or dead of other cause	Dead (attributable to causes other than this cancer dx)	0	Dead	None	No Surgery Of Primary Site	Unknown	Adenocarcinoma	Adenocarcinoma
64537940	Married (including common law)	White	Male	2005	C34.3-Lower lobe, lung	343	Unknown	Right - origin of primary	IIIB	AJCC 6th ed derived from CS manual/coding instructions, v1.0	T4	N0	M0	Distant	35	720	0	0	1	0	0	0	98	0	None	None; diagnosed at autopsy	No radiation and/or cancer-directed surgery	Not recommended	None/Unknown	No/Unknown	Alive or dead of other cause	Dead (attributable to causes other than this cancer dx)	0	Dead	None	No Surgery Of Primary Site	35 mm (3.5 cm)	Adenocarcinoma	Adenocarcinoma
64538087	Married (including common law)	White	Male	2005	C34.1-Upper lobe, lung	341	Moderately differentiated; Grade II	Right - origin of primary	IIIA	AJCC 6th ed derived from CS manual/coding instructions, v1.0	T2	N2	M0	Regional	150	100	200	0	3	3	0	28	3	55	4 or more regional lymph nodes removed	None; diagnosed at autopsy	No radiation and/or cancer-directed surgery	Surgery performed	None/Unknown	No/Unknown	Alive or dead of other cause	Dead (attributable to causes other than this cancer dx)	0	Dead	None	Complete/Total/Standard Pneumonectomy; Pneumonectomy, Nos	Values Under Review	Adenocarcinoma	Adenocarcinoma
64546843	Single (never married)	White	Female	2005	C34.2-Middle lobe, lung	342	Unknown	Right - origin of primary	IV	AJCC 6th ed derived from CS manual/coding instructions, v1.0	T4	N1	M1	Distant	15	650	100	23	0	1	0	0	98	21	None	None; diagnosed at autopsy	No radiation and/or cancer-directed surgery	Surgery performed	None/Unknown	No/Unknown	Alive or dead of other cause	Dead (attributable to causes other than this cancer dx)	0	Dead	None	Partial/Wedge/Segmental Resec., Lingulectomy, Partial Lobectomy, Sleeve Resec.	15 mm (1.5 cm)	Adenocarcinoma	Adenocarcinoma
64551524	Married (including common law)	White	Male	2005	C34.9-Lung, NOS	349	Unknown	Left - origin of primary	UNK Stage	AJCC 6th ed derived from CS manual/coding instructions, v1.0	T4	NX	MX	Distant	999	720	999	99	0	9	9	0	98	0	Unknown or not applicable	None; diagnosed at autopsy	No radiation and/or cancer-directed surgery	Not recommended	None/Unknown	No/Unknown	Alive or dead of other cause	Dead (attributable to causes other than this cancer dx)	0	Dead	None	No Surgery Of Primary Site	Unknown	Adenocarcinoma	Adenocarcinoma
65644450	Married (including common law)	White	Male	2005	C34.1-Upper lobe, lung	341	Poorly differentiated; Grade III	Right - origin of primary	IV	AJCC 6th ed derived from CS manual/coding instructions, v1.0	T4	N3	M1	Distant	130	720	600	50	0	0	1	0	98	0	None	None; diagnosed at autopsy	No radiation and/or cancer-directed surgery	Not recommended	None/Unknown	No/Unknown	Alive or dead of other cause	Dead (attributable to causes other than this cancer dx)	0	Dead	None	No Surgery Of Primary Site	130 mm (13.0 cm)	Adenocarcinoma	Adenocarcinoma
65645873	Married (including common law)	White	Male	2005	C34.1-Upper lobe, lung	341	Unknown	Right - origin of primary	IV	AJCC 6th ed derived from CS manual/coding instructions, v1.0	T2	N2	M1	Distant	31	300	200	50	0	0	6	0	98	0	None	None; diagnosed at autopsy	No radiation and/or cancer-directed surgery	Not recommended	Beam radiation	No/Unknown	Alive or dead of other cause	Alive or dead due to cancer	0	Alive	None	No Surgery Of Primary Site	31 mm (3.1 cm)	Adenocarcinoma	Adenocarcinoma
65648649	Married (including common law)	Other (American Indian/AK Native, Asian/Pacific Islander)	Female	2005	C34.3-Lower lobe, lung	343	Unknown	Left - origin of primary	IIIB	AJCC 6th ed derived from CS manual/coding instructions, v1.0	T4	N0	M0	Distant	999	790	0	0	1	0	0	0	98	0	None	None; diagnosed at autopsy	No radiation and/or cancer-directed surgery	Not recommended	None/Unknown	No/Unknown	Alive or dead of other cause	Dead (attributable to causes other than this cancer dx)	0	Dead	None	No Surgery Of Primary Site	Unknown	Adenocarcinoma	Adenocarcinoma
65653003	Single (never married)	White	Male	2005	C34.9-Lung, NOS	349	Moderately differentiated; Grade II	Paired site, but no information concerning laterality	IV	AJCC 6th ed derived from CS manual/coding instructions, v1.0	T0	N2	M1	Distant	0	950	200	50	1	0	1	0	98	0	None	None; diagnosed at autopsy	No radiation and/or cancer-directed surgery	Not recommended	None/Unknown	No/Unknown	Alive or dead of other cause	Alive or dead due to cancer	0	Alive	None	No Surgery Of Primary Site	No primary tumor found	Adenocarcinoma	Adenocarcinoma
65657777	Single (never married)	White	Male	2005	C34.1-Upper lobe, lung	341	Moderately differentiated; Grade II	Right - origin of primary	IV	AJCC 6th ed derived from CS manual/coding instructions, v1.0	T2	N2	M1	Distant	40	300	200	40	1	0	0	0	98	0	None	None; diagnosed at autopsy	No radiation and/or cancer-directed surgery	Not recommended	None/Unknown	No/Unknown	Alive or dead of other cause	Alive or dead due to cancer	0	Alive	None	No Surgery Of Primary Site	40 mm (4.0 cm)	Adenocarcinoma	Adenocarcinoma
65658780	Divorced	White	Male	2005	C34.1-Upper lobe, lung	341	Moderately differentiated; Grade II	Left - origin of primary	IIIB	AJCC 6th ed derived from CS manual/coding instructions, v1.0	T4	NX	M0	Distant	50	800	999	0	1	9	0	0	98	0	None	None; diagnosed at autopsy	No radiation and/or cancer-directed surgery	Not recommended	None/Unknown	No/Unknown	Alive or dead of other cause	Dead (attributable to causes other than this cancer dx)	0	Dead	None	No Surgery Of Primary Site	50 mm (5.0 cm)	Adenocarcinoma	Adenocarcinoma
65661638	Widowed	White	Male	2005	C34.9-Lung, NOS	349	Unknown	Right - origin of primary	IIIB	AJCC 6th ed derived from CS manual/coding instructions, v1.0	T4	N0	M0	Distant	999	720	0	0	1	0	0	0	98	0	None	None; diagnosed at autopsy	No radiation and/or cancer-directed surgery	Not recommended	None/Unknown	No/Unknown	Alive or dead of other cause	Dead (attributable to causes other than this cancer dx)	0	Dead	None	No Surgery Of Primary Site	Unknown	Adenocarcinoma	Adenocarcinoma
65665631	Married (including common law)	Other (American Indian/AK Native, Asian/Pacific Islander)	Female	2005	C34.3-Lower lobe, lung	343	Unknown	Right - origin of primary	IV	AJCC 6th ed derived from CS manual/coding instructions, v1.0	T2	N0	M1	Distant	40	100	0	40	0	0	0	0	98	0	None	None; diagnosed at autopsy	No radiation and/or cancer-directed surgery	Not recommended	None/Unknown	No/Unknown	Alive or dead of other cause	Alive or dead due to cancer	0	Alive	None	No Surgery Of Primary Site	40 mm (4.0 cm)	Adenocarcinoma	Adenocarcinoma
65671171	Married (including common law)	White	Male	2005	C34.1-Upper lobe, lung	341	Unknown	Bilateral, single primary	IV	AJCC 6th ed derived from CS manual/coding instructions, v1.0	T4	N3	M1	Distant	55	720	600	23	1	0	0	0	98	0	None	None; diagnosed at autopsy	No radiation and/or cancer-directed surgery	Not recommended	None/Unknown	No/Unknown	Alive or dead of other cause	Dead (attributable to causes other than this cancer dx)	0	Dead	None	No Surgery Of Primary Site	55 mm (5.5 cm)	Adenocarcinoma	Adenocarcinoma
65671214	Married (including common law)	White	Male	2005	C34.1-Upper lobe, lung	341	Unknown	Right - origin of primary	IIIA	AJCC 6th ed derived from CS manual/coding instructions, v1.0	T1	N2	M0	Regional	30	300	200	0	2	2	2	1	1	22	1 to 3 regional lymph nodes removed	Non-primary surgical procedure to distant site	No radiation and/or cancer-directed surgery	Surgery performed	None/Unknown	No/Unknown	Alive or dead of other cause	Dead (attributable to causes other than this cancer dx)	0	Dead	Surgery To Distant Site Or Nodes	Partial/Wedge/Segmental Resec., Lingulectomy, Partial Lobectomy, Sleeve Resec.	30 mm (3.0 cm)	Adenocarcinoma	Adenocarcinoma
65672073	Married (including common law)	White	Female	2005	C34.1-Upper lobe, lung	341	Poorly differentiated; Grade III	Right - origin of primary	IA	AJCC 6th ed derived from CS manual/coding instructions, v1.0	T1	N0	M0	Localized	13	100	0	0	3	0	0	0	98	21	None	None; diagnosed at autopsy	No radiation and/or cancer-directed surgery	Surgery performed	None/Unknown	No/Unknown	Alive or dead of other cause	Dead (attributable to causes other than this cancer dx)	0	Dead	None	Partial/Wedge/Segmental Resec., Lingulectomy, Partial Lobectomy, Sleeve Resec.	13 mm (1.3 cm)	Adenocarcinoma	Adenocarcinoma
65677980	Married (including common law)	White	Male	2005	C34.9-Lung, NOS	349	Unknown	Right - origin of primary	IIIB	AJCC 6th ed derived from CS manual/coding instructions, v1.0	T4	N0	M0	Distant	999	720	0	0	1	0	0	0	98	0	None	None; diagnosed at autopsy	No radiation and/or cancer-directed surgery	Not recommended	None/Unknown	No/Unknown	Alive or dead of other cause	Dead (attributable to causes other than this cancer dx)	0	Dead	None	No Surgery Of Primary Site	Unknown	Adenocarcinoma	Adenocarcinoma
65681789	Divorced	White	Female	2005	C34.9-Lung, NOS	349	Unknown	Paired site, but no information concerning laterality	IV	AJCC 6th ed derived from CS manual/coding instructions, v1.0	T0	NX	M1	Distant	0	950	999	40	0	0	3	0	98	0	None	None; diagnosed at autopsy	No radiation and/or cancer-directed surgery	Not recommended	None/Unknown	No/Unknown	Alive or dead of other cause	Dead (attributable to causes other than this cancer dx)	0	Dead	None	No Surgery Of Primary Site	No primary tumor found	Adenocarcinoma	Adenocarcinoma
65685792	Married (including common law)	White	Female	2005	C34.9-Lung, NOS	349	Well differentiated; Grade I	Right - origin of primary	IV	AJCC 6th ed derived from CS manual/coding instructions, v1.0	T4	N0	M1	Distant	999	650	0	35	1	0	0	0	98	0	None	None; diagnosed at autopsy	No radiation and/or cancer-directed surgery	Not recommended	None/Unknown	No/Unknown	Alive or dead of other cause	Dead (attributable to causes other than this cancer dx)	0	Dead	None	No Surgery Of Primary Site	Unknown	Adenocarcinoma	Adenocarcinoma
65768733	Single (never married)	Black	Male	2005	C34.1-Upper lobe, lung	341	Unknown	Left - origin of primary	UNK Stage	AJCC 6th ed derived from CS manual/coding instructions, v1.0	T2	N1	MX	Regional	50	200	100	99	0	0	0	0	98	0	None	None; diagnosed at autopsy	No radiation and/or cancer-directed surgery	Not recommended	None/Unknown	No/Unknown	Alive or dead of other cause	Dead (attributable to causes other than this cancer dx)	0	Dead	None	No Surgery Of Primary Site	50 mm (5.0 cm)	Adenocarcinoma	Adenocarcinoma
65772619	Married (including common law)	Other (American Indian/AK Native, Asian/Pacific Islander)	Male	2005	C34.9-Lung, NOS	349	Unknown	Left - origin of primary	UNK Stage	AJCC 6th ed derived from CS manual/coding instructions, v1.0	T4	NX	MX	Distant	999	720	999	99	0	0	0	0	98	0	None	None; diagnosed at autopsy	No radiation and/or cancer-directed surgery	Not recommended	None/Unknown	No/Unknown	Alive or dead of other cause	Dead (attributable to causes other than this cancer dx)	0	Dead	None	No Surgery Of Primary Site	Unknown	Adenocarcinoma	Adenocarcinoma
65855138	Unknown	Unknown	Female	2005	C34.1-Upper lobe, lung	341	Unknown	Left - origin of primary	UNK Stage	AJCC 6th ed derived from CS manual/coding instructions, v1.0	TX	NX	MX	Unknown/unstaged	999	999	999	99	1	9	9	99	99	0	None	None; diagnosed at autopsy	No radiation and/or cancer-directed surgery	Recommended but not performed, unknown reason	None/Unknown	No/Unknown	Alive or dead of other cause	Dead (attributable to causes other than this cancer dx)	0	Dead	None	No Surgery Of Primary Site	Unknown	Adenocarcinoma	Adenocarcinoma
67119210	Married (including common law)	Unknown	Female	2005	C34.9-Lung, NOS	349	Poorly differentiated; Grade III	Paired site, but no information concerning laterality	IV	AJCC 6th ed derived from CS manual/coding instructions, v1.0	TX	NX	M1	Distant	999	999	999	40	9	9	1	98	0	0	None	None; diagnosed at autopsy	No radiation and/or cancer-directed surgery	Not recommended	None/Unknown	No/Unknown	Alive or dead of other cause	Alive or dead due to cancer	0	Alive	None	No Surgery Of Primary Site	Unknown	Adenocarcinoma	Adenocarcinoma
75155763	Widowed	White	Female	2005	C34.1-Upper lobe, lung	341	Poorly differentiated; Grade III	Left - origin of primary	IV	AJCC 6th ed derived from CS manual/coding instructions, v1.0	T4	N2	M1	Distant	40	720	200	40	1	0	1	0	98	0	None	None; diagnosed at autopsy	No radiation and/or cancer-directed surgery	Not recommended	Beam radiation	No/Unknown	Alive or dead of other cause	Dead (attributable to causes other than this cancer dx)	0	Dead	None	No Surgery Of Primary Site	40 mm (4.0 cm)	Adenocarcinoma	Adenocarcinoma
75186968	Widowed	White	Male	2005	C34.1-Upper lobe, lung	341	Poorly differentiated; Grade III	Left - origin of primary	UNK Stage	AJCC 6th ed derived from CS manual/coding instructions, v1.0	T4	NX	MX	Distant	75	720	999	99	1	1	0	99	99	0	Unknown or not applicable	None; diagnosed at autopsy	No radiation and/or cancer-directed surgery	Not recommended	None/Unknown	No/Unknown	Alive or dead of other cause	Dead (attributable to causes other than this cancer dx)	0	Dead	None	No Surgery Of Primary Site	75 mm (7.5 cm)	Adenocarcinoma	Adenocarcinoma
75190131	Married (including common law)	White	Female	2005	C34.3-Lower lobe, lung	343	Poorly differentiated; Grade III	Left - origin of primary	IV	AJCC 6th ed derived from CS manual/coding instructions, v1.0	T4	N3	M1	Distant	13	790	600	40	3	0	0	0	98	21	None	None; diagnosed at autopsy	No radiation and/or cancer-directed surgery	Surgery performed	None/Unknown	No/Unknown	Alive or dead of other cause	Dead (attributable to causes other than this cancer dx)	0	Dead	None	Partial/Wedge/Segmental Resec., Lingulectomy, Partial Lobectomy, Sleeve Resec.	13 mm (1.3 cm)	Adenocarcinoma	Adenocarcinoma
75193199	Single (never married)	White	Male	2005	C34.0-Main bronchus	340	Unknown	Left - origin of primary	IIIB	AJCC 6th ed derived from CS manual/coding instructions, v1.0	T4	N0	M0	Distant	999	720	0	0	0	0	0	0	98	0	None	None; diagnosed at autopsy	No radiation and/or cancer-directed surgery	Not recommended	None/Unknown	No/Unknown	Alive or dead of other cause	Dead (attributable to causes other than this cancer dx)	0	Dead	None	No Surgery Of Primary Site	Unknown	Adenocarcinoma	Adenocarcinoma
75193785	Divorced	White	Male	2005	C34.1-Upper lobe, lung	341	Unknown	Left - origin of primary	IV	AJCC 6th ed derived from CS manual/coding instructions, v1.0	T4	N3	M1	Distant	999	790	600	40	0	0	0	0	98	0	None	None; diagnosed at autopsy	No radiation and/or cancer-directed surgery	Not recommended	Beam radiation	Yes	Alive or dead of other cause	Dead (attributable to causes other than this cancer dx)	0	Dead	None	No Surgery Of Primary Site	Unknown	Adenocarcinoma	Adenocarcinoma
75204288	Married (including common law)	Black	Male	2005	C34.3-Lower lobe, lung	343	Poorly differentiated; Grade III	Left - origin of primary	IV	AJCC 6th ed derived from CS manual/coding instructions, v1.0	T4	N2	M1	Distant	999	700	200	40	0	0	0	0	98	0	None	None; diagnosed at autopsy	No radiation and/or cancer-directed surgery	Not recommended	Beam radiation	Yes	Alive or dead of other cause	Dead (attributable to causes other than this cancer dx)	0	Dead	None	No Surgery Of Primary Site	Unknown	Adenocarcinoma	Adenocarcinoma
75206960	Divorced	White	Female	2005	C34.9-Lung, NOS	349	Unknown	Right - origin of primary	IV	AJCC 6th ed derived from CS manual/coding instructions, v1.0	T4	NX	M1	Distant	999	720	999	40	1	0	0	0	98	0	None	None; diagnosed at autopsy	No radiation and/or cancer-directed surgery	Not recommended, contraindicated due to other cond; autopsy only (1973-2002)	None/Unknown	No/Unknown	Alive or dead of other cause	Dead (attributable to causes other than this cancer dx)	0	Dead	None	No Surgery Of Primary Site	Unknown	Adenocarcinoma	Adenocarcinoma
75210260	Divorced	Black	Female	2005	C34.1-Upper lobe, lung	341	Unknown	Left - origin of primary	IA	AJCC 6th ed derived from CS manual/coding instructions, v1.0	T1	N0	M0	Localized	20	300	0	0	2	0	0	0	98	0	None	None; diagnosed at autopsy	No radiation and/or cancer-directed surgery	Not recommended, contraindicated due to other cond; autopsy only (1973-2002)	None/Unknown	No/Unknown	Alive or dead of other cause	Dead (attributable to causes other than this cancer dx)	0	Dead	None	No Surgery Of Primary Site	20 mm (2.0 cm)	Adenocarcinoma	Adenocarcinoma
75210516	Single (never married)	White	Male	2005	C34.1-Upper lobe, lung	341	Poorly differentiated; Grade III	Right - origin of primary	IIIB	AJCC 6th ed derived from CS manual/coding instructions, v1.0	T4	N0	M0	Distant	999	710	0	0	0	0	0	0	98	0	None	None; diagnosed at autopsy	No radiation and/or cancer-directed surgery	Not recommended	None/Unknown	No/Unknown	Alive or dead of other cause	Dead (attributable to causes other than this cancer dx)	0	Dead	None	No Surgery Of Primary Site	Unknown	Adenocarcinoma	Adenocarcinoma
76026542	Married (including common law)	White	Male	2005	C34.9-Lung, NOS	349	Poorly differentiated; Grade III	Right - origin of primary	IA	AJCC 6th ed derived from CS manual/coding instructions, v1.0	T1	N0	M0	Localized	28	100	0	0	1	0	0	0	98	0	None	None; diagnosed at autopsy	No radiation and/or cancer-directed surgery	Not performed, patient died prior to recommended surgery	None/Unknown	No/Unknown	Alive or dead of other cause	Dead (attributable to causes other than this cancer dx)	0	Dead	None	No Surgery Of Primary Site	28 mm (2.8 cm)	Adenocarcinoma	Adenocarcinoma
78154487	Divorced	White	Male	2005	C34.3-Lower lobe, lung	343	Poorly differentiated; Grade III	Left - origin of primary	UNK Stage	AJCC 6th ed derived from CS manual/coding instructions, v1.0	TX	NX	MX	Unknown/unstaged	999	999	999	99	1	9	9	0	98	0	None	None; diagnosed at autopsy	No radiation and/or cancer-directed surgery	Not recommended	None/Unknown	No/Unknown	Alive or dead of other cause	Dead (attributable to causes other than this cancer dx)	0	Dead	None	No Surgery Of Primary Site	Unknown	Adenocarcinoma	Adenocarcinoma
79176410	Widowed	White	Male	2005	C34.3-Lower lobe, lung	343	Poorly differentiated; Grade III	Left - origin of primary	IB	AJCC 6th ed derived from CS manual/coding instructions, v1.0	T2	N0	M0	Localized	999	200	0	0	0	0	0	0	98	0	None	None; diagnosed at autopsy	No radiation and/or cancer-directed surgery	Not recommended	None/Unknown	No/Unknown	Alive or dead of other cause	Dead (attributable to causes other than this cancer dx)	0	Dead	None	No Surgery Of Primary Site	Unknown	Adenocarcinoma	Adenocarcinoma
90405130	Married (including common law)	White	Male	2005	C34.3-Lower lobe, lung	343	Well differentiated; Grade I	Right - origin of primary	IB	AJCC 6th ed derived from CS manual/coding instructions, v1.0	T2	N0	M0	Regional	999	400	0	0	1	0	0	0	98	0	None	None; diagnosed at autopsy	No radiation and/or cancer-directed surgery	Not performed, patient died prior to recommended surgery	None/Unknown	No/Unknown	Alive or dead of other cause	Dead (attributable to causes other than this cancer dx)	0	Dead	None	No Surgery Of Primary Site	Unknown	Adenocarcinoma	Adenocarcinoma
91339232	Widowed	White	Female	2005	C34.3-Lower lobe, lung	343	Unknown	Right - origin of primary	IV	AJCC 6th ed derived from CS manual/coding instructions, v1.0	T4	N0	M1	Distant	11	720	0	30	1	0	0	0	98	0	None	None; diagnosed at autopsy	No radiation and/or cancer-directed surgery	Not recommended	None/Unknown	No/Unknown	Alive or dead of other cause	Dead (attributable to causes other than this cancer dx)	0	Dead	None	No Surgery Of Primary Site	11 mm (1.1 cm)	Adenocarcinoma	Adenocarcinoma
91340412	Widowed	White	Female	2005	C34.9-Lung, NOS	349	Poorly differentiated; Grade III	Right - origin of primary	IA	AJCC 6th ed derived from CS manual/coding instructions, v1.0	T1	N0	M0	Localized	15	100	0	0	3	3	0	2	0	21	1 to 3 regional lymph nodes removed	None; diagnosed at autopsy	No radiation and/or cancer-directed surgery	Surgery performed	None/Unknown	No/Unknown	Alive or dead of other cause	Dead (attributable to causes other than this cancer dx)	0	Dead	None	Partial/Wedge/Segmental Resec., Lingulectomy, Partial Lobectomy, Sleeve Resec.	15 mm (1.5 cm)	Adenocarcinoma	Adenocarcinoma
91343382	Married (including common law)	Other (American Indian/AK Native, Asian/Pacific Islander)	Female	2005	C34.1-Upper lobe, lung	341	Unknown	Right - origin of primary	UNK Stage	AJCC 6th ed derived from CS manual/coding instructions, v1.0	T4	NX	MX	Distant	32	790	999	99	1	9	9	0	98	0	None	None; diagnosed at autopsy	No radiation and/or cancer-directed surgery	Not recommended	None/Unknown	No/Unknown	Alive or dead of other cause	Alive or dead due to cancer	0	Alive	None	No Surgery Of Primary Site	32 mm (3.2 cm)	Adenocarcinoma	Adenocarcinoma
91344490	Married (including common law)	White	Male	2005	C34.9-Lung, NOS	349	Unknown	Right - origin of primary	IIIB	AJCC 6th ed derived from CS manual/coding instructions, v1.0	T4	N1	M0	Distant	999	720	100	0	1	0	0	0	98	0	None	None; diagnosed at autopsy	No radiation and/or cancer-directed surgery	Not recommended	None/Unknown	No/Unknown	Alive or dead of other cause	Dead (attributable to causes other than this cancer dx)	0	Dead	None	No Surgery Of Primary Site	Unknown	Adenocarcinoma	Adenocarcinoma
91348231	Married (including common law)	White	Female	2005	C34.9-Lung, NOS	349	Unknown	Right - origin of primary	UNK Stage	AJCC 6th ed derived from CS manual/coding instructions, v1.0	T4	NX	MX	Distant	999	720	999	99	1	0	0	0	98	0	None	None; diagnosed at autopsy	No radiation and/or cancer-directed surgery	Not recommended	None/Unknown	No/Unknown	Alive or dead of other cause	Dead (attributable to causes other than this cancer dx)	0	Dead	None	No Surgery Of Primary Site	Unknown	Adenocarcinoma	Adenocarcinoma
91353088	Married (including common law)	Black	Male	2005	C34.1-Upper lobe, lung	341	Poorly differentiated; Grade III	Right - origin of primary	OCCULT	AJCC 6th ed derived from CS manual/coding instructions, v1.0	TX	N0	M0	Unknown/unstaged	999	999	0	0	9	0	0	99	99	0	Unknown or not applicable	None; diagnosed at autopsy	No radiation and/or cancer-directed surgery	Not recommended	None/Unknown	No/Unknown	Alive or dead of other cause	Dead (attributable to causes other than this cancer dx)	0	Dead	None	No Surgery Of Primary Site	Unknown	Adenocarcinoma	Adenocarcinoma
91353365	Married (including common law)	White	Male	2005	C34.2-Middle lobe, lung	342	Unknown	Right - origin of primary	IV	AJCC 6th ed derived from CS manual/coding instructions, v1.0	T4	N2	M1	Distant	23	720	200	40	1	0	0	0	98	0	None	None; diagnosed at autopsy	No radiation and/or cancer-directed surgery	Not recommended	None/Unknown	No/Unknown	Alive or dead of other cause	Dead (attributable to causes other than this cancer dx)	0	Dead	None	No Surgery Of Primary Site	23 mm (2.3 cm)	Adenocarcinoma	Adenocarcinoma
91357628	Widowed	White	Female	2005	C34.1-Upper lobe, lung	341	Unknown	Left - origin of primary	IV	AJCC 6th ed derived from CS manual/coding instructions, v1.0	T4	N2	M1	Distant	26	790	200	40	0	0	0	0	98	0	None	None; diagnosed at autopsy	No radiation and/or cancer-directed surgery	Not recommended	None/Unknown	No/Unknown	Alive or dead of other cause	Dead (attributable to causes other than this cancer dx)	0	Dead	None	No Surgery Of Primary Site	26 mm (2.6 cm)	Adenocarcinoma	Adenocarcinoma
91357773	Single (never married)	White	Male	2005	C34.9-Lung, NOS	349	Unknown	Paired site, but no information concerning laterality	IIIB	AJCC 6th ed derived from CS manual/coding instructions, v1.0	T4	N0	M0	Distant	999	720	0	0	2	0	0	98	0	0	None	None; diagnosed at autopsy	No radiation and/or cancer-directed surgery	Not recommended	None/Unknown	No/Unknown	Alive or dead of other cause	Dead (attributable to causes other than this cancer dx)	0	Dead	None	No Surgery Of Primary Site	Unknown	Adenocarcinoma	Adenocarcinoma
91374813	Widowed	White	Female	2005	C34.3-Lower lobe, lung	343	Poorly differentiated; Grade III	Right - origin of primary	IB	AJCC 6th ed derived from CS manual/coding instructions, v1.0	T2	N0	M0	Localized	80	300	0	0	1	0	0	0	98	0	None	None; diagnosed at autopsy	No radiation and/or cancer-directed surgery	Not recommended	None/Unknown	No/Unknown	Alive or dead of other cause	Dead (attributable to causes other than this cancer dx)	0	Dead	None	No Surgery Of Primary Site	80 mm (8.0 cm)	Adenocarcinoma	Adenocarcinoma
91377506	Married (including common law)	White	Male	2005	C34.9-Lung, NOS	349	Unknown	Bilateral, single primary	IV	AJCC 6th ed derived from CS manual/coding instructions, v1.0	T4	NX	M1	Distant	999	720	999	40	3	9	3	0	98	0	None	None; diagnosed at autopsy	No radiation and/or cancer-directed surgery	Not recommended, contraindicated due to other cond; autopsy only (1973-2002)	None/Unknown	No/Unknown	Alive or dead of other cause	Dead (attributable to causes other than this cancer dx)	0	Dead	None	No Surgery Of Primary Site	Unknown	Adenocarcinoma	Adenocarcinoma
91379019	Married (including common law)	Other (American Indian/AK Native, Asian/Pacific Islander)	Female	2005	C34.9-Lung, NOS	349	Unknown	Right - origin of primary	IV	AJCC 6th ed derived from CS manual/coding instructions, v1.0	T4	N2	M1	Distant	80	720	200	40	1	0	0	0	98	0	None	None; diagnosed at autopsy	No radiation and/or cancer-directed surgery	Not recommended	None/Unknown	No/Unknown	Alive or dead of other cause	Alive or dead due to cancer	0	Alive	None	No Surgery Of Primary Site	80 mm (8.0 cm)	Adenocarcinoma	Adenocarcinoma
91380834	Married (including common law)	Other (American Indian/AK Native, Asian/Pacific Islander)	Male	2005	C34.3-Lower lobe, lung	343	Unknown	Right - origin of primary	IV	AJCC 6th ed derived from CS manual/coding instructions, v1.0	TX	N2	M1	Distant	999	999	200	40	2	2	2	98	97	0	None	None; diagnosed at autopsy	No radiation and/or cancer-directed surgery	Not recommended, contraindicated due to other cond; autopsy only (1973-2002)	None/Unknown	No/Unknown	Alive or dead of other cause	Dead (attributable to causes other than this cancer dx)	0	Dead	None	No Surgery Of Primary Site	Unknown	Adenocarcinoma	Adenocarcinoma
91382176	Widowed	White	Female	2005	C34.9-Lung, NOS	349	Unknown	Right - origin of primary	IV	AJCC 6th ed derived from CS manual/coding instructions, v1.0	T4	NX	M1	Distant	998	999	999	40	0	0	0	0	98	0	None	None; diagnosed at autopsy	No radiation and/or cancer-directed surgery	Not recommended, contraindicated due to other cond; autopsy only (1973-2002)	None/Unknown	No/Unknown	Alive or dead of other cause	Dead (attributable to causes other than this cancer dx)	0	Dead	None	No Surgery Of Primary Site	Diffuse	Adenocarcinoma	Adenocarcinoma
91384336	Widowed	White	Female	2005	C34.3-Lower lobe, lung	343	Well differentiated; Grade I	Left - origin of primary	UNK Stage	AJCC 6th ed derived from CS manual/coding instructions, v1.0	T4	N0	MX	Distant	30	790	0	99	1	0	9	0	98	0	None	None; diagnosed at autopsy	No radiation and/or cancer-directed surgery	Not performed, patient died prior to recommended surgery	None/Unknown	No/Unknown	Alive or dead of other cause	Dead (attributable to causes other than this cancer dx)	0	Dead	None	No Surgery Of Primary Site	30 mm (3.0 cm)	Adenocarcinoma	Adenocarcinoma
91388138	Married (including common law)	White	Male	2005	C34.3-Lower lobe, lung	343	Unknown	Right - origin of primary	IV	AJCC 6th ed derived from CS manual/coding instructions, v1.0	TX	N2	M1	Distant	40	999	200	40	1	0	0	0	98	0	None	None; diagnosed at autopsy	No radiation and/or cancer-directed surgery	Not performed, patient died prior to recommended surgery	None/Unknown	No/Unknown	Alive or dead of other cause	Dead (attributable to causes other than this cancer dx)	0	Dead	None	No Surgery Of Primary Site	40 mm (4.0 cm)	Adenocarcinoma	Adenocarcinoma
91399598	Single (never married)	White	Female	2005	C34.1-Upper lobe, lung	341	Unknown	Right - origin of primary	IV	AJCC 6th ed derived from CS manual/coding instructions, v1.0	TX	N0	M1	Distant	17	999	0	40	1	0	3	0	98	0	None	Non-primary surgical procedure to distant site	Radiation after surgery	Not recommended	Beam radiation	No/Unknown	Alive or dead of other cause	Alive or dead due to cancer	0	Alive	Surgery To Distant Site Or Nodes	No Surgery Of Primary Site	17 mm (1.7 cm)	Adenocarcinoma	Adenocarcinoma
91399884	Married (including common law)	White	Male	2005	C34.3-Lower lobe, lung	343	Moderately differentiated; Grade II	Right - origin of primary	IIIB	AJCC 6th ed derived from CS manual/coding instructions, v1.0	T1	N3	M0	Distant	11	300	600	0	3	0	0	0	98	21	None	None; diagnosed at autopsy	No radiation and/or cancer-directed surgery	Surgery performed	None/Unknown	No/Unknown	Alive or dead of other cause	Dead (attributable to causes other than this cancer dx)	0	Dead	None	Partial/Wedge/Segmental Resec., Lingulectomy, Partial Lobectomy, Sleeve Resec.	11 mm (1.1 cm)	Adenocarcinoma	Adenocarcinoma
91428008	Married (including common law)	White	Male	2005	C34.1-Upper lobe, lung	341	Moderately differentiated; Grade II	Right - origin of primary	IV	AJCC 6th ed derived from CS manual/coding instructions, v1.0	T4	N1	M1	Distant	40	720	100	40	3	3	3	13	7	21	4 or more regional lymph nodes removed	None; diagnosed at autopsy	No radiation and/or cancer-directed surgery	Surgery performed	None/Unknown	No/Unknown	Alive or dead of other cause	Dead (attributable to causes other than this cancer dx)	0	Dead	None	Partial/Wedge/Segmental Resec., Lingulectomy, Partial Lobectomy, Sleeve Resec.	40 mm (4.0 cm)	Adenocarcinoma	Adenocarcinoma
91459836	Widowed	White	Male	2005	C34.3-Lower lobe, lung	343	Unknown	Right - origin of primary	IIIB	AJCC 6th ed derived from CS manual/coding instructions, v1.0	T4	N2	M0	Distant	55	790	200	0	0	0	0	0	98	0	None	None; diagnosed at autopsy	No radiation and/or cancer-directed surgery	Not recommended	None/Unknown	Yes	Alive or dead of other cause	Dead (attributable to causes other than this cancer dx)	0	Dead	None	No Surgery Of Primary Site	55 mm (5.5 cm)	Adenocarcinoma	Adenocarcinoma
91481950	Single (never married)	Black	Male	2005	C34.1-Upper lobe, lung	341	Unknown	Right - origin of primary	UNK Stage	AJCC 6th ed derived from CS manual/coding instructions, v1.0	TX	NX	MX	Unknown/unstaged	999	999	999	99	0	0	0	0	98	0	None	None; diagnosed at autopsy	No radiation and/or cancer-directed surgery	Recommended but not performed, unknown reason	None/Unknown	No/Unknown	Alive or dead of other cause	Dead (attributable to causes other than this cancer dx)	0	Dead	None	No Surgery Of Primary Site	Unknown	Adenocarcinoma	Adenocarcinoma
97010334	Married (including common law)	White	Male	2005	C34.3-Lower lobe, lung	343	Moderately differentiated; Grade II	Right - origin of primary	IB	AJCC 6th ed derived from CS manual/coding instructions, v1.0	T2	N0	M0	Regional	18	400	0	0	3	0	0	98	0	30	Number of regional lymph nodes removed unknown	None; diagnosed at autopsy	No radiation and/or cancer-directed surgery	Surgery performed	None/Unknown	No/Unknown	Alive or dead of other cause	Dead (attributable to causes other than this cancer dx)	0	Dead	None	Lobectomy/Bilobectomy	18 mm (1.8 cm)	Adenocarcinoma	Adenocarcinoma
97017032	Married (including common law)	Black	Male	2005	C34.1-Upper lobe, lung	341	Poorly differentiated; Grade III	Right - origin of primary	IV	AJCC 6th ed derived from CS manual/coding instructions, v1.0	T3	N2	M1	Distant	999	550	200	50	1	0	0	98	0	0	None	None; diagnosed at autopsy	No radiation and/or cancer-directed surgery	Not recommended	None/Unknown	No/Unknown	Alive or dead of other cause	Dead (attributable to causes other than this cancer dx)	0	Dead	None	No Surgery Of Primary Site	Unknown	Adenocarcinoma	Adenocarcinoma
97035972	Single (never married)	White	Male	2005	C34.1-Upper lobe, lung	341	Poorly differentiated; Grade III	Right - origin of primary	IIIB	AJCC 6th ed derived from CS manual/coding instructions, v1.0	T4	N3	M0	Distant	80	720	600	0	0	0	0	0	98	0	None	None; diagnosed at autopsy	No radiation and/or cancer-directed surgery	Not recommended	Beam radiation	Yes	Alive or dead of other cause	Dead (attributable to causes other than this cancer dx)	0	Dead	None	No Surgery Of Primary Site	80 mm (8.0 cm)	Adenocarcinoma	Adenocarcinoma
97040954	Married (including common law)	White	Male	2005	C34.1-Upper lobe, lung	341	Poorly differentiated; Grade III	Right - origin of primary	IIA	AJCC 6th ed derived from CS manual/coding instructions, v1.0	T1	N1	M0	Regional	22	100	100	0	3	3	0	54	3	33	4 or more regional lymph nodes removed	None; diagnosed at autopsy	No radiation and/or cancer-directed surgery	Surgery performed	None/Unknown	No/Unknown	Alive or dead of other cause	Dead (attributable to causes other than this cancer dx)	0	Dead	None	Lobectomy/Bilobectomy	22 mm (2.2 cm)	Adenocarcinoma	Adenocarcinoma
97041567	Divorced	White	Male	2005	C34.8-Overlapping lesion of lung	348	Well differentiated; Grade I	Right - origin of primary	OCCULT	AJCC 6th ed derived from CS manual/coding instructions, v1.0	TX	N0	M0	Localized	999	300	0	0	2	0	0	0	98	0	None	None; diagnosed at autopsy	No radiation and/or cancer-directed surgery	Not recommended	None/Unknown	No/Unknown	Alive or dead of other cause	Dead (attributable to causes other than this cancer dx)	0	Dead	None	No Surgery Of Primary Site	Unknown	Adenocarcinoma	Adenocarcinoma
97046656	Married (including common law)	White	Male	2005	C34.2-Middle lobe, lung	342	Unknown	Right - origin of primary	IIIB	AJCC 6th ed derived from CS manual/coding instructions, v1.0	T4	N2	M0	Regional	33	700	200	0	0	0	0	0	98	0	None	None; diagnosed at autopsy	No radiation and/or cancer-directed surgery	Not recommended, contraindicated due to other cond; autopsy only (1973-2002)	None/Unknown	No/Unknown	Alive or dead of other cause	Dead (attributable to causes other than this cancer dx)	0	Dead	None	No Surgery Of Primary Site	33 mm (3.3 cm)	Adenocarcinoma	Adenocarcinoma
97053458	Married (including common law)	White	Female	2005	C34.1-Upper lobe, lung	341	Poorly differentiated; Grade III	Left - origin of primary	IV	AJCC 6th ed derived from CS manual/coding instructions, v1.0	T1	N2	M1	Distant	20	300	200	40	0	0	3	0	98	0	None	None; diagnosed at autopsy	No radiation and/or cancer-directed surgery	Not recommended	None/Unknown	No/Unknown	Alive or dead of other cause	Dead (attributable to causes other than this cancer dx)	0	Dead	None	No Surgery Of Primary Site	20 mm (2.0 cm)	Adenocarcinoma	Adenocarcinoma
97053583	Widowed	Black	Female	2005	C34.9-Lung, NOS	349	Unknown	Only one side - side unspecified	IIIB	AJCC 6th ed derived from CS manual/coding instructions, v1.0	T4	N0	M0	Distant	999	790	0	0	0	0	0	0	98	0	None	None; diagnosed at autopsy	No radiation and/or cancer-directed surgery	Not recommended	None/Unknown	No/Unknown	Alive or dead of other cause	Dead (attributable to causes other than this cancer dx)	0	Dead	None	No Surgery Of Primary Site	Unknown	Adenocarcinoma	Adenocarcinoma
97059313	Married (including common law)	White	Male	2005	C34.1-Upper lobe, lung	341	Poorly differentiated; Grade III	Right - origin of primary	IIIB	AJCC 6th ed derived from CS manual/coding instructions, v1.0	T4	N0	M0	Distant	20	720	0	0	1	0	0	0	98	0	None	None; diagnosed at autopsy	No radiation and/or cancer-directed surgery	Not recommended	None/Unknown	No/Unknown	Alive or dead of other cause	Dead (attributable to causes other than this cancer dx)	0	Dead	None	No Surgery Of Primary Site	20 mm (2.0 cm)	Adenocarcinoma	Adenocarcinoma
97096232	Married (including common law)	White	Female	2005	C34.0-Main bronchus	340	Unknown	Right - origin of primary	UNK Stage	AJCC 6th ed derived from CS manual/coding instructions, v1.0	TX	NX	MX	Unknown/unstaged	999	999	999	99	9	9	9	0	98	0	None	None; diagnosed at autopsy	No radiation and/or cancer-directed surgery	Not performed, patient died prior to recommended surgery	None/Unknown	No/Unknown	Alive or dead of other cause	Dead (attributable to causes other than this cancer dx)	0	Dead	None	No Surgery Of Primary Site	Unknown	Adenocarcinoma	Adenocarcinoma
97109282	Widowed	White	Female	2005	C34.3-Lower lobe, lung	343	Unknown	Left - origin of primary	IIIB	AJCC 6th ed derived from CS manual/coding instructions, v1.0	T4	N0	M0	Distant	56	720	0	0	0	0	0	0	98	0	None	None; diagnosed at autopsy	No radiation and/or cancer-directed surgery	Not performed, patient died prior to recommended surgery	None/Unknown	No/Unknown	Alive or dead of other cause	Dead (attributable to causes other than this cancer dx)	0	Dead	None	No Surgery Of Primary Site	56 mm (5.6 cm)	Adenocarcinoma	Adenocarcinoma
97110362	Widowed	Black	Female	2005	C34.9-Lung, NOS	349	Poorly differentiated; Grade III	Only one side - side unspecified	IV	AJCC 6th ed derived from CS manual/coding instructions, v1.0	T4	N0	M1	Distant	999	790	0	40	2	0	1	0	98	0	None	None; diagnosed at autopsy	No radiation and/or cancer-directed surgery	Not recommended	None/Unknown	No/Unknown	Alive or dead of other cause	Dead (attributable to causes other than this cancer dx)	0	Dead	None	No Surgery Of Primary Site	Unknown	Adenocarcinoma	Adenocarcinoma
4526269	Widowed	White	Male	2006	C34.1-Upper lobe, lung	341	Poorly differentiated; Grade III	Right - origin of primary	IIB	AJCC 6th ed derived from CS manual/coding instructions, v1.0	T2	N1	M0	Regional	40	450	100	0	3	3	0	11	2	30	4 or more regional lymph nodes removed	None; diagnosed at autopsy	No radiation and/or cancer-directed surgery	Surgery performed	None/Unknown	No/Unknown	Alive or dead of other cause	Dead (attributable to causes other than this cancer dx)	0	Dead	None	Lobectomy/Bilobectomy	40 mm (4.0 cm)	Adenocarcinoma	Adenocarcinoma
11094088	Married (including common law)	White	Male	2006	C34.9-Lung, NOS	349	Poorly differentiated; Grade III	Only one side - side unspecified	UNK Stage	AJCC 6th ed derived from CS manual/coding instructions, v1.0	T4	NX	MX	Distant	999	790	999	99	1	9	9	0	98	0	None	None; diagnosed at autopsy	No radiation and/or cancer-directed surgery	Not recommended	None/Unknown	No/Unknown	Alive or dead of other cause	Dead (attributable to causes other than this cancer dx)	0	Dead	None	No Surgery Of Primary Site	Unknown	Adenocarcinoma	Adenocarcinoma
11102756	Married (including common law)	White	Male	2006	C34.3-Lower lobe, lung	343	Moderately differentiated; Grade II	Left - origin of primary	IV	AJCC 6th ed derived from CS manual/coding instructions, v1.0	T4	N3	M1	Distant	999	720	600	50	2	2	2	98	97	0	None	None; diagnosed at autopsy	No radiation and/or cancer-directed surgery	Not performed, patient died prior to recommended surgery	None/Unknown	No/Unknown	Alive or dead of other cause	Dead (attributable to causes other than this cancer dx)	0	Dead	None	No Surgery Of Primary Site	Unknown	Adenocarcinoma	Adenocarcinoma
11103352	Married (including common law)	White	Male	2006	C34.9-Lung, NOS	349	Poorly differentiated; Grade III	Left - origin of primary	UNK Stage	AJCC 6th ed derived from CS manual/coding instructions, v1.0	T4	NX	MX	Distant	999	720	999	99	1	9	9	0	98	0	None	None; diagnosed at autopsy	No radiation and/or cancer-directed surgery	Not recommended	None/Unknown	No/Unknown	Alive or dead of other cause	Alive or dead due to cancer	0	Alive	None	No Surgery Of Primary Site	Unknown	Adenocarcinoma	Adenocarcinoma
11103870	Widowed	White	Female	2006	C34.1-Upper lobe, lung	341	Poorly differentiated; Grade III	Right - origin of primary	IV	AJCC 6th ed derived from CS manual/coding instructions, v1.0	T2	NX	M1	Distant	69	210	999	50	0	0	1	0	98	0	None	None; diagnosed at autopsy	No radiation and/or cancer-directed surgery	Not recommended	None/Unknown	No/Unknown	Alive or dead of other cause	Dead (attributable to causes other than this cancer dx)	0	Dead	None	No Surgery Of Primary Site	69 mm (6.9 cm)	Adenocarcinoma	Adenocarcinoma
11104470	Single (never married)	White	Male	2006	C34.1-Upper lobe, lung	341	Unknown	Left - origin of primary	IA	AJCC 6th ed derived from CS manual/coding instructions, v1.0	T1	N0	M0	Localized	15	100	0	0	0	0	0	0	98	0	None	None; diagnosed at autopsy	No radiation and/or cancer-directed surgery	Not recommended, contraindicated due to other cond; autopsy only (1973-2002)	None/Unknown	No/Unknown	Alive or dead of other cause	Dead (attributable to causes other than this cancer dx)	0	Dead	None	No Surgery Of Primary Site	15 mm (1.5 cm)	Adenocarcinoma	Adenocarcinoma
11107120	Widowed	White	Female	2006	C34.1-Upper lobe, lung	341	Unknown	Right - origin of primary	IV	AJCC 6th ed derived from CS manual/coding instructions, v1.0	T4	N1	M1	Distant	999	720	100	40	1	0	0	0	98	0	None	None; diagnosed at autopsy	No radiation and/or cancer-directed surgery	Not recommended, contraindicated due to other cond; autopsy only (1973-2002)	None/Unknown	No/Unknown	Alive or dead of other cause	Dead (attributable to causes other than this cancer dx)	0	Dead	None	No Surgery Of Primary Site	Unknown	Adenocarcinoma	Adenocarcinoma
11111922	Married (including common law)	White	Female	2006	C34.9-Lung, NOS	349	Undifferentiated; anaplastic; Grade IV	Paired site, but no information concerning laterality	IV	AJCC 6th ed derived from CS manual/coding instructions, v1.0	T2	N2	M1	Distant	40	400	200	40	0	0	0	0	98	0	None	None; diagnosed at autopsy	No radiation and/or cancer-directed surgery	Not recommended	None/Unknown	No/Unknown	Alive or dead of other cause	Dead (attributable to causes other than this cancer dx)	0	Dead	None	No Surgery Of Primary Site	40 mm (4.0 cm)	Adenocarcinoma	Adenocarcinoma
11117693	Married (including common law)	White	Male	2006	C34.3-Lower lobe, lung	343	Moderately differentiated; Grade II	Left - origin of primary	IV	AJCC 6th ed derived from CS manual/coding instructions, v1.0	T2	N0	M1	Distant	30	400	0	40	1	0	0	0	98	0	None	None; diagnosed at autopsy	No radiation and/or cancer-directed surgery	Not recommended	None/Unknown	No/Unknown	Alive or dead of other cause	Alive or dead due to cancer	0	Alive	None	No Surgery Of Primary Site	30 mm (3.0 cm)	Adenocarcinoma	Adenocarcinoma
11123642	Married (including common law)	White	Male	2006	C34.1-Upper lobe, lung	341	Unknown	Left - origin of primary	IIIB	AJCC 6th ed derived from CS manual/coding instructions, v1.0	T4	N2	M0	Distant	999	790	200	0	0	0	0	0	98	0	None	None; diagnosed at autopsy	No radiation and/or cancer-directed surgery	Not recommended	Beam radiation	No/Unknown	Alive or dead of other cause	Dead (attributable to causes other than this cancer dx)	0	Dead	None	No Surgery Of Primary Site	Unknown	Adenocarcinoma	Adenocarcinoma
18459296	Widowed	White	Female	2006	C34.9-Lung, NOS	349	Unknown	Right - origin of primary	OCCULT	AJCC 6th ed derived from CS manual/coding instructions, v1.0	TX	N0	M0	Localized	999	100	0	0	1	0	0	0	98	0	None	None; diagnosed at autopsy	No radiation and/or cancer-directed surgery	Recommended but not performed, unknown reason	None/Unknown	No/Unknown	Alive or dead of other cause	Dead (attributable to causes other than this cancer dx)	0	Dead	None	No Surgery Of Primary Site	Unknown	Adenocarcinoma	Adenocarcinoma
18461918	Married (including common law)	White	Female	2006	C34.1-Upper lobe, lung	341	Poorly differentiated; Grade III	Left - origin of primary	IV	AJCC 6th ed derived from CS manual/coding instructions, v1.0	T4	N0	M1	Distant	28	720	0	40	1	0	0	0	98	0	None	None; diagnosed at autopsy	No radiation and/or cancer-directed surgery	Not recommended	None/Unknown	No/Unknown	Alive or dead of other cause	Dead (attributable to causes other than this cancer dx)	0	Dead	None	No Surgery Of Primary Site	28 mm (2.8 cm)	Adenocarcinoma	Adenocarcinoma
18465987	Widowed	White	Female	2006	C34.1-Upper lobe, lung	341	Unknown	Right - origin of primary	OCCULT	AJCC 6th ed derived from CS manual/coding instructions, v1.0	TX	N0	M0	Unknown/unstaged	996	980	0	0	1	0	0	0	98	0	None	None; diagnosed at autopsy	No radiation and/or cancer-directed surgery	Not recommended	None/Unknown	No/Unknown	Alive or dead of other cause	Dead (attributable to causes other than this cancer dx)	0	Dead	None	No Surgery Of Primary Site	Malignant cells in brochopulmonary secretions	Adenocarcinoma	Adenocarcinoma
18470438	Widowed	White	Female	2006	C34.9-Lung, NOS	349	Unknown	Right - origin of primary	IIIB	AJCC 6th ed derived from CS manual/coding instructions, v1.0	T4	N0	M0	Distant	999	720	0	0	1	0	0	0	98	0	None	None; diagnosed at autopsy	No radiation and/or cancer-directed surgery	Not recommended	None/Unknown	No/Unknown	Alive or dead of other cause	Dead (attributable to causes other than this cancer dx)	0	Dead	None	No Surgery Of Primary Site	Unknown	Adenocarcinoma	Adenocarcinoma
18473264	Married (including common law)	White	Female	2006	C34.1-Upper lobe, lung	341	Unknown	Left - origin of primary	IV	AJCC 6th ed derived from CS manual/coding instructions, v1.0	T1	N0	M1	Distant	12	100	0	23	1	0	0	0	98	0	None	None; diagnosed at autopsy	No radiation and/or cancer-directed surgery	Not recommended	None/Unknown	No/Unknown	Alive or dead of other cause	Dead (attributable to causes other than this cancer dx)	0	Dead	None	No Surgery Of Primary Site	12 mm (1.2 cm)	Adenocarcinoma	Adenocarcinoma
18478123	Widowed	Black	Female	2006	C34.1-Upper lobe, lung	341	Moderately differentiated; Grade II	Right - origin of primary	IIIB	AJCC 6th ed derived from CS manual/coding instructions, v1.0	T4	N1	M0	Distant	45	720	100	0	1	0	0	0	98	0	None	None; diagnosed at autopsy	No radiation and/or cancer-directed surgery	Not recommended, contraindicated due to other cond; autopsy only (1973-2002)	None/Unknown	No/Unknown	Alive or dead of other cause	Dead (attributable to causes other than this cancer dx)	0	Dead	None	No Surgery Of Primary Site	45 mm (4.5 cm)	Adenocarcinoma	Adenocarcinoma
18479174	Divorced	Black	Female	2006	C34.9-Lung, NOS	349	Unknown	Right - origin of primary	IV	AJCC 6th ed derived from CS manual/coding instructions, v1.0	T4	NX	M1	Distant	42	720	999	40	0	0	0	0	98	0	None	None; diagnosed at autopsy	No radiation and/or cancer-directed surgery	Recommended but not performed, unknown reason	Beam radiation	Yes	Alive or dead of other cause	Dead (attributable to causes other than this cancer dx)	0	Dead	None	No Surgery Of Primary Site	42 mm (4.2 cm)	Adenocarcinoma	Adenocarcinoma
18480467	Single (never married)	Black	Male	2006	C34.3-Lower lobe, lung	343	Unknown	Right - origin of primary	IIIB	AJCC 6th ed derived from CS manual/coding instructions, v1.0	T4	N2	M0	Distant	999	720	200	0	0	0	0	0	98	0	None	Non-primary surgical procedure performed	No radiation and/or cancer-directed surgery	Not recommended	None/Unknown	Yes	Alive or dead of other cause	Dead (attributable to causes other than this cancer dx)	0	Dead	Non-Primary Surgical Procedure Performed, Unknown If Regional/Distant Site/Node	No Surgery Of Primary Site	Unknown	Adenocarcinoma	Adenocarcinoma
18482493	Married (including common law)	White	Female	2006	C34.9-Lung, NOS	349	Unknown	Left - origin of primary	NA	AJCC 6th ed derived from CS manual/coding instructions, v1.0	NA	NA	NA	Distant	60	720	0	0	1	0	0	0	98	0	None	None; diagnosed at autopsy	No radiation and/or cancer-directed surgery	Not recommended	None/Unknown	No/Unknown	Alive or dead of other cause	Dead (attributable to causes other than this cancer dx)	0	Dead	None	No Surgery Of Primary Site	60 mm (6.0 cm)	Adenocarcinoma	Adenocarcinoma
22058617	Married (including common law)	White	Male	2006	C34.9-Lung, NOS	349	Unknown	Right - origin of primary	IV	AJCC 6th ed derived from CS manual/coding instructions, v1.0	T4	N2	M1	Distant	999	790	200	23	1	0	0	0	98	0	None	None; diagnosed at autopsy	No radiation and/or cancer-directed surgery	Not recommended	None/Unknown	No/Unknown	Alive or dead of other cause	Dead (attributable to causes other than this cancer dx)	0	Dead	None	No Surgery Of Primary Site	Unknown	Adenocarcinoma	Adenocarcinoma
22076392	Unknown	White	Male	2006	C34.9-Lung, NOS	349	Well differentiated; Grade I	Paired site, but no information concerning laterality	UNK Stage	AJCC 6th ed derived from CS manual/coding instructions, v1.0	TX	NX	MX	Unknown/unstaged	999	999	999	99	9	9	9	99	99	0	None	None; diagnosed at autopsy	No radiation and/or cancer-directed surgery	Not recommended	None/Unknown	No/Unknown	Alive or dead of other cause	Dead (attributable to causes other than this cancer dx)	0	Dead	None	No Surgery Of Primary Site	Unknown	Adenocarcinoma	Adenocarcinoma
26160286	Widowed	White	Female	2006	C34.3-Lower lobe, lung	343	Unknown	Right - origin of primary	IV	AJCC 6th ed derived from CS manual/coding instructions, v1.0	T4	N0	M1	Distant	36	650	0	40	Blank(s)	Blank(s)	Blank(s)	0	98	0	None	None; diagnosed at autopsy	No radiation and/or cancer-directed surgery	Not recommended	Beam radiation	No/Unknown	Alive or dead of other cause	Dead (attributable to causes other than this cancer dx)	0	Dead	None	No Surgery Of Primary Site	36 mm (3.6 cm)	Adenocarcinoma	Adenocarcinoma
26161692	Divorced	White	Female	2006	C34.9-Lung, NOS	349	Unknown	Right - origin of primary	IV	AJCC 6th ed derived from CS manual/coding instructions, v1.0	T4	N3	M1	Distant	999	650	600	50	Blank(s)	Blank(s)	Blank(s)	0	98	0	None	None; diagnosed at autopsy	No radiation and/or cancer-directed surgery	Not recommended	None/Unknown	No/Unknown	Alive or dead of other cause	Dead (attributable to causes other than this cancer dx)	0	Dead	None	No Surgery Of Primary Site	Unknown	Adenocarcinoma	Adenocarcinoma
26165040	Married (including common law)	White	Female	2006	C34.3-Lower lobe, lung	343	Unknown	Right - origin of primary	IIIB	AJCC 6th ed derived from CS manual/coding instructions, v1.0	T4	N2	M0	Distant	100	720	200	0	Blank(s)	Blank(s)	Blank(s)	0	98	0	None	None; diagnosed at autopsy	No radiation and/or cancer-directed surgery	Not recommended	None/Unknown	No/Unknown	Alive or dead of other cause	Dead (attributable to causes other than this cancer dx)	0	Dead	None	No Surgery Of Primary Site	100 mm (10.0 cm)	Adenocarcinoma	Adenocarcinoma
26170197	Married (including common law)	White	Male	2006	C34.9-Lung, NOS	349	Poorly differentiated; Grade III	Bilateral, single primary	IV	AJCC 6th ed derived from CS manual/coding instructions, v1.0	TX	N1	M1	Distant	999	999	100	40	Blank(s)	Blank(s)	Blank(s)	0	98	0	None	None; diagnosed at autopsy	No radiation and/or cancer-directed surgery	Not recommended	None/Unknown	No/Unknown	Alive or dead of other cause	Dead (attributable to causes other than this cancer dx)	0	Dead	None	No Surgery Of Primary Site	Unknown	Adenocarcinoma	Adenocarcinoma
26172275	Widowed	White	Female	2006	C34.3-Lower lobe, lung	343	Unknown	Right - origin of primary	IV	AJCC 6th ed derived from CS manual/coding instructions, v1.0	T4	N2	M1	Distant	48	650	200	40	Blank(s)	Blank(s)	Blank(s)	0	98	0	None	None; diagnosed at autopsy	No radiation and/or cancer-directed surgery	Not recommended	None/Unknown	No/Unknown	Alive or dead of other cause	Dead (attributable to causes other than this cancer dx)	0	Dead	None	No Surgery Of Primary Site	48 mm (4.8 cm)	Adenocarcinoma	Adenocarcinoma
26173686	Married (including common law)	White	Female	2006	C34.3-Lower lobe, lung	343	Well differentiated; Grade I	Right - origin of primary	NA	AJCC 6th ed derived from CS manual/coding instructions, v1.0	NA	NA	NA	Distant	17	720	0	0	Blank(s)	Blank(s)	Blank(s)	0	98	0	None	Non-primary surgical procedure performed	No radiation and/or cancer-directed surgery	Not recommended	None/Unknown	No/Unknown	Alive or dead of other cause	Dead (attributable to causes other than this cancer dx)	0	Dead	Non-Primary Surgical Procedure Performed, Unknown If Regional/Distant Site/Node	No Surgery Of Primary Site	17 mm (1.7 cm)	Adenocarcinoma	Adenocarcinoma
26180878	Married (including common law)	White	Male	2006	C34.3-Lower lobe, lung	343	Well differentiated; Grade I	Right - origin of primary	UNK Stage	AJCC 6th ed derived from CS manual/coding instructions, v1.0	T2	N0	MX	Regional	60	450	0	99	Blank(s)	Blank(s)	Blank(s)	4	0	0	None	None; diagnosed at autopsy	No radiation and/or cancer-directed surgery	Recommended but not performed, unknown reason	None/Unknown	No/Unknown	Alive or dead of other cause	Dead (attributable to causes other than this cancer dx)	0	Dead	None	No Surgery Of Primary Site	60 mm (6.0 cm)	Adenocarcinoma	Adenocarcinoma
29099464	Widowed	White	Male	2006	C34.3-Lower lobe, lung	343	Unknown	Right - origin of primary	IV	AJCC 6th ed derived from CS manual/coding instructions, v1.0	T4	N3	M1	Distant	999	720	600	40	1	0	3	0	98	0	None	Non-primary surgical procedure to distant site	No radiation and/or cancer-directed surgery	Not recommended	None/Unknown	No/Unknown	Alive or dead of other cause	Dead (attributable to causes other than this cancer dx)	0	Dead	Surgery To Distant Site Or Nodes	No Surgery Of Primary Site	Unknown	Adenocarcinoma	Adenocarcinoma
33692088	Unknown	White	Female	2006	C34.3-Lower lobe, lung	343	Moderately differentiated; Grade II	Left - origin of primary	IB	AJCC 6th ed derived from CS manual/coding instructions, v1.0	T2	N0	M0	Regional	32	450	0	0	Blank(s)	Blank(s)	Blank(s)	97	0	33	4 or more regional lymph nodes removed	None; diagnosed at autopsy	No radiation and/or cancer-directed surgery	Surgery performed	None/Unknown	No/Unknown	Alive or dead of other cause	Dead (attributable to causes other than this cancer dx)	0	Dead	None	Lobectomy/Bilobectomy	32 mm (3.2 cm)	Adenocarcinoma	Adenocarcinoma
33732728	Married (including common law)	White	Male	2006	C34.9-Lung, NOS	349	Unknown	Right - origin of primary	IIIB	AJCC 6th ed derived from CS manual/coding instructions, v1.0	T4	NX	M0	Distant	999	720	999	0	Blank(s)	Blank(s)	Blank(s)	0	98	0	None	None; diagnosed at autopsy	No radiation and/or cancer-directed surgery	Not performed, patient died prior to recommended surgery	None/Unknown	No/Unknown	Alive or dead of other cause	Dead (attributable to causes other than this cancer dx)	0	Dead	None	No Surgery Of Primary Site	Unknown	Adenocarcinoma	Adenocarcinoma
34694652	Single (never married)	White	Male	2006	C34.3-Lower lobe, lung	343	Well differentiated; Grade I	Right - origin of primary	IIIB	AJCC 6th ed derived from CS manual/coding instructions, v1.0	T4	N2	M0	Distant	60	720	200	0	Blank(s)	Blank(s)	Blank(s)	0	98	0	None	None; diagnosed at autopsy	No radiation and/or cancer-directed surgery	Not recommended	None/Unknown	No/Unknown	Alive or dead of other cause	Dead (attributable to causes other than this cancer dx)	0	Dead	None	No Surgery Of Primary Site	60 mm (6.0 cm)	Adenocarcinoma	Adenocarcinoma
38081058	Married (including common law)	White	Female	2006	C34.9-Lung, NOS	349	Unknown	Paired site, but no information concerning laterality	UNK Stage	AJCC 6th ed derived from CS manual/coding instructions, v1.0	TX	NX	MX	Unknown/unstaged	999	999	999	99	1	0	0	0	98	0	None	None; diagnosed at autopsy	No radiation and/or cancer-directed surgery	Recommended but not performed, unknown reason	None/Unknown	No/Unknown	Alive or dead of other cause	Alive or dead due to cancer	0	Alive	None	No Surgery Of Primary Site	Unknown	Adenocarcinoma	Adenocarcinoma
40379290	Married (including common law)	Black	Male	2006	C34.3-Lower lobe, lung	343	Unknown	Right - origin of primary	IA	AJCC 6th ed derived from CS manual/coding instructions, v1.0	T1	N0	M0	Localized	20	300	0	0	3	3	9	5	0	33	4 or more regional lymph nodes removed	None; diagnosed at autopsy	No radiation and/or cancer-directed surgery	Surgery performed	None/Unknown	No/Unknown	Alive or dead of other cause	Dead (attributable to causes other than this cancer dx)	0	Dead	None	Lobectomy/Bilobectomy	20 mm (2.0 cm)	Adenocarcinoma	Adenocarcinoma
40391396	Divorced	Black	Female	2006	C34.3-Lower lobe, lung	343	Poorly differentiated; Grade III	Right - origin of primary	IIIB	AJCC 6th ed derived from CS manual/coding instructions, v1.0	T4	N0	M0	Distant	999	720	0	0	2	0	0	0	98	0	None	None; diagnosed at autopsy	No radiation and/or cancer-directed surgery	Not recommended	None/Unknown	No/Unknown	Alive or dead of other cause	Dead (attributable to causes other than this cancer dx)	0	Dead	None	No Surgery Of Primary Site	Unknown	Adenocarcinoma	Adenocarcinoma
40398205	Single (never married)	White	Male	2006	C34.1-Upper lobe, lung	341	Unknown	Left - origin of primary	IIIB	AJCC 6th ed derived from CS manual/coding instructions, v1.0	T4	N2	M0	Distant	30	720	200	0	0	1	0	0	98	0	Biopsy or aspiration of regional lymph node, NOS	None; diagnosed at autopsy	No radiation and/or cancer-directed surgery	Not recommended	None/Unknown	No/Unknown	Alive or dead of other cause	Dead (attributable to causes other than this cancer dx)	0	Dead	None	No Surgery Of Primary Site	30 mm (3.0 cm)	Adenocarcinoma	Adenocarcinoma
44056099	Married (including common law)	White	Male	2006	C34.9-Lung, NOS	349	Unknown	Left - origin of primary	IV	AJCC 6th ed derived from CS manual/coding instructions, v1.0	T4	N2	M1	Distant	999	720	200	40	1	0	0	0	98	0	None	None; diagnosed at autopsy	No radiation and/or cancer-directed surgery	Not recommended	None/Unknown	No/Unknown	Alive or dead of other cause	Dead (attributable to causes other than this cancer dx)	0	Dead	None	No Surgery Of Primary Site	Unknown	Adenocarcinoma	Adenocarcinoma
44061417	Married (including common law)	Other (American Indian/AK Native, Asian/Pacific Islander)	Male	2006	C34.1-Upper lobe, lung	341	Unknown	Left - origin of primary	IA	AJCC 6th ed derived from CS manual/coding instructions, v1.0	T1	N0	M0	Localized	30	100	0	0	1	0	0	0	98	0	None	None; diagnosed at autopsy	No radiation and/or cancer-directed surgery	Not recommended	None/Unknown	No/Unknown	Alive or dead of other cause	Dead (attributable to causes other than this cancer dx)	0	Dead	None	No Surgery Of Primary Site	30 mm (3.0 cm)	Adenocarcinoma	Adenocarcinoma
44065227	Divorced	White	Male	2006	C34.3-Lower lobe, lung	343	Poorly differentiated; Grade III	Left - origin of primary	IV	AJCC 6th ed derived from CS manual/coding instructions, v1.0	T3	N1	M1	Distant	999	500	500	40	1	0	0	0	98	0	None	None; diagnosed at autopsy	No radiation and/or cancer-directed surgery	Not recommended	None/Unknown	No/Unknown	Alive or dead of other cause	Dead (attributable to causes other than this cancer dx)	0	Dead	None	No Surgery Of Primary Site	Unknown	Adenocarcinoma	Adenocarcinoma
49989629	Single (never married)	White	Male	2006	C34.9-Lung, NOS	349	Unknown	Right - origin of primary	IV	AJCC 6th ed derived from CS manual/coding instructions, v1.0	T4	N2	M1	Distant	8	700	200	40	1	0	0	0	98	0	None	None; diagnosed at autopsy	No radiation and/or cancer-directed surgery	Not recommended	None/Unknown	No/Unknown	Alive or dead of other cause	Dead (attributable to causes other than this cancer dx)	0	Dead	None	No Surgery Of Primary Site	8 mm (0.8 cm)	Adenocarcinoma	Adenocarcinoma
49995288	Widowed	White	Female	2006	C34.3-Lower lobe, lung	343	Unknown	Right - origin of primary	IV	AJCC 6th ed derived from CS manual/coding instructions, v1.0	T4	N0	M1	Distant	999	720	0	40	1	0	0	0	98	0	None	None; diagnosed at autopsy	No radiation and/or cancer-directed surgery	Not recommended	None/Unknown	No/Unknown	Alive or dead of other cause	Dead (attributable to causes other than this cancer dx)	0	Dead	None	No Surgery Of Primary Site	Unknown	Adenocarcinoma	Adenocarcinoma
49996578	Married (including common law)	White	Male	2006	C34.9-Lung, NOS	349	Unknown	Paired site, but no information concerning laterality	IV	AJCC 6th ed derived from CS manual/coding instructions, v1.0	T4	N3	M1	Distant	999	720	600	40	0	3	0	3	2	0	1 to 3 regional lymph nodes removed	None; diagnosed at autopsy	No radiation and/or cancer-directed surgery	Not recommended	None/Unknown	No/Unknown	Alive or dead of other cause	Dead (attributable to causes other than this cancer dx)	0	Dead	None	No Surgery Of Primary Site	Unknown	Adenocarcinoma	Adenocarcinoma
50819331	Single (never married)	White	Male	2006	C34.1-Upper lobe, lung	341	Poorly differentiated; Grade III	Left - origin of primary	IA	AJCC 6th ed derived from CS manual/coding instructions, v1.0	T1	N0	M0	Localized	12	100	0	0	9	9	9	4	0	21	4 or more regional lymph nodes removed	None; diagnosed at autopsy	No radiation and/or cancer-directed surgery	Surgery performed	None/Unknown	No/Unknown	Alive or dead of other cause	Dead (attributable to causes other than this cancer dx)	0	Dead	None	Partial/Wedge/Segmental Resec., Lingulectomy, Partial Lobectomy, Sleeve Resec.	12 mm (1.2 cm)	Adenocarcinoma	Adenocarcinoma
50832989	Widowed	White	Female	2006	C34.1-Upper lobe, lung	341	Unknown	Right - origin of primary	IV	AJCC 6th ed derived from CS manual/coding instructions, v1.0	T4	NX	M1	Distant	21	720	999	23	0	0	0	0	98	0	None	None; diagnosed at autopsy	No radiation and/or cancer-directed surgery	Not recommended	None/Unknown	No/Unknown	Alive or dead of other cause	Alive or dead due to cancer	0	Alive	None	No Surgery Of Primary Site	21 mm (2.1 cm)	Adenocarcinoma	Adenocarcinoma
50834024	Married (including common law)	White	Male	2006	C34.0-Main bronchus	340	Unknown	Right - origin of primary	UNK Stage	AJCC 6th ed derived from CS manual/coding instructions, v1.0	T4	N3	MX	Distant	999	720	600	99	1	0	9	0	98	0	None	None; diagnosed at autopsy	No radiation and/or cancer-directed surgery	Not performed, patient died prior to recommended surgery	None/Unknown	No/Unknown	Alive or dead of other cause	Dead (attributable to causes other than this cancer dx)	0	Dead	None	No Surgery Of Primary Site	Unknown	Adenocarcinoma	Adenocarcinoma
50838323	Widowed	White	Female	2006	C34.8-Overlapping lesion of lung	348	Unknown	Right - origin of primary	IIIB	AJCC 6th ed derived from CS manual/coding instructions, v1.0	T4	N2	M0	Distant	999	720	200	0	1	0	0	0	98	0	None	None; diagnosed at autopsy	No radiation and/or cancer-directed surgery	Not recommended	None/Unknown	No/Unknown	Alive or dead of other cause	Dead (attributable to causes other than this cancer dx)	0	Dead	None	No Surgery Of Primary Site	Unknown	Adenocarcinoma	Adenocarcinoma
50839567	Single (never married)	Other (American Indian/AK Native, Asian/Pacific Islander)	Male	2006	C34.2-Middle lobe, lung	342	Poorly differentiated; Grade III	Right - origin of primary	UNK Stage	AJCC 6th ed derived from CS manual/coding instructions, v1.0	T4	NX	MX	Distant	999	720	999	99	0	0	0	0	98	0	None	None; diagnosed at autopsy	No radiation and/or cancer-directed surgery	Not recommended	None/Unknown	No/Unknown	Alive or dead of other cause	Dead (attributable to causes other than this cancer dx)	0	Dead	None	No Surgery Of Primary Site	Unknown	Adenocarcinoma	Adenocarcinoma
50843364	Single (never married)	White	Male	2006	C34.0-Main bronchus	340	Unknown	Right - origin of primary	IV	AJCC 6th ed derived from CS manual/coding instructions, v1.0	TX	N0	M1	Distant	999	999	0	40	0	0	3	0	98	0	None	None; diagnosed at autopsy	No radiation and/or cancer-directed surgery	Not recommended	None/Unknown	No/Unknown	Alive or dead of other cause	Dead (attributable to causes other than this cancer dx)	0	Dead	None	No Surgery Of Primary Site	Unknown	Adenocarcinoma	Adenocarcinoma
50843523	Married (including common law)	White	Female	2006	C34.9-Lung, NOS	349	Unknown	Right - origin of primary	IV	AJCC 6th ed derived from CS manual/coding instructions, v1.0	T4	NX	M1	Distant	10	720	999	40	1	0	3	0	98	0	None	None; diagnosed at autopsy	No radiation and/or cancer-directed surgery	Not recommended	None/Unknown	No/Unknown	Alive or dead of other cause	Dead (attributable to causes other than this cancer dx)	0	Dead	None	No Surgery Of Primary Site	10 mm (1.0 cm)	Adenocarcinoma	Adenocarcinoma
50846402	Married (including common law)	Other (American Indian/AK Native, Asian/Pacific Islander)	Male	2006	C34.3-Lower lobe, lung	343	Moderately differentiated; Grade II	Right - origin of primary	IV	AJCC 6th ed derived from CS manual/coding instructions, v1.0	T4	N2	M1	Distant	40	720	200	40	0	0	0	0	98	0	None	None; diagnosed at autopsy	No radiation and/or cancer-directed surgery	Not recommended	None/Unknown	No/Unknown	Alive or dead of other cause	Dead (attributable to causes other than this cancer dx)	0	Dead	None	No Surgery Of Primary Site	40 mm (4.0 cm)	Adenocarcinoma	Adenocarcinoma
50848889	Single (never married)	White	Female	2006	C34.1-Upper lobe, lung	341	Unknown	Right - origin of primary	NA	AJCC 6th ed derived from CS manual/coding instructions, v1.0	NA	NA	NA	Regional	115	700	0	0	0	0	0	0	98	0	None	None; diagnosed at autopsy	No radiation and/or cancer-directed surgery	Not recommended	None/Unknown	No/Unknown	Alive or dead of other cause	Alive or dead due to cancer	0	Alive	None	No Surgery Of Primary Site	115 mm (11.5 cm)	Adenocarcinoma	Adenocarcinoma
50855250	Widowed	Other (American Indian/AK Native, Asian/Pacific Islander)	Female	2006	C34.9-Lung, NOS	349	Unknown	Bilateral, single primary	IV	AJCC 6th ed derived from CS manual/coding instructions, v1.0	T4	NX	M1	Distant	999	720	999	40	1	9	9	0	98	0	None	None; diagnosed at autopsy	No radiation and/or cancer-directed surgery	Not performed, patient died prior to recommended surgery	None/Unknown	No/Unknown	Alive or dead of other cause	Dead (attributable to causes other than this cancer dx)	0	Dead	None	No Surgery Of Primary Site	Unknown	Adenocarcinoma	Adenocarcinoma
50855649	Divorced	White	Male	2006	C34.1-Upper lobe, lung	341	Poorly differentiated; Grade III	Left - origin of primary	UNK Stage	AJCC 6th ed derived from CS manual/coding instructions, v1.0	TX	N2	MX	Regional	999	999	200	99	9	0	9	0	98	0	None	None; diagnosed at autopsy	No radiation and/or cancer-directed surgery	Not recommended	None/Unknown	No/Unknown	Alive or dead of other cause	Dead (attributable to causes other than this cancer dx)	0	Dead	None	No Surgery Of Primary Site	Unknown	Adenocarcinoma	Adenocarcinoma
50856404	Widowed	White	Male	2006	C34.9-Lung, NOS	349	Unknown	Paired site, but no information concerning laterality	IV	AJCC 6th ed derived from CS manual/coding instructions, v1.0	TX	NX	M1	Distant	999	999	999	40	0	0	3	0	98	0	None	None; diagnosed at autopsy	No radiation and/or cancer-directed surgery	Not recommended	None/Unknown	No/Unknown	Alive or dead of other cause	Dead (attributable to causes other than this cancer dx)	0	Dead	None	No Surgery Of Primary Site	Unknown	Adenocarcinoma	Adenocarcinoma
50908586	Single (never married)	Other (American Indian/AK Native, Asian/Pacific Islander)	Male	2006	C34.3-Lower lobe, lung	343	Unknown	Right - origin of primary	UNK Stage	AJCC 6th ed derived from CS manual/coding instructions, v1.0	TX	NX	MX	Unknown/unstaged	999	999	999	99	1	9	9	0	98	0	None	None; diagnosed at autopsy	No radiation and/or cancer-directed surgery	Recommended, unknown if performed	None/Unknown	No/Unknown	Alive or dead of other cause	Alive or dead due to cancer	0	Alive	None	No Surgery Of Primary Site	Unknown	Adenocarcinoma	Adenocarcinoma
50951254	Married (including common law)	White	Male	2006	C34.9-Lung, NOS	349	Unknown	Paired site, but no information concerning laterality	IV	AJCC 6th ed derived from CS manual/coding instructions, v1.0	T4	N1	M1	Distant	999	720	800	40	0	1	0	0	98	0	None	None; diagnosed at autopsy	No radiation and/or cancer-directed surgery	Recommended but not performed, unknown reason	None/Unknown	No/Unknown	Alive or dead of other cause	Dead (attributable to causes other than this cancer dx)	0	Dead	None	No Surgery Of Primary Site	Unknown	Adenocarcinoma	Adenocarcinoma
65673512	Married (including common law)	White	Female	2006	C34.2-Middle lobe, lung	342	Moderately differentiated; Grade II	Right - origin of primary	IB	AJCC 6th ed derived from CS manual/coding instructions, v1.0	T2	N0	M0	Localized	41	100	0	0	3	0	0	0	98	21	None	None; diagnosed at autopsy	No radiation and/or cancer-directed surgery	Surgery performed	None/Unknown	No/Unknown	Alive or dead of other cause	Alive or dead due to cancer	0	Alive	None	Partial/Wedge/Segmental Resec., Lingulectomy, Partial Lobectomy, Sleeve Resec.	41 mm (4.1 cm)	Adenocarcinoma	Adenocarcinoma
65681931	Married (including common law)	White	Male	2006	C34.9-Lung, NOS	349	Poorly differentiated; Grade III	Right - origin of primary	IIIB	AJCC 6th ed derived from CS manual/coding instructions, v1.0	T4	N2	M0	Distant	999	720	200	0	1	0	0	0	98	0	None	None; diagnosed at autopsy	No radiation and/or cancer-directed surgery	Not recommended	Refused	No/Unknown	Alive or dead of other cause	Alive or dead due to cancer	0	Alive	None	No Surgery Of Primary Site	Unknown	Adenocarcinoma	Adenocarcinoma
65690051	Single (never married)	White	Male	2006	C34.1-Upper lobe, lung	341	Unknown	Left - origin of primary	IV	AJCC 6th ed derived from CS manual/coding instructions, v1.0	T1	N2	M1	Distant	30	100	200	40	1	0	0	0	98	0	None	None; diagnosed at autopsy	No radiation and/or cancer-directed surgery	Not recommended	None/Unknown	No/Unknown	Alive or dead of other cause	Dead (attributable to causes other than this cancer dx)	0	Dead	None	No Surgery Of Primary Site	30 mm (3.0 cm)	Adenocarcinoma	Adenocarcinoma
65700364	Single (never married)	Black	Male	2006	C34.1-Upper lobe, lung	341	Unknown	Left - origin of primary	IIIB	AJCC 6th ed derived from CS manual/coding instructions, v1.0	T4	N1	M0	Distant	999	720	100	0	1	0	0	0	98	0	None	None; diagnosed at autopsy	No radiation and/or cancer-directed surgery	Not recommended	Beam radiation	No/Unknown	Alive or dead of other cause	Dead (attributable to causes other than this cancer dx)	0	Dead	None	No Surgery Of Primary Site	Unknown	Adenocarcinoma	Adenocarcinoma
65709727	Married (including common law)	White	Female	2006	C34.3-Lower lobe, lung	343	Poorly differentiated; Grade III	Right - origin of primary	IIIB	AJCC 6th ed derived from CS manual/coding instructions, v1.0	T4	N0	M0	Regional	999	650	0	0	1	0	0	0	98	0	None	None; diagnosed at autopsy	No radiation and/or cancer-directed surgery	Not recommended	None/Unknown	No/Unknown	Alive or dead of other cause	Alive or dead due to cancer	0	Alive	None	No Surgery Of Primary Site	Unknown	Adenocarcinoma	Adenocarcinoma
65710232	Married (including common law)	White	Male	2006	C34.3-Lower lobe, lung	343	Poorly differentiated; Grade III	Right - origin of primary	OCCULT	AJCC 6th ed derived from CS manual/coding instructions, v1.0	TX	N0	M0	Localized	999	100	0	0	1	0	0	0	98	0	None	None; diagnosed at autopsy	No radiation and/or cancer-directed surgery	Not recommended	None/Unknown	No/Unknown	Alive or dead of other cause	Dead (attributable to causes other than this cancer dx)	0	Dead	None	No Surgery Of Primary Site	Unknown	Adenocarcinoma	Adenocarcinoma
65720840	Married (including common law)	White	Female	2006	C34.9-Lung, NOS	349	Unknown	Right - origin of primary	IV	AJCC 6th ed derived from CS manual/coding instructions, v1.0	T4	NX	M1	Distant	999	720	999	40	0	0	3	0	98	0	None	None; diagnosed at autopsy	No radiation and/or cancer-directed surgery	Not recommended	None/Unknown	No/Unknown	Alive or dead of other cause	Dead (attributable to causes other than this cancer dx)	0	Dead	None	No Surgery Of Primary Site	Unknown	Adenocarcinoma	Adenocarcinoma
65723396	Married (including common law)	White	Female	2006	C34.1-Upper lobe, lung	341	Poorly differentiated; Grade III	Right - origin of primary	IV	AJCC 6th ed derived from CS manual/coding instructions, v1.0	T4	NX	M1	Distant	999	720	999	40	1	0	0	0	98	0	None	None; diagnosed at autopsy	No radiation and/or cancer-directed surgery	Not recommended	Beam radiation	No/Unknown	Alive or dead of other cause	Dead (attributable to causes other than this cancer dx)	0	Dead	None	No Surgery Of Primary Site	Unknown	Adenocarcinoma	Adenocarcinoma
65727815	Widowed	White	Female	2006	C34.3-Lower lobe, lung	343	Unknown	Left - origin of primary	IV	AJCC 6th ed derived from CS manual/coding instructions, v1.0	T4	N0	M1	Distant	23	720	0	40	0	0	0	0	98	0	None	None; diagnosed at autopsy	No radiation and/or cancer-directed surgery	Not recommended	None/Unknown	No/Unknown	Alive or dead of other cause	Dead (attributable to causes other than this cancer dx)	0	Dead	None	No Surgery Of Primary Site	23 mm (2.3 cm)	Adenocarcinoma	Adenocarcinoma
65732895	Married (including common law)	White	Female	2006	C34.3-Lower lobe, lung	343	Unknown	Right - origin of primary	IV	AJCC 6th ed derived from CS manual/coding instructions, v1.0	T4	N0	M1	Distant	999	720	0	40	1	0	0	0	98	0	None	None; diagnosed at autopsy	No radiation and/or cancer-directed surgery	Not recommended	None/Unknown	No/Unknown	Alive or dead of other cause	Dead (attributable to causes other than this cancer dx)	0	Dead	None	No Surgery Of Primary Site	Unknown	Adenocarcinoma	Adenocarcinoma
65740093	Widowed	White	Female	2006	C34.1-Upper lobe, lung	341	Unknown	Right - origin of primary	IIIB	AJCC 6th ed derived from CS manual/coding instructions, v1.0	T4	N2	M0	Distant	999	720	200	0	1	0	9	0	98	0	None	None; diagnosed at autopsy	No radiation and/or cancer-directed surgery	Not recommended	None/Unknown	No/Unknown	Alive or dead of other cause	Dead (attributable to causes other than this cancer dx)	0	Dead	None	No Surgery Of Primary Site	Unknown	Adenocarcinoma	Adenocarcinoma
65754350	Single (never married)	White	Male	2006	C34.1-Upper lobe, lung	341	Poorly differentiated; Grade III	Right - origin of primary	IV	AJCC 6th ed derived from CS manual/coding instructions, v1.0	TX	NX	M1	Distant	999	999	999	40	1	0	3	0	98	0	None	None; diagnosed at autopsy	No radiation and/or cancer-directed surgery	Not recommended	None/Unknown	No/Unknown	Alive or dead of other cause	Dead (attributable to causes other than this cancer dx)	0	Dead	None	No Surgery Of Primary Site	Unknown	Adenocarcinoma	Adenocarcinoma
65758110	Married (including common law)	White	Female	2006	C34.9-Lung, NOS	349	Unknown	Paired site, but no information concerning laterality	IV	AJCC 6th ed derived from CS manual/coding instructions, v1.0	TX	NX	M1	Distant	999	999	999	40	9	9	0	0	98	0	None	None; diagnosed at autopsy	No radiation and/or cancer-directed surgery	Not recommended	Beam radiation	No/Unknown	Alive or dead of other cause	Alive or dead due to cancer	0	Alive	None	No Surgery Of Primary Site	Unknown	Adenocarcinoma	Adenocarcinoma
65772011	Married (including common law)	White	Female	2006	C34.1-Upper lobe, lung	341	Unknown	Right - origin of primary	IIIB	AJCC 6th ed derived from CS manual/coding instructions, v1.0	T4	N2	M0	Distant	32	720	200	0	1	0	0	0	98	0	None	None; diagnosed at autopsy	No radiation and/or cancer-directed surgery	Not recommended	None/Unknown	No/Unknown	Alive or dead of other cause	Dead (attributable to causes other than this cancer dx)	0	Dead	None	No Surgery Of Primary Site	32 mm (3.2 cm)	Adenocarcinoma	Adenocarcinoma
65776972	Married (including common law)	White	Female	2006	C34.1-Upper lobe, lung	341	Unknown	Left - origin of primary	IV	AJCC 6th ed derived from CS manual/coding instructions, v1.0	T4	N2	M1	Distant	999	650	200	40	1	0	0	0	98	0	None	None; diagnosed at autopsy	No radiation and/or cancer-directed surgery	Not recommended	None/Unknown	No/Unknown	Alive or dead of other cause	Dead (attributable to causes other than this cancer dx)	0	Dead	None	No Surgery Of Primary Site	Unknown	Adenocarcinoma	Adenocarcinoma
65778263	Divorced	White	Male	2006	C34.9-Lung, NOS	349	Well differentiated; Grade I	Paired site, but no information concerning laterality	IV	AJCC 6th ed derived from CS manual/coding instructions, v1.0	TX	N2	M1	Distant	999	999	200	23	1	0	0	0	98	0	None	None; diagnosed at autopsy	No radiation and/or cancer-directed surgery	Not recommended	None/Unknown	No/Unknown	Alive or dead of other cause	Dead (attributable to causes other than this cancer dx)	0	Dead	None	No Surgery Of Primary Site	Unknown	Adenocarcinoma	Adenocarcinoma
65787824	Widowed	White	Female	2006	C34.1-Upper lobe, lung	341	Unknown	Right - origin of primary	UNK Stage	AJCC 6th ed derived from CS manual/coding instructions, v1.0	T4	NX	MX	Distant	50	790	999	99	0	0	0	0	98	0	None	None; diagnosed at autopsy	No radiation and/or cancer-directed surgery	Not recommended	None/Unknown	No/Unknown	Alive or dead of other cause	Dead (attributable to causes other than this cancer dx)	0	Dead	None	No Surgery Of Primary Site	50 mm (5.0 cm)	Adenocarcinoma	Adenocarcinoma
65805287	Divorced	White	Male	2006	C34.1-Upper lobe, lung	341	Unknown	Left - origin of primary	IV	AJCC 6th ed derived from CS manual/coding instructions, v1.0	T4	N3	M1	Distant	999	720	600	40	0	0	0	0	98	0	None	None; diagnosed at autopsy	No radiation and/or cancer-directed surgery	Not recommended	None/Unknown	No/Unknown	Alive or dead of other cause	Dead (attributable to causes other than this cancer dx)	0	Dead	None	No Surgery Of Primary Site	Unknown	Adenocarcinoma	Adenocarcinoma
65808323	Widowed	White	Female	2006	C34.9-Lung, NOS	349	Unknown	Left - origin of primary	IIIB	AJCC 6th ed derived from CS manual/coding instructions, v1.0	T4	N0	M0	Distant	999	720	0	0	1	0	0	0	98	0	None	None; diagnosed at autopsy	No radiation and/or cancer-directed surgery	Not recommended	None/Unknown	No/Unknown	Alive or dead of other cause	Dead (attributable to causes other than this cancer dx)	0	Dead	None	No Surgery Of Primary Site	Unknown	Adenocarcinoma	Adenocarcinoma
65808689	Married (including common law)	Black	Male	2006	C34.3-Lower lobe, lung	343	Unknown	Right - origin of primary	UNK Stage	AJCC 6th ed derived from CS manual/coding instructions, v1.0	TX	NX	MX	Unknown/unstaged	999	999	999	99	1	0	0	0	98	0	None	None; diagnosed at autopsy	No radiation and/or cancer-directed surgery	Not recommended	None/Unknown	No/Unknown	Alive or dead of other cause	Alive or dead due to cancer	0	Alive	None	No Surgery Of Primary Site	Unknown	Adenocarcinoma	Adenocarcinoma
65812005	Divorced	White	Female	2006	C34.1-Upper lobe, lung	341	Unknown	Right - origin of primary	IV	AJCC 6th ed derived from CS manual/coding instructions, v1.0	T4	N2	M1	Distant	35	650	200	40	1	0	0	0	98	0	None	None; diagnosed at autopsy	No radiation and/or cancer-directed surgery	Not recommended	None/Unknown	No/Unknown	Alive or dead of other cause	Dead (attributable to causes other than this cancer dx)	0	Dead	None	No Surgery Of Primary Site	35 mm (3.5 cm)	Adenocarcinoma	Adenocarcinoma
65812137	Widowed	White	Female	2006	C34.9-Lung, NOS	349	Poorly differentiated; Grade III	Left - origin of primary	IV	AJCC 6th ed derived from CS manual/coding instructions, v1.0	T4	N3	M1	Distant	999	720	600	50	0	1	0	98	97	0	None	None; diagnosed at autopsy	No radiation and/or cancer-directed surgery	Not recommended	None/Unknown	No/Unknown	Alive or dead of other cause	Dead (attributable to causes other than this cancer dx)	0	Dead	None	No Surgery Of Primary Site	Unknown	Adenocarcinoma	Adenocarcinoma
65815703	Single (never married)	White	Female	2006	C34.9-Lung, NOS	349	Unknown	Right - origin of primary	IIIB	AJCC 6th ed derived from CS manual/coding instructions, v1.0	T4	N0	M0	Distant	999	720	0	0	1	0	0	0	98	0	None	None; diagnosed at autopsy	No radiation and/or cancer-directed surgery	Not recommended	None/Unknown	Yes	Alive or dead of other cause	Dead (attributable to causes other than this cancer dx)	0	Dead	None	No Surgery Of Primary Site	Unknown	Adenocarcinoma	Adenocarcinoma
65817655	Widowed	White	Female	2006	C34.1-Upper lobe, lung	341	Undifferentiated; anaplastic; Grade IV	Right - origin of primary	IV	AJCC 6th ed derived from CS manual/coding instructions, v1.0	T4	N0	M1	Distant	20	720	0	40	0	0	1	0	98	0	None	None; diagnosed at autopsy	No radiation and/or cancer-directed surgery	Not recommended	None/Unknown	No/Unknown	Alive or dead of other cause	Dead (attributable to causes other than this cancer dx)	0	Dead	None	No Surgery Of Primary Site	20 mm (2.0 cm)	Adenocarcinoma	Adenocarcinoma
65821180	Widowed	White	Male	2006	C34.1-Upper lobe, lung	341	Unknown	Left - origin of primary	IV	AJCC 6th ed derived from CS manual/coding instructions, v1.0	T4	NX	M1	Distant	80	720	999	40	0	9	9	0	98	0	None	None; diagnosed at autopsy	No radiation and/or cancer-directed surgery	Not recommended	None/Unknown	No/Unknown	Alive or dead of other cause	Dead (attributable to causes other than this cancer dx)	0	Dead	None	No Surgery Of Primary Site	80 mm (8.0 cm)	Adenocarcinoma	Adenocarcinoma
65822903	Married (including common law)	White	Female	2006	C34.9-Lung, NOS	349	Unknown	Paired site, but no information concerning laterality	UNK Stage	AJCC 6th ed derived from CS manual/coding instructions, v1.0	TX	NX	MX	Unknown/unstaged	999	999	999	99	1	0	0	0	98	0	None	None; diagnosed at autopsy	No radiation and/or cancer-directed surgery	Not recommended	None/Unknown	No/Unknown	Alive or dead of other cause	Dead (attributable to causes other than this cancer dx)	0	Dead	None	No Surgery Of Primary Site	Unknown	Adenocarcinoma	Adenocarcinoma
65824879	Married (including common law)	White	Male	2006	C34.9-Lung, NOS	349	Unknown	Paired site, but no information concerning laterality	UNK Stage	AJCC 6th ed derived from CS manual/coding instructions, v1.0	T0	NX	MX	Unknown/unstaged	0	950	999	99	0	0	0	0	98	0	None	None; diagnosed at autopsy	No radiation and/or cancer-directed surgery	Not recommended	None/Unknown	No/Unknown	Alive or dead of other cause	Dead (attributable to causes other than this cancer dx)	0	Dead	None	No Surgery Of Primary Site	No primary tumor found	Adenocarcinoma	Adenocarcinoma
65831056	Widowed	White	Male	2006	C34.9-Lung, NOS	349	Unknown	Right - origin of primary	IIIB	AJCC 6th ed derived from CS manual/coding instructions, v1.0	T4	N0	M0	Distant	999	720	0	0	1	0	0	0	98	0	None	None; diagnosed at autopsy	No radiation and/or cancer-directed surgery	Not recommended	None/Unknown	No/Unknown	Alive or dead of other cause	Dead (attributable to causes other than this cancer dx)	0	Dead	None	No Surgery Of Primary Site	Unknown	Adenocarcinoma	Adenocarcinoma
65831415	Widowed	White	Female	2006	C34.1-Upper lobe, lung	341	Unknown	Left - origin of primary	IB	AJCC 6th ed derived from CS manual/coding instructions, v1.0	T2	N0	M0	Localized	44	100	0	0	0	0	0	0	98	0	None	None; diagnosed at autopsy	No radiation and/or cancer-directed surgery	Not recommended, contraindicated due to other cond; autopsy only (1973-2002)	None/Unknown	No/Unknown	Alive or dead of other cause	Dead (attributable to causes other than this cancer dx)	0	Dead	None	No Surgery Of Primary Site	44 mm (4.4 cm)	Adenocarcinoma	Adenocarcinoma
65839261	Widowed	White	Male	2006	C34.9-Lung, NOS	349	Moderately differentiated; Grade II	Left - origin of primary	IV	AJCC 6th ed derived from CS manual/coding instructions, v1.0	T4	N0	M1	Distant	999	720	0	23	1	0	0	0	98	0	None	None; diagnosed at autopsy	No radiation and/or cancer-directed surgery	Not recommended	None/Unknown	No/Unknown	Alive or dead of other cause	Dead (attributable to causes other than this cancer dx)	0	Dead	None	No Surgery Of Primary Site	Unknown	Adenocarcinoma	Adenocarcinoma
65844738	Married (including common law)	White	Male	2006	C34.2-Middle lobe, lung	342	Moderately differentiated; Grade II	Right - origin of primary	NA	AJCC 6th ed derived from CS manual/coding instructions, v1.0	NA	NA	NA	Localized	25	100	0	0	3	3	0	8	0	33	4 or more regional lymph nodes removed	None; diagnosed at autopsy	No radiation and/or cancer-directed surgery	Surgery performed	None/Unknown	No/Unknown	Alive or dead of other cause	Alive or dead due to cancer	0	Alive	None	Lobectomy/Bilobectomy	25 mm (2.5 cm)	Adenocarcinoma	Adenocarcinoma
65847810	Separated	White	Male	2006	C34.3-Lower lobe, lung	343	Unknown	Left - origin of primary	IV	AJCC 6th ed derived from CS manual/coding instructions, v1.0	TX	N0	M1	Distant	50	999	0	40	9	0	0	0	98	0	None	None; diagnosed at autopsy	No radiation and/or cancer-directed surgery	Not recommended	None/Unknown	No/Unknown	Alive or dead of other cause	Dead (attributable to causes other than this cancer dx)	0	Dead	None	No Surgery Of Primary Site	50 mm (5.0 cm)	Adenocarcinoma	Adenocarcinoma
65910518	Single (never married)	White	Female	2006	C34.3-Lower lobe, lung	343	Unknown	Right - origin of primary	IV	AJCC 6th ed derived from CS manual/coding instructions, v1.0	T2	N0	M1	Distant	999	400	0	40	0	0	3	0	98	0	None	Non-primary surgical procedure to distant site	No radiation and/or cancer-directed surgery	Not recommended	None/Unknown	No/Unknown	Alive or dead of other cause	Dead (attributable to causes other than this cancer dx)	0	Dead	Surgery To Distant Site Or Nodes	No Surgery Of Primary Site	Unknown	Adenocarcinoma	Adenocarcinoma
65914145	Widowed	White	Male	2006	C34.1-Upper lobe, lung	341	Poorly differentiated; Grade III	Right - origin of primary	IIIB	AJCC 6th ed derived from CS manual/coding instructions, v1.0	T4	N2	M0	Distant	150	720	200	0	1	0	0	0	98	0	None	None; diagnosed at autopsy	No radiation and/or cancer-directed surgery	Not recommended	None/Unknown	No/Unknown	Alive or dead of other cause	Alive or dead due to cancer	0	Alive	None	No Surgery Of Primary Site	Values Under Review	Adenocarcinoma	Adenocarcinoma
67347603	Married (including common law)	White	Female	2006	C34.1-Upper lobe, lung	341	Poorly differentiated; Grade III	Right - origin of primary	IV	AJCC 6th ed derived from CS manual/coding instructions, v1.0	T4	NX	M1	Distant	999	800	999	40	1	0	0	0	98	0	None	None; diagnosed at autopsy	No radiation and/or cancer-directed surgery	Recommended but not performed, unknown reason	Beam radiation	Yes	Alive or dead of other cause	Alive or dead due to cancer	0	Alive	None	No Surgery Of Primary Site	Unknown	Adenocarcinoma	Adenocarcinoma
75216539	Widowed	White	Female	2006	C34.9-Lung, NOS	349	Unknown	Right - origin of primary	UNK Stage	AJCC 6th ed derived from CS manual/coding instructions, v1.0	TX	NX	M0	Distant	996	720	999	0	0	0	0	0	98	0	None	None; diagnosed at autopsy	No radiation and/or cancer-directed surgery	Recommended but not performed, patient refused	Refused	No/Unknown	Alive or dead of other cause	Dead (attributable to causes other than this cancer dx)	0	Dead	None	No Surgery Of Primary Site	Malignant cells in brochopulmonary secretions	Adenocarcinoma	Adenocarcinoma
75216838	Divorced	White	Male	2006	C34.9-Lung, NOS	349	Unknown	Bilateral, single primary	IV	AJCC 6th ed derived from CS manual/coding instructions, v1.0	T2	N0	M1	Distant	50	450	0	50	0	0	3	0	98	0	None	None; diagnosed at autopsy	No radiation and/or cancer-directed surgery	Not recommended	None/Unknown	No/Unknown	Alive or dead of other cause	Dead (attributable to causes other than this cancer dx)	0	Dead	None	No Surgery Of Primary Site	50 mm (5.0 cm)	Adenocarcinoma	Adenocarcinoma
76004153	Widowed	White	Male	2006	C34.9-Lung, NOS	349	Unknown	Left - origin of primary	IV	AJCC 6th ed derived from CS manual/coding instructions, v1.0	T4	N0	M1	Distant	999	790	0	23	0	0	0	0	98	0	None	None; diagnosed at autopsy	No radiation and/or cancer-directed surgery	Not recommended	None/Unknown	No/Unknown	Alive or dead of other cause	Dead (attributable to causes other than this cancer dx)	0	Dead	None	No Surgery Of Primary Site	Unknown	Adenocarcinoma	Adenocarcinoma
76011450	Widowed	White	Male	2006	C34.3-Lower lobe, lung	343	Unknown	Left - origin of primary	IV	AJCC 6th ed derived from CS manual/coding instructions, v1.0	T4	N0	M1	Distant	999	720	0	23	1	0	0	0	98	0	None	None; diagnosed at autopsy	No radiation and/or cancer-directed surgery	Not recommended	None/Unknown	No/Unknown	Alive or dead of other cause	Dead (attributable to causes other than this cancer dx)	0	Dead	None	No Surgery Of Primary Site	Unknown	Adenocarcinoma	Adenocarcinoma
76016929	Widowed	White	Female	2006	C34.1-Upper lobe, lung	341	Unknown	Right - origin of primary	IV	AJCC 6th ed derived from CS manual/coding instructions, v1.0	T3	N2	M1	Distant	80	730	200	40	2	0	3	0	98	0	None	None; diagnosed at autopsy	No radiation and/or cancer-directed surgery	Not recommended	None/Unknown	No/Unknown	Alive or dead of other cause	Dead (attributable to causes other than this cancer dx)	0	Dead	None	No Surgery Of Primary Site	80 mm (8.0 cm)	Adenocarcinoma	Adenocarcinoma
76074142	Married (including common law)	White	Female	2006	C34.1-Upper lobe, lung	341	Moderately differentiated; Grade II	Left - origin of primary	IB	AJCC 6th ed derived from CS manual/coding instructions, v1.0	T2	N0	M0	Localized	220	300	0	0	3	3	0	18	0	21	4 or more regional lymph nodes removed	None; diagnosed at autopsy	No radiation and/or cancer-directed surgery	Surgery performed	None/Unknown	No/Unknown	Alive or dead of other cause	Alive or dead due to cancer	0	Alive	None	Partial/Wedge/Segmental Resec., Lingulectomy, Partial Lobectomy, Sleeve Resec.	Values Under Review	Adenocarcinoma	Adenocarcinoma
78168117	Married (including common law)	Black	Female	2006	C34.9-Lung, NOS	349	Poorly differentiated; Grade III	Right - origin of primary	IV	AJCC 6th ed derived from CS manual/coding instructions, v1.0	T4	N2	M1	Distant	999	720	200	23	1	0	0	0	98	0	None	None; diagnosed at autopsy	No radiation and/or cancer-directed surgery	Not recommended	None/Unknown	No/Unknown	Alive or dead of other cause	Dead (attributable to causes other than this cancer dx)	0	Dead	None	No Surgery Of Primary Site	Unknown	Adenocarcinoma	Adenocarcinoma
78173374	Widowed	White	Male	2006	C34.3-Lower lobe, lung	343	Unknown	Right - origin of primary	IIIB	AJCC 6th ed derived from CS manual/coding instructions, v1.0	T4	N0	M0	Distant	999	720	0	0	0	0	0	0	98	0	None	None; diagnosed at autopsy	No radiation and/or cancer-directed surgery	Not recommended, contraindicated due to other cond; autopsy only (1973-2002)	None/Unknown	No/Unknown	Alive or dead of other cause	Dead (attributable to causes other than this cancer dx)	0	Dead	None	No Surgery Of Primary Site	Unknown	Adenocarcinoma	Adenocarcinoma
78173475	Married (including common law)	White	Female	2006	C34.1-Upper lobe, lung	341	Unknown	Left - origin of primary	IIIA	AJCC 6th ed derived from CS manual/coding instructions, v1.0	T2	N2	M0	Regional	40	300	200	0	1	0	0	0	98	0	None	None; diagnosed at autopsy	No radiation and/or cancer-directed surgery	Not recommended	None/Unknown	No/Unknown	Alive or dead of other cause	Dead (attributable to causes other than this cancer dx)	0	Dead	None	No Surgery Of Primary Site	40 mm (4.0 cm)	Adenocarcinoma	Adenocarcinoma
78178623	Divorced	White	Male	2006	C34.3-Lower lobe, lung	343	Poorly differentiated; Grade III	Left - origin of primary	UNK Stage	AJCC 6th ed derived from CS manual/coding instructions, v1.0	TX	N1	MX	Regional	999	999	100	99	1	0	9	0	98	0	None	None; diagnosed at autopsy	No radiation and/or cancer-directed surgery	Not recommended	None/Unknown	No/Unknown	Alive or dead of other cause	Dead (attributable to causes other than this cancer dx)	0	Dead	None	No Surgery Of Primary Site	Unknown	Adenocarcinoma	Adenocarcinoma
78180173	Widowed	White	Male	2006	C34.9-Lung, NOS	349	Well differentiated; Grade I	Bilateral, single primary	IV	AJCC 6th ed derived from CS manual/coding instructions, v1.0	TX	N0	M1	Distant	999	300	0	23	1	1	1	0	98	0	None	None; diagnosed at autopsy	No radiation and/or cancer-directed surgery	Not recommended, contraindicated due to other cond; autopsy only (1973-2002)	None/Unknown	No/Unknown	Alive or dead of other cause	Dead (attributable to causes other than this cancer dx)	0	Dead	None	No Surgery Of Primary Site	Unknown	Adenocarcinoma	Adenocarcinoma
79039413	Married (including common law)	White	Male	2006	C34.1-Upper lobe, lung	341	Poorly differentiated; Grade III	Right - origin of primary	IV	AJCC 6th ed derived from CS manual/coding instructions, v1.0	T1	N2	M1	Distant	18	300	200	40	1	0	0	0	98	0	None	None; diagnosed at autopsy	No radiation and/or cancer-directed surgery	Not recommended	None/Unknown	No/Unknown	Alive or dead of other cause	Dead (attributable to causes other than this cancer dx)	0	Dead	None	No Surgery Of Primary Site	18 mm (1.8 cm)	Adenocarcinoma	Adenocarcinoma
79151417	Widowed	White	Female	2006	C34.3-Lower lobe, lung	343	Unknown	Right - origin of primary	NA	AJCC 6th ed derived from CS manual/coding instructions, v1.0	NA	NA	NA	Localized	999	100	0	0	1	0	0	0	98	0	None	None; diagnosed at autopsy	No radiation and/or cancer-directed surgery	Not recommended	None/Unknown	No/Unknown	Alive or dead of other cause	Dead (attributable to causes other than this cancer dx)	0	Dead	None	No Surgery Of Primary Site	Unknown	Adenocarcinoma	Adenocarcinoma
79182355	Widowed	White	Female	2006	C34.0-Main bronchus	340	Moderately differentiated; Grade II	Left - origin of primary	IB	AJCC 6th ed derived from CS manual/coding instructions, v1.0	T2	N0	M0	Localized	35	230	0	0	3	3	0	97	0	56	Number of regional lymph nodes removed unknown	None; diagnosed at autopsy	No radiation and/or cancer-directed surgery	Surgery performed	None/Unknown	No/Unknown	Alive or dead of other cause	Dead (attributable to causes other than this cancer dx)	0	Dead	None	Radical Pneumonectomy (Complete Pneumonectomy Plus Dissection Of Mediastinal LN)	35 mm (3.5 cm)	Adenocarcinoma	Adenocarcinoma
80080760	Married (including common law)	White	Male	2006	C34.3-Lower lobe, lung	343	Unknown	Right - origin of primary	OCCULT	AJCC 6th ed derived from CS manual/coding instructions, v1.0	TX	N0	M0	Localized	999	300	0	0	3	0	0	0	98	21	None	None; diagnosed at autopsy	No radiation and/or cancer-directed surgery	Surgery performed	None/Unknown	No/Unknown	Alive or dead of other cause	Alive or dead due to cancer	0	Alive	None	Partial/Wedge/Segmental Resec., Lingulectomy, Partial Lobectomy, Sleeve Resec.	Unknown	Adenocarcinoma	Adenocarcinoma
87881309	Widowed	White	Female	2006	C34.1-Upper lobe, lung	341	Poorly differentiated; Grade III	Right - origin of primary	IIIB	AJCC 6th ed derived from CS manual/coding instructions, v1.0	T4	NX	M0	Distant	35	720	999	0	1	0	0	0	98	0	None	Non-primary surgical procedure to other regional sites	No radiation and/or cancer-directed surgery	Not recommended	None/Unknown	No/Unknown	Alive or dead of other cause	Dead (attributable to causes other than this cancer dx)	0	Dead	Surgery To Regional Site	No Surgery Of Primary Site	35 mm (3.5 cm)	Adenocarcinoma	Adenocarcinoma
91415827	Unknown	Black	Male	2006	C34.1-Upper lobe, lung	341	Poorly differentiated; Grade III	Left - origin of primary	IIIB	AJCC 6th ed derived from CS manual/coding instructions, v1.0	T4	N2	M0	Distant	999	720	200	0	0	0	0	0	98	0	None	None; diagnosed at autopsy	No radiation and/or cancer-directed surgery	Not recommended	None/Unknown	No/Unknown	Alive or dead of other cause	Dead (attributable to causes other than this cancer dx)	0	Dead	None	No Surgery Of Primary Site	Unknown	Adenocarcinoma	Adenocarcinoma
91424563	Married (including common law)	White	Male	2006	C34.9-Lung, NOS	349	Poorly differentiated; Grade III	Right - origin of primary	IIIB	AJCC 6th ed derived from CS manual/coding instructions, v1.0	T4	N2	M0	Distant	35	720	200	0	3	3	0	97	97	56	4 or more regional lymph nodes removed	None; diagnosed at autopsy	No radiation and/or cancer-directed surgery	Surgery performed	None/Unknown	No/Unknown	Alive or dead of other cause	Dead (attributable to causes other than this cancer dx)	0	Dead	None	Radical Pneumonectomy (Complete Pneumonectomy Plus Dissection Of Mediastinal LN)	35 mm (3.5 cm)	Adenocarcinoma	Adenocarcinoma
91431043	Married (including common law)	White	Male	2006	C34.1-Upper lobe, lung	341	Poorly differentiated; Grade III	Left - origin of primary	IV	AJCC 6th ed derived from CS manual/coding instructions, v1.0	T4	N2	M1	Distant	80	700	200	40	1	0	0	0	98	0	None	None; diagnosed at autopsy	No radiation and/or cancer-directed surgery	Not recommended	None/Unknown	No/Unknown	Alive or dead of other cause	Alive or dead due to cancer	0	Alive	None	No Surgery Of Primary Site	80 mm (8.0 cm)	Adenocarcinoma	Adenocarcinoma
91432982	Widowed	White	Female	2006	C34.3-Lower lobe, lung	343	Unknown	Left - origin of primary	UNK Stage	AJCC 6th ed derived from CS manual/coding instructions, v1.0	T4	NX	MX	Distant	999	720	999	99	9	9	9	99	99	0	Unknown or not applicable	None; diagnosed at autopsy	No radiation and/or cancer-directed surgery	Not recommended	None/Unknown	No/Unknown	Alive or dead of other cause	Dead (attributable to causes other than this cancer dx)	0	Dead	None	No Surgery Of Primary Site	Unknown	Adenocarcinoma	Adenocarcinoma
91435088	Widowed	Black	Female	2006	C34.3-Lower lobe, lung	343	Poorly differentiated; Grade III	Right - origin of primary	UNK Stage	AJCC 6th ed derived from CS manual/coding instructions, v1.0	T4	N0	MX	Distant	999	720	0	99	0	0	9	0	98	0	None	None; diagnosed at autopsy	No radiation and/or cancer-directed surgery	Not recommended	None/Unknown	No/Unknown	Alive or dead of other cause	Dead (attributable to causes other than this cancer dx)	0	Dead	None	No Surgery Of Primary Site	Unknown	Adenocarcinoma	Adenocarcinoma
91435264	Unknown	White	Female	2006	C34.1-Upper lobe, lung	341	Moderately differentiated; Grade II	Left - origin of primary	IV	AJCC 6th ed derived from CS manual/coding instructions, v1.0	T4	N3	M1	Distant	20	720	600	40	1	2	2	96	97	0	None	None; diagnosed at autopsy	No radiation and/or cancer-directed surgery	Not recommended	None/Unknown	No/Unknown	Alive or dead of other cause	Dead (attributable to causes other than this cancer dx)	0	Dead	None	No Surgery Of Primary Site	20 mm (2.0 cm)	Adenocarcinoma	Adenocarcinoma
91444238	Married (including common law)	White	Male	2006	C34.1-Upper lobe, lung	341	Poorly differentiated; Grade III	Right - origin of primary	IIIB	AJCC 6th ed derived from CS manual/coding instructions, v1.0	T4	N2	M0	Regional	45	650	200	0	2	2	2	5	3	0	None	None; diagnosed at autopsy	No radiation and/or cancer-directed surgery	Recommended but not performed, unknown reason	None/Unknown	No/Unknown	Alive or dead of other cause	Dead (attributable to causes other than this cancer dx)	0	Dead	None	No Surgery Of Primary Site	45 mm (4.5 cm)	Adenocarcinoma	Adenocarcinoma
91452212	Married (including common law)	White	Male	2006	C34.9-Lung, NOS	349	Unknown	Right - origin of primary	UNK Stage	AJCC 6th ed derived from CS manual/coding instructions, v1.0	T4	NX	MX	Distant	999	720	999	99	1	9	9	99	99	0	Unknown or not applicable	None; diagnosed at autopsy	No radiation and/or cancer-directed surgery	Not recommended	None/Unknown	No/Unknown	Alive or dead of other cause	Dead (attributable to causes other than this cancer dx)	0	Dead	None	No Surgery Of Primary Site	Unknown	Adenocarcinoma	Adenocarcinoma
91458433	Married (including common law)	White	Female	2006	C34.3-Lower lobe, lung	343	Moderately differentiated; Grade II	Right - origin of primary	IA	AJCC 6th ed derived from CS manual/coding instructions, v1.0	T1	N0	M0	Localized	25	100	0	0	3	3	0	6	0	33	4 or more regional lymph nodes removed	None; diagnosed at autopsy	No radiation and/or cancer-directed surgery	Surgery performed	None/Unknown	No/Unknown	Alive or dead of other cause	Dead (attributable to causes other than this cancer dx)	0	Dead	None	Lobectomy/Bilobectomy	25 mm (2.5 cm)	Adenocarcinoma	Adenocarcinoma
91465341	Single (never married)	White	Female	2006	C34.1-Upper lobe, lung	341	Poorly differentiated; Grade III	Left - origin of primary	IV	AJCC 6th ed derived from CS manual/coding instructions, v1.0	T2	N2	M1	Distant	75	300	200	23	0	0	0	0	98	99	None	None; diagnosed at autopsy	No radiation and/or cancer-directed surgery	Unknown; death certificate; or autopsy only (2003+)	None/Unknown	No/Unknown	Alive or dead of other cause	Alive or dead due to cancer	0	Alive	None	Unknown	75 mm (7.5 cm)	Adenocarcinoma	Adenocarcinoma
91471294	Married (including common law)	White	Male	2006	C34.9-Lung, NOS	349	Moderately differentiated; Grade II	Left - origin of primary	UNK Stage	AJCC 6th ed derived from CS manual/coding instructions, v1.0	TX	NX	MX	Unknown/unstaged	999	999	999	99	1	0	0	0	98	0	None	None; diagnosed at autopsy	No radiation and/or cancer-directed surgery	Not recommended	None/Unknown	No/Unknown	Alive or dead of other cause	Dead (attributable to causes other than this cancer dx)	0	Dead	None	No Surgery Of Primary Site	Unknown	Adenocarcinoma	Adenocarcinoma
91486692	Married (including common law)	White	Male	2006	C34.1-Upper lobe, lung	341	Poorly differentiated; Grade III	Left - origin of primary	IB	AJCC 6th ed derived from CS manual/coding instructions, v1.0	T2	N0	M0	Regional	21	450	0	0	3	3	0	98	0	21	Number of regional lymph nodes removed unknown	None; diagnosed at autopsy	No radiation and/or cancer-directed surgery	Surgery performed	None/Unknown	No/Unknown	Alive or dead of other cause	Dead (attributable to causes other than this cancer dx)	0	Dead	None	Partial/Wedge/Segmental Resec., Lingulectomy, Partial Lobectomy, Sleeve Resec.	21 mm (2.1 cm)	Adenocarcinoma	Adenocarcinoma
91502382	Single (never married)	White	Female	2006	C34.1-Upper lobe, lung	341	Moderately differentiated; Grade II	Left - origin of primary	IA	AJCC 6th ed derived from CS manual/coding instructions, v1.0	T1	N0	M0	Localized	10	100	0	0	3	3	0	1	0	30	1 to 3 regional lymph nodes removed	None; diagnosed at autopsy	No radiation and/or cancer-directed surgery	Surgery performed	None/Unknown	No/Unknown	Alive or dead of other cause	Alive or dead due to cancer	0	Alive	None	Lobectomy/Bilobectomy	10 mm (1.0 cm)	Adenocarcinoma	Adenocarcinoma
91502505	Married (including common law)	White	Male	2006	C34.1-Upper lobe, lung	341	Moderately differentiated; Grade II	Right - origin of primary	IIIA	AJCC 6th ed derived from CS manual/coding instructions, v1.0	T2	N2	M0	Regional	38	100	200	0	3	3	0	3	3	30	1 to 3 regional lymph nodes removed	None; diagnosed at autopsy	No radiation and/or cancer-directed surgery	Surgery performed	None/Unknown	No/Unknown	Alive or dead of other cause	Dead (attributable to causes other than this cancer dx)	0	Dead	None	Lobectomy/Bilobectomy	38 mm (3.8 cm)	Adenocarcinoma	Adenocarcinoma
91525160	Widowed	White	Female	2006	C34.2-Middle lobe, lung	342	Poorly differentiated; Grade III	Right - origin of primary	IV	AJCC 6th ed derived from CS manual/coding instructions, v1.0	TX	N0	M1	Distant	95	999	0	40	9	0	9	0	98	0	None	None; diagnosed at autopsy	No radiation and/or cancer-directed surgery	Not recommended	None/Unknown	No/Unknown	Alive or dead of other cause	Dead (attributable to causes other than this cancer dx)	0	Dead	None	No Surgery Of Primary Site	95 mm (9.5 cm)	Adenocarcinoma	Adenocarcinoma
97062758	Widowed	White	Female	2006	C34.9-Lung, NOS	349	Unknown	Right - origin of primary	IIIB	AJCC 6th ed derived from CS manual/coding instructions, v1.0	T4	N3	M0	Distant	999	720	600	0	0	1	0	95	95	0	Biopsy or aspiration of regional lymph node, NOS	None; diagnosed at autopsy	No radiation and/or cancer-directed surgery	Not recommended	None/Unknown	No/Unknown	Alive or dead of other cause	Dead (attributable to causes other than this cancer dx)	0	Dead	None	No Surgery Of Primary Site	Unknown	Adenocarcinoma	Adenocarcinoma
97072775	Married (including common law)	White	Male	2006	C34.3-Lower lobe, lung	343	Poorly differentiated; Grade III	Right - origin of primary	IV	AJCC 6th ed derived from CS manual/coding instructions, v1.0	TX	N3	M1	Distant	15	999	600	35	1	0	0	0	98	0	None	None; diagnosed at autopsy	No radiation and/or cancer-directed surgery	Not recommended	None/Unknown	No/Unknown	Alive or dead of other cause	Dead (attributable to causes other than this cancer dx)	0	Dead	None	No Surgery Of Primary Site	15 mm (1.5 cm)	Adenocarcinoma	Adenocarcinoma
97081879	Widowed	Black	Male	2006	C34.1-Upper lobe, lung	341	Well differentiated; Grade I	Left - origin of primary	IV	AJCC 6th ed derived from CS manual/coding instructions, v1.0	T4	N0	M1	Distant	999	800	0	50	0	0	0	0	98	0	None	None; diagnosed at autopsy	No radiation and/or cancer-directed surgery	Not recommended	Beam radiation	No/Unknown	Alive or dead of other cause	Dead (attributable to causes other than this cancer dx)	0	Dead	None	No Surgery Of Primary Site	Unknown	Adenocarcinoma	Adenocarcinoma
97096083	Divorced	White	Male	2006	C34.9-Lung, NOS	349	Unknown	Only one side - side unspecified	IV	AJCC 6th ed derived from CS manual/coding instructions, v1.0	T4	N2	M1	Distant	999	720	200	40	0	0	3	0	98	0	None	None; diagnosed at autopsy	No radiation and/or cancer-directed surgery	Not recommended	None/Unknown	No/Unknown	Alive or dead of other cause	Dead (attributable to causes other than this cancer dx)	0	Dead	None	No Surgery Of Primary Site	Unknown	Adenocarcinoma	Adenocarcinoma
97098046	Married (including common law)	White	Male	2006	C34.1-Upper lobe, lung	341	Well differentiated; Grade I	Left - origin of primary	IB	AJCC 6th ed derived from CS manual/coding instructions, v1.0	T2	N0	M0	Localized	32	100	0	0	3	3	1	23	0	33	4 or more regional lymph nodes removed	None; diagnosed at autopsy	No radiation and/or cancer-directed surgery	Surgery performed	None/Unknown	No/Unknown	Alive or dead of other cause	Dead (attributable to causes other than this cancer dx)	0	Dead	None	Lobectomy/Bilobectomy	32 mm (3.2 cm)	Adenocarcinoma	Adenocarcinoma
97098977	Married (including common law)	White	Female	2006	C34.1-Upper lobe, lung	341	Unknown	Right - origin of primary	IV	AJCC 6th ed derived from CS manual/coding instructions, v1.0	T4	N2	M1	Distant	999	720	200	40	1	0	0	0	98	0	None	None; diagnosed at autopsy	No radiation and/or cancer-directed surgery	Not recommended	Beam radiation	No/Unknown	Alive or dead of other cause	Dead (attributable to causes other than this cancer dx)	0	Dead	None	No Surgery Of Primary Site	Unknown	Adenocarcinoma	Adenocarcinoma
97107423	Widowed	White	Female	2006	C34.1-Upper lobe, lung	341	Poorly differentiated; Grade III	Left - origin of primary	IV	AJCC 6th ed derived from CS manual/coding instructions, v1.0	TX	NX	M1	Distant	17	999	999	40	0	9	1	98	0	0	None	None; diagnosed at autopsy	No radiation and/or cancer-directed surgery	Not recommended	None/Unknown	No/Unknown	Alive or dead of other cause	Dead (attributable to causes other than this cancer dx)	0	Dead	None	No Surgery Of Primary Site	17 mm (1.7 cm)	Adenocarcinoma	Adenocarcinoma
4541728	Widowed	White	Female	2007	C34.0-Main bronchus	340	Moderately differentiated; Grade II	Right - origin of primary	IIIB	AJCC 6th ed derived from CS manual/coding instructions, v1.0	T4	N2	M0	Distant	30	720	200	0	1	0	0	0	98	0	None	None; diagnosed at autopsy	No radiation and/or cancer-directed surgery	Recommended but not performed, patient refused	None/Unknown	No/Unknown	Alive or dead of other cause	Dead (attributable to causes other than this cancer dx)	0	Dead	None	No Surgery Of Primary Site	30 mm (3.0 cm)	Adenocarcinoma	Adenocarcinoma
4553633	Widowed	White	Male	2007	C34.9-Lung, NOS	349	Unknown	Right - origin of primary	IIIB	AJCC 6th ed derived from CS manual/coding instructions, v1.0	T4	N0	M0	Distant	999	720	0	0	1	0	0	0	98	0	None	None; diagnosed at autopsy	No radiation and/or cancer-directed surgery	Not recommended	None/Unknown	No/Unknown	Alive or dead of other cause	Dead (attributable to causes other than this cancer dx)	0	Dead	None	No Surgery Of Primary Site	Unknown	Adenocarcinoma	Adenocarcinoma
5254402	Widowed	White	Female	2007	C34.9-Lung, NOS	349	Unknown	Right - origin of primary	UNK Stage	AJCC 6th ed derived from CS manual/coding instructions, v1.0	T4	NX	MX	Distant	999	790	999	99	1	0	0	0	98	0	None	None; diagnosed at autopsy	No radiation and/or cancer-directed surgery	Not recommended	None/Unknown	No/Unknown	Alive or dead of other cause	Dead (attributable to causes other than this cancer dx)	0	Dead	None	No Surgery Of Primary Site	Unknown	Adenocarcinoma	Adenocarcinoma
5258360	Married (including common law)	White	Female	2007	C34.1-Upper lobe, lung	341	Moderately differentiated; Grade II	Right - origin of primary	IIIA	AJCC 6th ed derived from CS manual/coding instructions, v1.0	T1	N2	M0	Regional	17	100	200	0	3	3	0	5	0	45	4 or more regional lymph nodes removed	None; diagnosed at autopsy	No radiation and/or cancer-directed surgery	Surgery performed	None/Unknown	No/Unknown	Alive or dead of other cause	Dead (attributable to causes other than this cancer dx)	0	Dead	None	Lobectomy/Bilobectomy	17 mm (1.7 cm)	Adenocarcinoma	Adenocarcinoma
5263146	Divorced	White	Male	2007	C34.3-Lower lobe, lung	343	Poorly differentiated; Grade III	Left - origin of primary	UNK Stage	AJCC 6th ed derived from CS manual/coding instructions, v1.0	T4	NX	MX	Distant	999	720	999	99	1	9	9	0	98	0	None	None; diagnosed at autopsy	No radiation and/or cancer-directed surgery	Not recommended	Beam radiation	No/Unknown	Alive or dead of other cause	Dead (attributable to causes other than this cancer dx)	0	Dead	None	No Surgery Of Primary Site	Unknown	Adenocarcinoma	Adenocarcinoma
5267771	Divorced	White	Male	2007	C34.1-Upper lobe, lung	341	Poorly differentiated; Grade III	Left - origin of primary	UNK Stage	AJCC 6th ed derived from CS manual/coding instructions, v1.0	T4	NX	MX	Distant	999	720	999	99	1	0	0	0	98	0	None	None; diagnosed at autopsy	No radiation and/or cancer-directed surgery	Not recommended	None/Unknown	No/Unknown	Alive or dead of other cause	Dead (attributable to causes other than this cancer dx)	0	Dead	None	No Surgery Of Primary Site	Unknown	Adenocarcinoma	Adenocarcinoma
5302862	Divorced	White	Female	2007	C34.1-Upper lobe, lung	341	Unknown	Right - origin of primary	IIIA	AJCC 6th ed derived from CS manual/coding instructions, v1.0	TX	N2	M0	Regional	999	100	200	0	2	2	0	99	99	0	Unknown or not applicable	None; diagnosed at autopsy	No radiation and/or cancer-directed surgery	Not recommended	None/Unknown	No/Unknown	Alive or dead of other cause	Dead (attributable to causes other than this cancer dx)	0	Dead	None	No Surgery Of Primary Site	Unknown	Adenocarcinoma	Adenocarcinoma
5326962	Married (including common law)	Black	Male	2007	C34.1-Upper lobe, lung	341	Unknown	Left - origin of primary	NA	AJCC 6th ed derived from CS manual/coding instructions, v1.0	NA	NA	NA	Localized	999	100	0	0	2	2	0	0	98	0	None	None; diagnosed at autopsy	No radiation and/or cancer-directed surgery	Recommended but not performed, unknown reason	None/Unknown	No/Unknown	Alive or dead of other cause	Dead (attributable to causes other than this cancer dx)	0	Dead	None	No Surgery Of Primary Site	Unknown	Adenocarcinoma	Adenocarcinoma
11128438	Married (including common law)	White	Male	2007	C34.9-Lung, NOS	349	Poorly differentiated; Grade III	Paired site, but no information concerning laterality	UNK Stage	AJCC 6th ed derived from CS manual/coding instructions, v1.0	T2	NX	MX	Regional	999	450	999	99	9	9	9	0	98	0	None	None; diagnosed at autopsy	No radiation and/or cancer-directed surgery	Not recommended	None/Unknown	No/Unknown	Alive or dead of other cause	Dead (attributable to causes other than this cancer dx)	0	Dead	None	No Surgery Of Primary Site	Unknown	Adenocarcinoma	Adenocarcinoma
11131177	Single (never married)	Other (American Indian/AK Native, Asian/Pacific Islander)	Female	2007	C34.3-Lower lobe, lung	343	Unknown	Right - origin of primary	IV	AJCC 6th ed derived from CS manual/coding instructions, v1.0	TX	N0	M1	Distant	25	999	0	50	0	0	0	99	99	0	None	None; diagnosed at autopsy	No radiation and/or cancer-directed surgery	Recommended but not performed, unknown reason	None/Unknown	No/Unknown	Alive or dead of other cause	Alive or dead due to cancer	0	Alive	None	No Surgery Of Primary Site	25 mm (2.5 cm)	Adenocarcinoma	Adenocarcinoma
11133553	Widowed	White	Female	2007	C34.1-Upper lobe, lung	341	Moderately differentiated; Grade II	Left - origin of primary	IA	AJCC 6th ed derived from CS manual/coding instructions, v1.0	T1	N0	M0	Localized	19	110	0	0	3	0	0	3	0	33	1 to 3 regional lymph nodes removed	None; diagnosed at autopsy	No radiation and/or cancer-directed surgery	Surgery performed	None/Unknown	No/Unknown	Alive or dead of other cause	Dead (attributable to causes other than this cancer dx)	0	Dead	None	Lobectomy/Bilobectomy	19 mm (1.9 cm)	Adenocarcinoma	Adenocarcinoma
11134454	Married (including common law)	White	Male	2007	C34.8-Overlapping lesion of lung	348	Unknown	Left - origin of primary	IV	AJCC 6th ed derived from CS manual/coding instructions, v1.0	TX	N3	M1	Distant	40	999	600	35	3	0	0	0	98	21	None	None; diagnosed at autopsy	No radiation and/or cancer-directed surgery	Surgery performed	None/Unknown	No/Unknown	Alive or dead of other cause	Dead (attributable to causes other than this cancer dx)	0	Dead	None	Partial/Wedge/Segmental Resec., Lingulectomy, Partial Lobectomy, Sleeve Resec.	40 mm (4.0 cm)	Adenocarcinoma	Adenocarcinoma
11150462	Married (including common law)	White	Male	2007	C34.1-Upper lobe, lung	341	Unknown	Right - origin of primary	IV	AJCC 6th ed derived from CS manual/coding instructions, v1.0	T4	NX	M1	Distant	999	720	999	40	0	9	0	0	98	0	None	None; diagnosed at autopsy	No radiation and/or cancer-directed surgery	Recommended but not performed, unknown reason	None/Unknown	No/Unknown	Alive or dead of other cause	Dead (attributable to causes other than this cancer dx)	0	Dead	None	No Surgery Of Primary Site	Unknown	Adenocarcinoma	Adenocarcinoma
11151290	Single (never married)	White	Male	2007	C34.1-Upper lobe, lung	341	Moderately differentiated; Grade II	Left - origin of primary	IV	AJCC 6th ed derived from CS manual/coding instructions, v1.0	T4	N3	M1	Distant	999	720	600	40	0	0	0	0	98	0	None	None; diagnosed at autopsy	No radiation and/or cancer-directed surgery	Not recommended	None/Unknown	No/Unknown	Alive or dead of other cause	Dead (attributable to causes other than this cancer dx)	0	Dead	None	No Surgery Of Primary Site	Unknown	Adenocarcinoma	Adenocarcinoma
11152888	Married (including common law)	White	Male	2007	C34.9-Lung, NOS	349	Unknown	Paired site, but no information concerning laterality	IV	AJCC 6th ed derived from CS manual/coding instructions, v1.0	TX	NX	M1	Distant	999	999	999	40	9	9	1	0	98	0	None	None; diagnosed at autopsy	No radiation and/or cancer-directed surgery	Recommended but not performed, unknown reason	None/Unknown	No/Unknown	Alive or dead of other cause	Alive or dead due to cancer	0	Alive	None	No Surgery Of Primary Site	Unknown	Adenocarcinoma	Adenocarcinoma
11157367	Married (including common law)	White	Female	2007	C34.2-Middle lobe, lung	342	Poorly differentiated; Grade III	Right - origin of primary	IIIB	AJCC 6th ed derived from CS manual/coding instructions, v1.0	T4	N1	M0	Distant	45	710	100	0	3	3	0	14	1	55	4 or more regional lymph nodes removed	None; diagnosed at autopsy	No radiation and/or cancer-directed surgery	Surgery performed	None/Unknown	No/Unknown	Alive or dead of other cause	Dead (attributable to causes other than this cancer dx)	0	Dead	None	Complete/Total/Standard Pneumonectomy; Pneumonectomy, Nos	45 mm (4.5 cm)	Adenocarcinoma	Adenocarcinoma
11158263	Single (never married)	Black	Female	2007	C34.9-Lung, NOS	349	Undifferentiated; anaplastic; Grade IV	Left - origin of primary	IIIB	AJCC 6th ed derived from CS manual/coding instructions, v1.0	T4	N2	M0	Distant	999	720	200	0	0	0	0	0	98	0	None	None; diagnosed at autopsy	No radiation and/or cancer-directed surgery	Not recommended	Beam radiation	No/Unknown	Alive or dead of other cause	Dead (attributable to causes other than this cancer dx)	0	Dead	None	No Surgery Of Primary Site	Unknown	Adenocarcinoma	Adenocarcinoma
11159820	Married (including common law)	White	Female	2007	C34.1-Upper lobe, lung	341	Unknown	Right - origin of primary	IIIA	AJCC 6th ed derived from CS manual/coding instructions, v1.0	T2	N2	M0	Regional	38	100	200	0	1	0	0	0	98	0	None	None; diagnosed at autopsy	No radiation and/or cancer-directed surgery	Not performed, patient died prior to recommended surgery	None/Unknown	No/Unknown	Alive or dead of other cause	Dead (attributable to causes other than this cancer dx)	0	Dead	None	No Surgery Of Primary Site	38 mm (3.8 cm)	Adenocarcinoma	Adenocarcinoma
12016990	Single (never married)	White	Male	2007	C34.3-Lower lobe, lung	343	Unknown	Only one side - side unspecified	UNK Stage	AJCC 6th ed derived from CS manual/coding instructions, v1.0	TX	NX	MX	Unknown/unstaged	999	999	999	99	9	9	9	0	98	0	None	None; diagnosed at autopsy	No radiation and/or cancer-directed surgery	Recommended but not performed, unknown reason	None/Unknown	No/Unknown	Alive or dead of other cause	Dead (attributable to causes other than this cancer dx)	0	Dead	None	No Surgery Of Primary Site	Unknown	Adenocarcinoma	Adenocarcinoma
18497148	Married (including common law)	Black	Male	2007	C34.9-Lung, NOS	349	Unknown	Right - origin of primary	UNK Stage	AJCC 6th ed derived from CS manual/coding instructions, v1.0	T4	NX	MX	Distant	999	720	999	99	1	9	9	0	98	0	None	None; diagnosed at autopsy	No radiation and/or cancer-directed surgery	Not recommended	None/Unknown	No/Unknown	Alive or dead of other cause	Dead (attributable to causes other than this cancer dx)	0	Dead	None	No Surgery Of Primary Site	Unknown	Adenocarcinoma	Adenocarcinoma
18498717	Single (never married)	Black	Male	2007	C34.9-Lung, NOS	349	Unknown	Bilateral, single primary	IV	AJCC 6th ed derived from CS manual/coding instructions, v1.0	T4	NX	M1	Distant	999	650	999	23	0	9	0	99	99	0	None	None; diagnosed at autopsy	No radiation and/or cancer-directed surgery	Not recommended	None/Unknown	No/Unknown	Alive or dead of other cause	Dead (attributable to causes other than this cancer dx)	0	Dead	None	No Surgery Of Primary Site	Unknown	Adenocarcinoma	Adenocarcinoma
18504345	Married (including common law)	White	Male	2007	C34.3-Lower lobe, lung	343	Unknown	Left - origin of primary	UNK Stage	AJCC 6th ed derived from CS manual/coding instructions, v1.0	TX	N2	MX	Regional	20	980	200	99	0	0	9	0	98	0	None	None; diagnosed at autopsy	No radiation and/or cancer-directed surgery	Not recommended	Recommended, unknown if administered	No/Unknown	Alive or dead of other cause	Dead (attributable to causes other than this cancer dx)	0	Dead	None	No Surgery Of Primary Site	20 mm (2.0 cm)	Adenocarcinoma	Adenocarcinoma
18506527	Single (never married)	Black	Male	2007	C34.1-Upper lobe, lung	341	Unknown	Left - origin of primary	IV	AJCC 6th ed derived from CS manual/coding instructions, v1.0	T4	NX	M1	Distant	62	700	999	37	1	0	3	0	98	0	None	None; diagnosed at autopsy	No radiation and/or cancer-directed surgery	Not recommended	None/Unknown	No/Unknown	Alive or dead of other cause	Dead (attributable to causes other than this cancer dx)	0	Dead	None	No Surgery Of Primary Site	62 mm (6.2 cm)	Adenocarcinoma	Adenocarcinoma
18508194	Single (never married)	White	Male	2007	C34.3-Lower lobe, lung	343	Unknown	Right - origin of primary	IV	AJCC 6th ed derived from CS manual/coding instructions, v1.0	T4	N2	M1	Distant	50	720	200	40	0	0	3	0	98	0	None	None; diagnosed at autopsy	No radiation and/or cancer-directed surgery	Not recommended	None/Unknown	No/Unknown	Alive or dead of other cause	Dead (attributable to causes other than this cancer dx)	0	Dead	None	No Surgery Of Primary Site	50 mm (5.0 cm)	Adenocarcinoma	Adenocarcinoma
18511713	Widowed	Black	Female	2007	C34.3-Lower lobe, lung	343	Unknown	Left - origin of primary	IIIB	AJCC 6th ed derived from CS manual/coding instructions, v1.0	T4	N0	M0	Distant	999	720	0	0	1	0	0	0	98	0	None	None; diagnosed at autopsy	No radiation and/or cancer-directed surgery	Not recommended	None/Unknown	No/Unknown	Alive or dead of other cause	Dead (attributable to causes other than this cancer dx)	0	Dead	None	No Surgery Of Primary Site	Unknown	Adenocarcinoma	Adenocarcinoma
18516478	Married (including common law)	White	Male	2007	C34.9-Lung, NOS	349	Unknown	Left - origin of primary	IV	AJCC 6th ed derived from CS manual/coding instructions, v1.0	T4	N3	M1	Distant	999	720	600	40	1	0	0	0	98	0	None	None; diagnosed at autopsy	No radiation and/or cancer-directed surgery	Not recommended	None/Unknown	No/Unknown	Alive or dead of other cause	Dead (attributable to causes other than this cancer dx)	0	Dead	None	No Surgery Of Primary Site	Unknown	Adenocarcinoma	Adenocarcinoma
18519167	Widowed	White	Male	2007	C34.9-Lung, NOS	349	Unknown	Left - origin of primary	IIIB	AJCC 6th ed derived from CS manual/coding instructions, v1.0	T4	N0	M0	Distant	999	720	0	0	1	0	0	0	98	0	None	None; diagnosed at autopsy	No radiation and/or cancer-directed surgery	Not recommended	None/Unknown	No/Unknown	Alive or dead of other cause	Dead (attributable to causes other than this cancer dx)	0	Dead	None	No Surgery Of Primary Site	Unknown	Adenocarcinoma	Adenocarcinoma
18519727	Divorced	White	Male	2007	C34.0-Main bronchus	340	Poorly differentiated; Grade III	Right - origin of primary	IV	AJCC 6th ed derived from CS manual/coding instructions, v1.0	T3	N2	M1	Distant	122	570	200	30	0	0	0	0	98	0	None	None; diagnosed at autopsy	No radiation and/or cancer-directed surgery	Not recommended, contraindicated due to other cond; autopsy only (1973-2002)	None/Unknown	No/Unknown	Alive or dead of other cause	Dead (attributable to causes other than this cancer dx)	0	Dead	None	No Surgery Of Primary Site	122 mm (12.2 cm)	Adenocarcinoma	Adenocarcinoma
18520407	Married (including common law)	White	Male	2007	C34.1-Upper lobe, lung	341	Moderately differentiated; Grade II	Right - origin of primary	OCCULT	AJCC 6th ed derived from CS manual/coding instructions, v1.0	TX	N0	M0	Localized	999	100	0	0	3	0	0	0	98	30	None	None; diagnosed at autopsy	No radiation and/or cancer-directed surgery	Surgery performed	None/Unknown	No/Unknown	Alive or dead of other cause	Dead (attributable to causes other than this cancer dx)	0	Dead	None	Lobectomy/Bilobectomy	Unknown	Adenocarcinoma	Adenocarcinoma
18534790	Divorced	White	Female	2007	C34.9-Lung, NOS	349	Unknown	Right - origin of primary	IV	AJCC 6th ed derived from CS manual/coding instructions, v1.0	T4	N2	M1	Distant	999	720	200	50	1	0	0	0	98	0	None	None; diagnosed at autopsy	No radiation and/or cancer-directed surgery	Not recommended	Recommended, unknown if administered	No/Unknown	Alive or dead of other cause	Dead (attributable to causes other than this cancer dx)	0	Dead	None	No Surgery Of Primary Site	Unknown	Adenocarcinoma	Adenocarcinoma
18546120	Widowed	White	Female	2007	C34.3-Lower lobe, lung	343	Unknown	Right - origin of primary	IV	AJCC 6th ed derived from CS manual/coding instructions, v1.0	T4	N0	M1	Distant	50	720	0	23	0	0	0	0	98	0	None	None; diagnosed at autopsy	No radiation and/or cancer-directed surgery	Not recommended	None/Unknown	No/Unknown	Alive or dead of other cause	Dead (attributable to causes other than this cancer dx)	0	Dead	None	No Surgery Of Primary Site	50 mm (5.0 cm)	Adenocarcinoma	Adenocarcinoma
22082629	Single (never married)	White	Female	2007	C34.3-Lower lobe, lung	343	Unknown	Left - origin of primary	IIIB	AJCC 6th ed derived from CS manual/coding instructions, v1.0	T4	N0	M0	Distant	9	720	0	0	2	2	2	0	98	0	None	None; diagnosed at autopsy	No radiation and/or cancer-directed surgery	Not performed, patient died prior to recommended surgery	None/Unknown	No/Unknown	Alive or dead of other cause	Dead (attributable to causes other than this cancer dx)	0	Dead	None	No Surgery Of Primary Site	9 mm (0.9 cm)	Adenocarcinoma	Adenocarcinoma
22084182	Married (including common law)	Other (American Indian/AK Native, Asian/Pacific Islander)	Male	2007	C34.3-Lower lobe, lung	343	Unknown	Left - origin of primary	IV	AJCC 6th ed derived from CS manual/coding instructions, v1.0	TX	N3	M1	Distant	59	999	600	50	0	0	0	0	98	0	None	None; diagnosed at autopsy	No radiation and/or cancer-directed surgery	Not recommended	Beam radiation	No/Unknown	Alive or dead of other cause	Dead (attributable to causes other than this cancer dx)	0	Dead	None	No Surgery Of Primary Site	59 mm (5.9 cm)	Adenocarcinoma	Adenocarcinoma
26195829	Widowed	White	Female	2007	C34.1-Upper lobe, lung	341	Poorly differentiated; Grade III	Right - origin of primary	IV	AJCC 6th ed derived from CS manual/coding instructions, v1.0	T4	N2	M1	Distant	16	790	200	50	Blank(s)	Blank(s)	Blank(s)	0	98	0	None	None; diagnosed at autopsy	No radiation and/or cancer-directed surgery	Not recommended	None/Unknown	No/Unknown	Alive or dead of other cause	Dead (attributable to causes other than this cancer dx)	0	Dead	None	No Surgery Of Primary Site	16 mm (1.6 cm)	Adenocarcinoma	Adenocarcinoma
26197422	Married (including common law)	White	Female	2007	C34.0-Main bronchus	340	Poorly differentiated; Grade III	Right - origin of primary	IIIB	AJCC 6th ed derived from CS manual/coding instructions, v1.0	T4	N3	M0	Distant	61	720	600	0	1	0	0	0	98	0	None	None; diagnosed at autopsy	No radiation and/or cancer-directed surgery	Not recommended	None/Unknown	No/Unknown	Alive or dead of other cause	Dead (attributable to causes other than this cancer dx)	0	Dead	None	No Surgery Of Primary Site	61 mm (6.1 cm)	Adenocarcinoma	Adenocarcinoma
26199246	Widowed	White	Male	2007	C34.9-Lung, NOS	349	Unknown	Left - origin of primary	UNK Stage	AJCC 6th ed derived from CS manual/coding instructions, v1.0	T4	NX	MX	Distant	999	720	999	99	Blank(s)	Blank(s)	Blank(s)	0	98	0	None	None; diagnosed at autopsy	No radiation and/or cancer-directed surgery	Not recommended	None/Unknown	No/Unknown	Alive or dead of other cause	Dead (attributable to causes other than this cancer dx)	0	Dead	None	No Surgery Of Primary Site	Unknown	Adenocarcinoma	Adenocarcinoma
26200945	Married (including common law)	White	Male	2007	C34.3-Lower lobe, lung	343	Poorly differentiated; Grade III	Right - origin of primary	UNK Stage	AJCC 6th ed derived from CS manual/coding instructions, v1.0	TX	N1	M0	Regional	999	300	100	0	0	0	0	0	98	0	None	None; diagnosed at autopsy	No radiation and/or cancer-directed surgery	Not recommended	None/Unknown	No/Unknown	Alive or dead of other cause	Dead (attributable to causes other than this cancer dx)	0	Dead	None	No Surgery Of Primary Site	Unknown	Adenocarcinoma	Adenocarcinoma
26201859	Widowed	White	Male	2007	C34.9-Lung, NOS	349	Unknown	Paired site, but no information concerning laterality	UNK Stage	AJCC 6th ed derived from CS manual/coding instructions, v1.0	T4	NX	MX	Distant	999	720	999	99	0	0	0	0	98	0	None	None; diagnosed at autopsy	No radiation and/or cancer-directed surgery	Not recommended	None/Unknown	No/Unknown	Alive or dead of other cause	Dead (attributable to causes other than this cancer dx)	0	Dead	None	No Surgery Of Primary Site	Unknown	Adenocarcinoma	Adenocarcinoma
26204349	Widowed	White	Female	2007	C34.1-Upper lobe, lung	341	Unknown	Right - origin of primary	UNK Stage	AJCC 6th ed derived from CS manual/coding instructions, v1.0	T2	NX	M0	Localized	56	300	999	0	Blank(s)	Blank(s)	Blank(s)	0	98	0	None	None; diagnosed at autopsy	No radiation and/or cancer-directed surgery	Not recommended	None/Unknown	No/Unknown	Alive or dead of other cause	Dead (attributable to causes other than this cancer dx)	0	Dead	None	No Surgery Of Primary Site	56 mm (5.6 cm)	Adenocarcinoma	Adenocarcinoma
26208027	Married (including common law)	White	Male	2007	C34.1-Upper lobe, lung	341	Unknown	Right - origin of primary	IV	AJCC 6th ed derived from CS manual/coding instructions, v1.0	T4	N2	M1	Distant	999	720	200	40	0	0	0	0	98	0	None	None; diagnosed at autopsy	No radiation and/or cancer-directed surgery	Not recommended	Beam radiation	No/Unknown	Alive or dead of other cause	Dead (attributable to causes other than this cancer dx)	0	Dead	None	No Surgery Of Primary Site	Unknown	Adenocarcinoma	Adenocarcinoma
26214186	Widowed	White	Female	2007	C34.3-Lower lobe, lung	343	Unknown	Right - origin of primary	IV	AJCC 6th ed derived from CS manual/coding instructions, v1.0	T4	N2	M1	Distant	58	720	200	40	1	0	0	0	98	0	None	None; diagnosed at autopsy	No radiation and/or cancer-directed surgery	Not recommended	None/Unknown	No/Unknown	Alive or dead of other cause	Dead (attributable to causes other than this cancer dx)	0	Dead	None	No Surgery Of Primary Site	58 mm (5.8 cm)	Adenocarcinoma	Adenocarcinoma
29107574	Unknown	White	Male	2007	C34.1-Upper lobe, lung	341	Unknown	Right - origin of primary	IV	AJCC 6th ed derived from CS manual/coding instructions, v1.0	TX	NX	M1	Distant	999	999	999	40	0	0	1	0	98	0	None	None; diagnosed at autopsy	No radiation and/or cancer-directed surgery	Recommended but not performed, unknown reason	None/Unknown	No/Unknown	Alive or dead of other cause	Alive or dead due to cancer	0	Alive	None	No Surgery Of Primary Site	Unknown	Adenocarcinoma	Adenocarcinoma
29119688	Single (never married)	White	Female	2007	C34.3-Lower lobe, lung	343	Moderately differentiated; Grade II	Left - origin of primary	IB	AJCC 6th ed derived from CS manual/coding instructions, v1.0	T2	N0	M0	Localized	75	200	0	0	3	3	0	13	0	33	4 or more regional lymph nodes removed	None; diagnosed at autopsy	No radiation and/or cancer-directed surgery	Surgery performed	None/Unknown	No/Unknown	Alive or dead of other cause	Dead (attributable to causes other than this cancer dx)	0	Dead	None	Lobectomy/Bilobectomy	75 mm (7.5 cm)	Adenocarcinoma	Adenocarcinoma
34705673	Married (including common law)	Other (American Indian/AK Native, Asian/Pacific Islander)	Male	2007	C34.1-Upper lobe, lung	341	Moderately differentiated; Grade II	Right - origin of primary	IIIB	AJCC 6th ed derived from CS manual/coding instructions, v1.0	T4	N0	M0	Distant	14	720	0	0	Blank(s)	Blank(s)	Blank(s)	0	98	0	None	None; diagnosed at autopsy	No radiation and/or cancer-directed surgery	Not recommended	None/Unknown	No/Unknown	Alive or dead of other cause	Dead (attributable to causes other than this cancer dx)	0	Dead	None	No Surgery Of Primary Site	14 mm (1.4 cm)	Adenocarcinoma	Adenocarcinoma
34708064	Married (including common law)	White	Female	2007	C34.9-Lung, NOS	349	Unknown	Right - origin of primary	IV	AJCC 6th ed derived from CS manual/coding instructions, v1.0	T4	N0	M1	Distant	999	720	0	40	Blank(s)	Blank(s)	Blank(s)	0	98	0	None	None; diagnosed at autopsy	No radiation and/or cancer-directed surgery	Not recommended	None/Unknown	Yes	Alive or dead of other cause	Dead (attributable to causes other than this cancer dx)	0	Dead	None	No Surgery Of Primary Site	Unknown	Adenocarcinoma	Adenocarcinoma
34722445	Married (including common law)	White	Male	2007	C34.9-Lung, NOS	349	Unknown	Only one side - side unspecified	IV	AJCC 6th ed derived from CS manual/coding instructions, v1.0	TX	NX	M1	Distant	999	999	999	40	Blank(s)	Blank(s)	Blank(s)	0	98	0	None	None; diagnosed at autopsy	No radiation and/or cancer-directed surgery	Not recommended	None/Unknown	No/Unknown	Alive or dead of other cause	Dead (attributable to causes other than this cancer dx)	0	Dead	None	No Surgery Of Primary Site	Unknown	Adenocarcinoma	Adenocarcinoma
34727106	Married (including common law)	White	Female	2007	C34.0-Main bronchus	340	Undifferentiated; anaplastic; Grade IV	Left - origin of primary	IV	AJCC 6th ed derived from CS manual/coding instructions, v1.0	T4	N3	M1	Distant	24	720	600	40	Blank(s)	Blank(s)	Blank(s)	0	98	0	None	None; diagnosed at autopsy	No radiation and/or cancer-directed surgery	Not recommended	Beam radiation	No/Unknown	Alive or dead of other cause	Dead (attributable to causes other than this cancer dx)	0	Dead	None	No Surgery Of Primary Site	24 mm (2.4 cm)	Adenocarcinoma	Adenocarcinoma
34735129	Married (including common law)	Other (American Indian/AK Native, Asian/Pacific Islander)	Male	2007	C34.1-Upper lobe, lung	341	Moderately differentiated; Grade II	Left - origin of primary	IB	AJCC 6th ed derived from CS manual/coding instructions, v1.0	T2	N0	M0	Localized	106	300	0	0	Blank(s)	Blank(s)	Blank(s)	0	98	0	None	None; diagnosed at autopsy	No radiation and/or cancer-directed surgery	Not recommended	None/Unknown	No/Unknown	Alive or dead of other cause	Alive or dead due to cancer	0	Alive	None	No Surgery Of Primary Site	106 mm (10.6 cm)	Adenocarcinoma	Adenocarcinoma
34739181	Unknown	Other (American Indian/AK Native, Asian/Pacific Islander)	Male	2007	C34.1-Upper lobe, lung	341	Unknown	Right - origin of primary	IV	AJCC 6th ed derived from CS manual/coding instructions, v1.0	T4	NX	M1	Distant	22	720	999	23	Blank(s)	Blank(s)	Blank(s)	0	98	0	None	None; diagnosed at autopsy	No radiation and/or cancer-directed surgery	Not recommended	None/Unknown	No/Unknown	Alive or dead of other cause	Dead (attributable to causes other than this cancer dx)	0	Dead	None	No Surgery Of Primary Site	22 mm (2.2 cm)	Adenocarcinoma	Adenocarcinoma
34743508	Widowed	White	Male	2007	C34.1-Upper lobe, lung	341	Poorly differentiated; Grade III	Left - origin of primary	OCCULT	AJCC 6th ed derived from CS manual/coding instructions, v1.0	TX	N0	M0	Localized	999	300	0	0	Blank(s)	Blank(s)	Blank(s)	0	98	0	None	None; diagnosed at autopsy	No radiation and/or cancer-directed surgery	Not recommended	None/Unknown	No/Unknown	Alive or dead of other cause	Dead (attributable to causes other than this cancer dx)	0	Dead	None	No Surgery Of Primary Site	Unknown	Adenocarcinoma	Adenocarcinoma
34787893	Married (including common law)	White	Male	2007	C34.1-Upper lobe, lung	341	Unknown	Right - origin of primary	IV	AJCC 6th ed derived from CS manual/coding instructions, v1.0	T2	N1	M1	Distant	32	300	100	40	Blank(s)	Blank(s)	Blank(s)	0	98	0	None	None; diagnosed at autopsy	No radiation and/or cancer-directed surgery	Not recommended	Beam radiation	No/Unknown	Alive or dead of other cause	Dead (attributable to causes other than this cancer dx)	0	Dead	None	No Surgery Of Primary Site	32 mm (3.2 cm)	Adenocarcinoma	Adenocarcinoma
40404843	Unknown	Black	Male	2007	C34.9-Lung, NOS	349	Unknown	Left - origin of primary	IV	AJCC 6th ed derived from CS manual/coding instructions, v1.0	T4	N0	M1	Distant	999	720	0	35	1	0	0	0	98	0	None	None; diagnosed at autopsy	No radiation and/or cancer-directed surgery	Recommended but not performed, unknown reason	None/Unknown	No/Unknown	Alive or dead of other cause	Dead (attributable to causes other than this cancer dx)	0	Dead	None	No Surgery Of Primary Site	Unknown	Adenocarcinoma	Adenocarcinoma
40405499	Divorced	White	Male	2007	C34.3-Lower lobe, lung	343	Unknown	Left - origin of primary	IV	AJCC 6th ed derived from CS manual/coding instructions, v1.0	T4	N2	M1	Distant	999	720	200	40	1	0	0	0	98	0	None	None; diagnosed at autopsy	No radiation and/or cancer-directed surgery	Not recommended	None/Unknown	No/Unknown	Alive or dead of other cause	Alive or dead due to cancer	0	Alive	None	No Surgery Of Primary Site	Unknown	Adenocarcinoma	Adenocarcinoma
41344617	Divorced	White	Male	2007	C34.1-Upper lobe, lung	341	Unknown	Right - origin of primary	IV	AJCC 6th ed derived from CS manual/coding instructions, v1.0	T4	N3	M1	Distant	25	650	600	40	0	1	3	97	97	0	Biopsy or aspiration of regional lymph node, NOS	None; diagnosed at autopsy	Sequence unknown, but both were given	Not recommended	Beam radiation	Yes	Alive or dead of other cause	Dead (attributable to causes other than this cancer dx)	0	Dead	None	No Surgery Of Primary Site	25 mm (2.5 cm)	Adenocarcinoma	Adenocarcinoma
41344672	Single (never married)	Black	Male	2007	C34.1-Upper lobe, lung	341	Poorly differentiated; Grade III	Right - origin of primary	IIIA	AJCC 6th ed derived from CS manual/coding instructions, v1.0	TX	N2	M0	Regional	999	999	200	0	9	0	0	0	98	0	None	None; diagnosed at autopsy	No radiation and/or cancer-directed surgery	Not recommended	None/Unknown	No/Unknown	Alive or dead of other cause	Dead (attributable to causes other than this cancer dx)	0	Dead	None	No Surgery Of Primary Site	Unknown	Adenocarcinoma	Adenocarcinoma
41349101	Married (including common law)	Black	Male	2007	C34.3-Lower lobe, lung	343	Moderately differentiated; Grade II	Left - origin of primary	IV	AJCC 6th ed derived from CS manual/coding instructions, v1.0	T1	N1	M1	Distant	15	300	100	40	2	2	2	98	97	0	None	None; diagnosed at autopsy	No radiation and/or cancer-directed surgery	Not recommended	None/Unknown	No/Unknown	Alive or dead of other cause	Dead (attributable to causes other than this cancer dx)	0	Dead	None	No Surgery Of Primary Site	15 mm (1.5 cm)	Adenocarcinoma	Adenocarcinoma
44076714	Married (including common law)	White	Male	2007	C34.1-Upper lobe, lung	341	Poorly differentiated; Grade III	Left - origin of primary	IV	AJCC 6th ed derived from CS manual/coding instructions, v1.0	T4	N2	M1	Distant	39	720	200	23	1	0	1	0	98	21	None	None; diagnosed at autopsy	No radiation and/or cancer-directed surgery	Surgery performed	None/Unknown	No/Unknown	Alive or dead of other cause	Dead (attributable to causes other than this cancer dx)	0	Dead	None	Partial/Wedge/Segmental Resec., Lingulectomy, Partial Lobectomy, Sleeve Resec.	39 mm (3.9 cm)	Adenocarcinoma	Adenocarcinoma
44078220	Married (including common law)	White	Male	2007	C34.1-Upper lobe, lung	341	Moderately differentiated; Grade II	Left - origin of primary	IV	AJCC 6th ed derived from CS manual/coding instructions, v1.0	T2	N0	M1	Distant	20	450	0	40	3	0	0	0	98	21	None	None; diagnosed at autopsy	No radiation and/or cancer-directed surgery	Surgery performed	None/Unknown	No/Unknown	Alive or dead of other cause	Dead (attributable to causes other than this cancer dx)	0	Dead	None	Partial/Wedge/Segmental Resec., Lingulectomy, Partial Lobectomy, Sleeve Resec.	20 mm (2.0 cm)	Adenocarcinoma	Adenocarcinoma
44097105	Widowed	Other (American Indian/AK Native, Asian/Pacific Islander)	Female	2007	C34.1-Upper lobe, lung	341	Unknown	Right - origin of primary	IV	AJCC 6th ed derived from CS manual/coding instructions, v1.0	T4	N2	M1	Distant	999	790	200	35	1	0	0	0	98	0	None	None; diagnosed at autopsy	No radiation and/or cancer-directed surgery	Not recommended	None/Unknown	No/Unknown	Alive or dead of other cause	Alive or dead due to cancer	0	Alive	None	No Surgery Of Primary Site	Unknown	Adenocarcinoma	Adenocarcinoma
44108040	Married (including common law)	White	Male	2007	C34.9-Lung, NOS	349	Poorly differentiated; Grade III	Right - origin of primary	IIIB	AJCC 6th ed derived from CS manual/coding instructions, v1.0	T4	N2	M0	Distant	999	720	200	0	0	0	0	0	98	0	None	None; diagnosed at autopsy	No radiation and/or cancer-directed surgery	Recommended but not performed, unknown reason	None/Unknown	No/Unknown	Alive or dead of other cause	Dead (attributable to causes other than this cancer dx)	0	Dead	None	No Surgery Of Primary Site	Unknown	Adenocarcinoma	Adenocarcinoma
50887563	Married (including common law)	Other (American Indian/AK Native, Asian/Pacific Islander)	Male	2007	C34.3-Lower lobe, lung	343	Poorly differentiated; Grade III	Right - origin of primary	IV	AJCC 6th ed derived from CS manual/coding instructions, v1.0	TX	NX	M1	Distant	45	999	999	40	1	0	0	0	98	0	None	None; diagnosed at autopsy	No radiation and/or cancer-directed surgery	Not recommended	None/Unknown	No/Unknown	Alive or dead of other cause	Dead (attributable to causes other than this cancer dx)	0	Dead	None	No Surgery Of Primary Site	45 mm (4.5 cm)	Adenocarcinoma	Adenocarcinoma
50894268	Single (never married)	Black	Female	2007	C34.1-Upper lobe, lung	341	Poorly differentiated; Grade III	Left - origin of primary	IIIB	AJCC 6th ed derived from CS manual/coding instructions, v1.0	T4	N1	M0	Distant	999	790	100	0	0	0	0	0	98	0	None	None; diagnosed at autopsy	No radiation and/or cancer-directed surgery	Not recommended	None/Unknown	No/Unknown	Alive or dead of other cause	Dead (attributable to causes other than this cancer dx)	0	Dead	None	No Surgery Of Primary Site	Unknown	Adenocarcinoma	Adenocarcinoma
50901722	Divorced	Black	Male	2007	C34.3-Lower lobe, lung	343	Moderately differentiated; Grade II	Right - origin of primary	IV	AJCC 6th ed derived from CS manual/coding instructions, v1.0	T3	N0	M1	Distant	80	500	0	40	1	0	0	0	98	0	None	None; diagnosed at autopsy	No radiation and/or cancer-directed surgery	Not recommended	None/Unknown	No/Unknown	Alive or dead of other cause	Dead (attributable to causes other than this cancer dx)	0	Dead	None	No Surgery Of Primary Site	80 mm (8.0 cm)	Adenocarcinoma	Adenocarcinoma
50917796	Widowed	White	Female	2007	C34.1-Upper lobe, lung	341	Unknown	Right - origin of primary	IIIB	AJCC 6th ed derived from CS manual/coding instructions, v1.0	T4	NX	M0	Distant	999	720	999	0	9	0	0	0	98	0	None	None; diagnosed at autopsy	No radiation and/or cancer-directed surgery	Not recommended	None/Unknown	No/Unknown	Alive or dead of other cause	Dead (attributable to causes other than this cancer dx)	0	Dead	None	No Surgery Of Primary Site	Unknown	Adenocarcinoma	Adenocarcinoma
50922849	Married (including common law)	White	Male	2007	C34.9-Lung, NOS	349	Unknown	Paired site, but no information concerning laterality	IV	AJCC 6th ed derived from CS manual/coding instructions, v1.0	T4	N2	M1	Distant	999	720	200	40	9	9	9	0	98	0	None	None; diagnosed at autopsy	No radiation and/or cancer-directed surgery	Not recommended	None/Unknown	No/Unknown	Alive or dead of other cause	Dead (attributable to causes other than this cancer dx)	0	Dead	None	No Surgery Of Primary Site	Unknown	Adenocarcinoma	Adenocarcinoma
50933593	Widowed	White	Male	2007	C34.9-Lung, NOS	349	Unknown	Right - origin of primary	IIIB	AJCC 6th ed derived from CS manual/coding instructions, v1.0	T4	N0	M0	Distant	999	720	0	0	1	0	0	0	98	0	None	None; diagnosed at autopsy	No radiation and/or cancer-directed surgery	Not recommended	None/Unknown	No/Unknown	Alive or dead of other cause	Dead (attributable to causes other than this cancer dx)	0	Dead	None	No Surgery Of Primary Site	Unknown	Adenocarcinoma	Adenocarcinoma
65845195	Married (including common law)	White	Male	2007	C34.9-Lung, NOS	349	Unknown	Bilateral, single primary	IV	AJCC 6th ed derived from CS manual/coding instructions, v1.0	T4	N2	M1	Distant	999	790	200	50	0	0	0	0	98	0	None	None; diagnosed at autopsy	No radiation and/or cancer-directed surgery	Not recommended	None/Unknown	No/Unknown	Alive or dead of other cause	Dead (attributable to causes other than this cancer dx)	0	Dead	None	No Surgery Of Primary Site	Unknown	Adenocarcinoma	Adenocarcinoma
65884081	Divorced	White	Male	2007	C34.9-Lung, NOS	349	Unknown	Right - origin of primary	UNK Stage	AJCC 6th ed derived from CS manual/coding instructions, v1.0	TX	N2	MX	Regional	999	999	200	99	9	0	9	0	98	0	None	None; diagnosed at autopsy	No radiation and/or cancer-directed surgery	Not recommended	None/Unknown	No/Unknown	Alive or dead of other cause	Dead (attributable to causes other than this cancer dx)	0	Dead	None	No Surgery Of Primary Site	Unknown	Adenocarcinoma	Adenocarcinoma
65897373	Widowed	Black	Female	2007	C34.0-Main bronchus	340	Unknown	Left - origin of primary	IV	AJCC 6th ed derived from CS manual/coding instructions, v1.0	T4	N0	M1	Distant	999	720	0	40	1	0	3	0	98	0	None	None; diagnosed at autopsy	No radiation and/or cancer-directed surgery	Not recommended	None/Unknown	No/Unknown	Alive or dead of other cause	Dead (attributable to causes other than this cancer dx)	0	Dead	None	No Surgery Of Primary Site	Unknown	Adenocarcinoma	Adenocarcinoma
65905593	Widowed	White	Female	2007	C34.9-Lung, NOS	349	Unknown	Paired site, but no information concerning laterality	UNK Stage	AJCC 6th ed derived from CS manual/coding instructions, v1.0	T4	N1	MX	Distant	999	720	500	99	1	0	0	0	98	0	None	None; diagnosed at autopsy	No radiation and/or cancer-directed surgery	Not recommended	None/Unknown	No/Unknown	Alive or dead of other cause	Dead (attributable to causes other than this cancer dx)	0	Dead	None	No Surgery Of Primary Site	Unknown	Adenocarcinoma	Adenocarcinoma
65906502	Widowed	White	Female	2007	C34.1-Upper lobe, lung	341	Unknown	Right - origin of primary	IIIA	AJCC 6th ed derived from CS manual/coding instructions, v1.0	T2	N2	M0	Regional	38	100	200	0	0	3	0	1	1	0	1 to 3 regional lymph nodes removed	None; diagnosed at autopsy	No radiation and/or cancer-directed surgery	Not recommended	None/Unknown	No/Unknown	Alive or dead of other cause	Dead (attributable to causes other than this cancer dx)	0	Dead	None	No Surgery Of Primary Site	38 mm (3.8 cm)	Adenocarcinoma	Adenocarcinoma
65908502	Married (including common law)	White	Male	2007	C34.1-Upper lobe, lung	341	Moderately differentiated; Grade II	Left - origin of primary	IA	AJCC 6th ed derived from CS manual/coding instructions, v1.0	T1	N0	M0	Localized	25	100	0	0	3	3	0	22	0	33	4 or more regional lymph nodes removed	None; diagnosed at autopsy	No radiation and/or cancer-directed surgery	Surgery performed	None/Unknown	No/Unknown	Alive or dead of other cause	Dead (attributable to causes other than this cancer dx)	0	Dead	None	Lobectomy/Bilobectomy	25 mm (2.5 cm)	Adenocarcinoma	Adenocarcinoma
65911733	Divorced	White	Male	2007	C34.1-Upper lobe, lung	341	Poorly differentiated; Grade III	Right - origin of primary	IV	AJCC 6th ed derived from CS manual/coding instructions, v1.0	T2	N2	M1	Distant	63	100	200	30	1	0	0	0	98	0	None	None; diagnosed at autopsy	No radiation and/or cancer-directed surgery	Not recommended	None/Unknown	No/Unknown	Alive or dead of other cause	Dead (attributable to causes other than this cancer dx)	0	Dead	None	No Surgery Of Primary Site	63 mm (6.3 cm)	Adenocarcinoma	Adenocarcinoma
65912613	Married (including common law)	White	Female	2007	C34.1-Upper lobe, lung	341	Poorly differentiated; Grade III	Left - origin of primary	IV	AJCC 6th ed derived from CS manual/coding instructions, v1.0	T4	N3	M1	Distant	999	720	600	30	1	0	0	0	98	0	None	None; diagnosed at autopsy	No radiation and/or cancer-directed surgery	Not recommended	None/Unknown	No/Unknown	Alive or dead of other cause	Dead (attributable to causes other than this cancer dx)	0	Dead	None	No Surgery Of Primary Site	Unknown	Adenocarcinoma	Adenocarcinoma
65914120	Married (including common law)	Other (American Indian/AK Native, Asian/Pacific Islander)	Female	2007	C34.3-Lower lobe, lung	343	Unknown	Right - origin of primary	IV	AJCC 6th ed derived from CS manual/coding instructions, v1.0	T4	N2	M1	Distant	46	650	200	40	1	0	0	0	98	0	None	None; diagnosed at autopsy	No radiation and/or cancer-directed surgery	Not recommended	None/Unknown	No/Unknown	Alive or dead of other cause	Dead (attributable to causes other than this cancer dx)	0	Dead	None	No Surgery Of Primary Site	46 mm (4.6 cm)	Adenocarcinoma	Adenocarcinoma
65914826	Widowed	White	Female	2007	C34.1-Upper lobe, lung	341	Unknown	Left - origin of primary	UNK Stage	AJCC 6th ed derived from CS manual/coding instructions, v1.0	T4	NX	MX	Distant	999	790	999	99	0	0	0	0	98	0	None	None; diagnosed at autopsy	No radiation and/or cancer-directed surgery	Not recommended	None/Unknown	No/Unknown	Alive or dead of other cause	Dead (attributable to causes other than this cancer dx)	0	Dead	None	No Surgery Of Primary Site	Unknown	Adenocarcinoma	Adenocarcinoma
65915998	Divorced	White	Male	2007	C34.9-Lung, NOS	349	Poorly differentiated; Grade III	Paired site, but no information concerning laterality	IV	AJCC 6th ed derived from CS manual/coding instructions, v1.0	T4	NX	M1	Distant	999	720	999	40	0	9	3	0	98	0	None	None; diagnosed at autopsy	No radiation and/or cancer-directed surgery	Not recommended	None/Unknown	No/Unknown	Alive or dead of other cause	Dead (attributable to causes other than this cancer dx)	0	Dead	None	No Surgery Of Primary Site	Unknown	Adenocarcinoma	Adenocarcinoma
65916227	Single (never married)	White	Female	2007	C34.3-Lower lobe, lung	343	Unknown	Left - origin of primary	IV	AJCC 6th ed derived from CS manual/coding instructions, v1.0	T4	N3	M1	Distant	999	790	600	50	1	1	0	95	95	0	None	None; diagnosed at autopsy	No radiation and/or cancer-directed surgery	Not recommended	Recommended, unknown if administered	No/Unknown	Alive or dead of other cause	Alive or dead due to cancer	0	Alive	None	No Surgery Of Primary Site	Unknown	Adenocarcinoma	Adenocarcinoma
65925325	Married (including common law)	White	Male	2007	C34.8-Overlapping lesion of lung	348	Poorly differentiated; Grade III	Right - origin of primary	IIIB	AJCC 6th ed derived from CS manual/coding instructions, v1.0	T4	N2	M0	Distant	999	720	200	0	1	0	0	0	98	21	None	None; diagnosed at autopsy	No radiation and/or cancer-directed surgery	Surgery performed	None/Unknown	No/Unknown	Alive or dead of other cause	Dead (attributable to causes other than this cancer dx)	0	Dead	None	Partial/Wedge/Segmental Resec., Lingulectomy, Partial Lobectomy, Sleeve Resec.	Unknown	Adenocarcinoma	Adenocarcinoma
65926873	Single (never married)	White	Male	2007	C34.9-Lung, NOS	349	Unknown	Paired site, but no information concerning laterality	IV	AJCC 6th ed derived from CS manual/coding instructions, v1.0	T4	N3	M1	Distant	999	650	600	40	9	1	0	95	95	0	None	None; diagnosed at autopsy	No radiation and/or cancer-directed surgery	Not recommended	None/Unknown	No/Unknown	Alive or dead of other cause	Dead (attributable to causes other than this cancer dx)	0	Dead	None	No Surgery Of Primary Site	Unknown	Adenocarcinoma	Adenocarcinoma
65934887	Widowed	White	Female	2007	C34.2-Middle lobe, lung	342	Poorly differentiated; Grade III	Right - origin of primary	IV	AJCC 6th ed derived from CS manual/coding instructions, v1.0	T4	N2	M1	Distant	26	720	200	40	1	0	0	0	98	0	None	None; diagnosed at autopsy	No radiation and/or cancer-directed surgery	Not recommended	None/Unknown	No/Unknown	Alive or dead of other cause	Dead (attributable to causes other than this cancer dx)	0	Dead	None	No Surgery Of Primary Site	26 mm (2.6 cm)	Adenocarcinoma	Adenocarcinoma
65937185	Married (including common law)	White	Male	2007	C34.1-Upper lobe, lung	341	Poorly differentiated; Grade III	Right - origin of primary	UNK Stage	AJCC 6th ed derived from CS manual/coding instructions, v1.0	T2	N2	MX	Regional	22	450	200	99	3	3	0	43	2	56	4 or more regional lymph nodes removed	None; diagnosed at autopsy	No radiation and/or cancer-directed surgery	Surgery performed	None/Unknown	No/Unknown	Alive or dead of other cause	Dead (attributable to causes other than this cancer dx)	0	Dead	None	Radical Pneumonectomy (Complete Pneumonectomy Plus Dissection Of Mediastinal LN)	22 mm (2.2 cm)	Adenocarcinoma	Adenocarcinoma
65947111	Married (including common law)	Other (American Indian/AK Native, Asian/Pacific Islander)	Male	2007	C34.8-Overlapping lesion of lung	348	Moderately differentiated; Grade II	Right - origin of primary	IB	AJCC 6th ed derived from CS manual/coding instructions, v1.0	T2	N0	M0	Localized	35	100	0	0	3	3	0	1	0	30	Sentinel lymph node biopsy	None; diagnosed at autopsy	No radiation and/or cancer-directed surgery	Surgery performed	None/Unknown	No/Unknown	Alive or dead of other cause	Alive or dead due to cancer	0	Alive	None	Lobectomy/Bilobectomy	35 mm (3.5 cm)	Adenocarcinoma	Adenocarcinoma
65948190	Married (including common law)	White	Male	2007	C34.9-Lung, NOS	349	Unknown	Left - origin of primary	IIIB	AJCC 6th ed derived from CS manual/coding instructions, v1.0	T4	N0	M0	Distant	999	720	0	0	0	0	0	0	98	0	None	None; diagnosed at autopsy	No radiation and/or cancer-directed surgery	Not recommended	None/Unknown	No/Unknown	Alive or dead of other cause	Dead (attributable to causes other than this cancer dx)	0	Dead	None	No Surgery Of Primary Site	Unknown	Adenocarcinoma	Adenocarcinoma
67043794	Married (including common law)	White	Male	2007	C34.1-Upper lobe, lung	341	Unknown	Right - origin of primary	IV	AJCC 6th ed derived from CS manual/coding instructions, v1.0	T4	N2	M1	Distant	20	720	200	40	1	0	0	0	98	0	None	None; diagnosed at autopsy	No radiation and/or cancer-directed surgery	Not recommended	None/Unknown	No/Unknown	Alive or dead of other cause	Alive or dead due to cancer	0	Alive	None	No Surgery Of Primary Site	20 mm (2.0 cm)	Adenocarcinoma	Adenocarcinoma
67044344	Married (including common law)	White	Male	2007	C34.3-Lower lobe, lung	343	Unknown	Right - origin of primary	IV	AJCC 6th ed derived from CS manual/coding instructions, v1.0	T4	N2	M1	Distant	999	700	200	40	1	0	0	0	98	0	None	None; diagnosed at autopsy	No radiation and/or cancer-directed surgery	Not recommended	None/Unknown	No/Unknown	Alive or dead of other cause	Dead (attributable to causes other than this cancer dx)	0	Dead	None	No Surgery Of Primary Site	Unknown	Adenocarcinoma	Adenocarcinoma
67048268	Married (including common law)	Other (American Indian/AK Native, Asian/Pacific Islander)	Male	2007	C34.9-Lung, NOS	349	Poorly differentiated; Grade III	Paired site, but no information concerning laterality	UNK Stage	AJCC 6th ed derived from CS manual/coding instructions, v1.0	T4	NX	MX	Distant	999	720	999	99	1	0	0	0	98	0	None	None; diagnosed at autopsy	No radiation and/or cancer-directed surgery	Not recommended	None/Unknown	No/Unknown	Alive or dead of other cause	Dead (attributable to causes other than this cancer dx)	0	Dead	None	No Surgery Of Primary Site	Unknown	Adenocarcinoma	Adenocarcinoma
67049441	Married (including common law)	White	Male	2007	C34.9-Lung, NOS	349	Unknown	Paired site, but no information concerning laterality	IV	AJCC 6th ed derived from CS manual/coding instructions, v1.0	T4	N0	M1	Distant	999	720	0	30	0	0	3	0	98	0	None	None; diagnosed at autopsy	No radiation and/or cancer-directed surgery	Not recommended	None/Unknown	No/Unknown	Alive or dead of other cause	Dead (attributable to causes other than this cancer dx)	0	Dead	None	No Surgery Of Primary Site	Unknown	Adenocarcinoma	Adenocarcinoma
67049722	Married (including common law)	White	Male	2007	C34.9-Lung, NOS	349	Unknown	Right - origin of primary	IV	AJCC 6th ed derived from CS manual/coding instructions, v1.0	T4	N0	M1	Distant	999	720	0	23	0	0	0	0	98	0	None	None; diagnosed at autopsy	No radiation and/or cancer-directed surgery	Not recommended	None/Unknown	No/Unknown	Alive or dead of other cause	Alive or dead due to cancer	0	Alive	None	No Surgery Of Primary Site	Unknown	Adenocarcinoma	Adenocarcinoma
67066737	Widowed	Other (American Indian/AK Native, Asian/Pacific Islander)	Male	2007	C34.3-Lower lobe, lung	343	Unknown	Right - origin of primary	UNK Stage	AJCC 6th ed derived from CS manual/coding instructions, v1.0	T4	N2	MX	Distant	25	790	200	99	0	0	0	0	98	0	None	None; diagnosed at autopsy	No radiation and/or cancer-directed surgery	Not recommended	None/Unknown	No/Unknown	Alive or dead of other cause	Dead (attributable to causes other than this cancer dx)	0	Dead	None	No Surgery Of Primary Site	25 mm (2.5 cm)	Adenocarcinoma	Adenocarcinoma
67066964	Divorced	White	Male	2007	C34.9-Lung, NOS	349	Unknown	Paired site, but no information concerning laterality	UNK Stage	AJCC 6th ed derived from CS manual/coding instructions, v1.0	T2	N0	MX	Regional	999	400	0	99	1	0	0	0	98	0	None	None; diagnosed at autopsy	No radiation and/or cancer-directed surgery	Not recommended	None/Unknown	No/Unknown	Alive or dead of other cause	Dead (attributable to causes other than this cancer dx)	0	Dead	None	No Surgery Of Primary Site	Unknown	Adenocarcinoma	Adenocarcinoma
67072899	Single (never married)	White	Male	2007	C34.1-Upper lobe, lung	341	Well differentiated; Grade I	Right - origin of primary	IA	AJCC 6th ed derived from CS manual/coding instructions, v1.0	T1	N0	M0	Localized	10	100	0	0	3	0	0	0	98	21	None	None; diagnosed at autopsy	No radiation and/or cancer-directed surgery	Surgery performed	None/Unknown	No/Unknown	Alive or dead of other cause	Dead (attributable to causes other than this cancer dx)	0	Dead	None	Partial/Wedge/Segmental Resec., Lingulectomy, Partial Lobectomy, Sleeve Resec.	10 mm (1.0 cm)	Adenocarcinoma	Adenocarcinoma
67078549	Married (including common law)	White	Male	2007	C34.9-Lung, NOS	349	Unknown	Bilateral, single primary	IV	AJCC 6th ed derived from CS manual/coding instructions, v1.0	T4	N0	M1	Distant	999	720	0	23	0	0	0	0	98	0	None	None; diagnosed at autopsy	No radiation and/or cancer-directed surgery	Not recommended	None/Unknown	No/Unknown	Alive or dead of other cause	Dead (attributable to causes other than this cancer dx)	0	Dead	None	No Surgery Of Primary Site	Unknown	Adenocarcinoma	Adenocarcinoma
67107222	Divorced	White	Male	2007	C34.9-Lung, NOS	349	Unknown	Right - origin of primary	IV	AJCC 6th ed derived from CS manual/coding instructions, v1.0	T4	N2	M1	Distant	999	720	200	23	0	0	0	0	98	0	None	None; diagnosed at autopsy	No radiation and/or cancer-directed surgery	Not recommended, contraindicated due to other cond; autopsy only (1973-2002)	None/Unknown	No/Unknown	Alive or dead of other cause	Dead (attributable to causes other than this cancer dx)	0	Dead	None	No Surgery Of Primary Site	Unknown	Adenocarcinoma	Adenocarcinoma
67221753	Married (including common law)	White	Male	2007	C34.1-Upper lobe, lung	341	Unknown	Left - origin of primary	IV	AJCC 6th ed derived from CS manual/coding instructions, v1.0	T4	NX	M1	Distant	30	720	999	50	0	0	0	0	98	0	None	None; diagnosed at autopsy	No radiation and/or cancer-directed surgery	Recommended but not performed, unknown reason	None/Unknown	No/Unknown	Alive or dead of other cause	Dead (attributable to causes other than this cancer dx)	0	Dead	None	No Surgery Of Primary Site	30 mm (3.0 cm)	Adenocarcinoma	Adenocarcinoma
67239938	Married (including common law)	White	Male	2007	C34.9-Lung, NOS	349	Unknown	Paired site, but no information concerning laterality	IIIA	AJCC 6th ed derived from CS manual/coding instructions, v1.0	TX	N2	M0	Regional	999	999	200	0	0	0	0	0	98	0	None	None; diagnosed at autopsy	No radiation and/or cancer-directed surgery	Not recommended	None/Unknown	No/Unknown	Alive or dead of other cause	Dead (attributable to causes other than this cancer dx)	0	Dead	None	No Surgery Of Primary Site	Unknown	Adenocarcinoma	Adenocarcinoma
76034114	Married (including common law)	Black	Female	2007	C34.1-Upper lobe, lung	341	Unknown	Right - origin of primary	IV	AJCC 6th ed derived from CS manual/coding instructions, v1.0	T4	N2	M1	Distant	60	700	200	23	1	0	0	0	98	0	None	None; diagnosed at autopsy	No radiation and/or cancer-directed surgery	Not recommended	None/Unknown	No/Unknown	Alive or dead of other cause	Dead (attributable to causes other than this cancer dx)	0	Dead	None	No Surgery Of Primary Site	60 mm (6.0 cm)	Adenocarcinoma	Adenocarcinoma
76039367	Married (including common law)	White	Female	2007	C34.9-Lung, NOS	349	Moderately differentiated; Grade II	Left - origin of primary	IV	AJCC 6th ed derived from CS manual/coding instructions, v1.0	TX	NX	M1	Distant	999	999	999	23	1	9	3	0	98	20	None	Unknown; death certificate only	No radiation and/or cancer-directed surgery	Surgery performed	None/Unknown	No/Unknown	Alive or dead of other cause	Dead (attributable to causes other than this cancer dx)	0	Dead	Unknown	Partial/Wedge/Segmental Resec., Lingulectomy, Partial Lobectomy, Sleeve Resec.	Unknown	Adenocarcinoma	Adenocarcinoma
76045503	Widowed	White	Male	2007	C34.9-Lung, NOS	349	Unknown	Bilateral, single primary	NA	AJCC 6th ed derived from CS manual/coding instructions, v1.0	NA	NA	NA	Distant	999	650	999	40	0	0	1	0	98	0	None	None; diagnosed at autopsy	No radiation and/or cancer-directed surgery	Not recommended	None/Unknown	No/Unknown	Alive or dead of other cause	Dead (attributable to causes other than this cancer dx)	0	Dead	None	No Surgery Of Primary Site	Unknown	Adenocarcinoma	Adenocarcinoma
76049233	Married (including common law)	White	Male	2007	C34.3-Lower lobe, lung	343	Unknown	Left - origin of primary	IV	AJCC 6th ed derived from CS manual/coding instructions, v1.0	T4	N3	M1	Distant	999	720	600	40	1	0	0	0	98	0	None	None; diagnosed at autopsy	No radiation and/or cancer-directed surgery	Not recommended	Beam radiation	No/Unknown	Alive or dead of other cause	Dead (attributable to causes other than this cancer dx)	0	Dead	None	No Surgery Of Primary Site	Unknown	Adenocarcinoma	Adenocarcinoma
76051549	Single (never married)	White	Male	2007	C34.3-Lower lobe, lung	343	Unknown	Right - origin of primary	IA	AJCC 6th ed derived from CS manual/coding instructions, v1.0	T1	N0	M0	Localized	20	100	0	0	0	0	0	0	98	0	None	None; diagnosed at autopsy	No radiation and/or cancer-directed surgery	Not recommended	None/Unknown	No/Unknown	Alive or dead of other cause	Dead (attributable to causes other than this cancer dx)	0	Dead	None	No Surgery Of Primary Site	20 mm (2.0 cm)	Adenocarcinoma	Adenocarcinoma
76057392	Unknown	White	Male	2007	C34.3-Lower lobe, lung	343	Unknown	Left - origin of primary	IIIB	AJCC 6th ed derived from CS manual/coding instructions, v1.0	T4	N2	M0	Distant	110	720	200	0	0	0	0	0	98	0	None	None; diagnosed at autopsy	No radiation and/or cancer-directed surgery	Not recommended	None/Unknown	No/Unknown	Alive or dead of other cause	Alive or dead due to cancer	0	Alive	None	No Surgery Of Primary Site	110 mm (11.0 cm)	Adenocarcinoma	Adenocarcinoma
78185298	Single (never married)	Black	Male	2007	C34.9-Lung, NOS	349	Unknown	Left - origin of primary	IIIB	AJCC 6th ed derived from CS manual/coding instructions, v1.0	T4	N0	M0	Distant	999	790	0	0	1	0	0	0	98	0	None	None; diagnosed at autopsy	No radiation and/or cancer-directed surgery	Not recommended	None/Unknown	No/Unknown	Alive or dead of other cause	Dead (attributable to causes other than this cancer dx)	0	Dead	None	No Surgery Of Primary Site	Unknown	Adenocarcinoma	Adenocarcinoma
79054797	Widowed	White	Female	2007	C34.8-Overlapping lesion of lung	348	Unknown	Right - origin of primary	UNK Stage	AJCC 6th ed derived from CS manual/coding instructions, v1.0	TX	NX	MX	Unknown/unstaged	999	999	999	99	9	0	9	0	98	0	None	None; diagnosed at autopsy	No radiation and/or cancer-directed surgery	Not recommended	None/Unknown	No/Unknown	Alive or dead of other cause	Dead (attributable to causes other than this cancer dx)	0	Dead	None	No Surgery Of Primary Site	Unknown	Adenocarcinoma	Adenocarcinoma
79115373	Married (including common law)	White	Female	2007	C34.9-Lung, NOS	349	Unknown	Right - origin of primary	IIIB	AJCC 6th ed derived from CS manual/coding instructions, v1.0	T4	N0	M0	Distant	999	720	0	0	1	0	0	0	98	0	None	None; diagnosed at autopsy	No radiation and/or cancer-directed surgery	Not recommended	None/Unknown	No/Unknown	Alive or dead of other cause	Dead (attributable to causes other than this cancer dx)	0	Dead	None	No Surgery Of Primary Site	Unknown	Adenocarcinoma	Adenocarcinoma
80031973	Married (including common law)	White	Female	2007	C34.3-Lower lobe, lung	343	Moderately differentiated; Grade II	Left - origin of primary	UNK Stage	AJCC 6th ed derived from CS manual/coding instructions, v1.0	TX	NX	MX	Unknown/unstaged	40	999	999	99	1	9	9	0	98	0	None	None; diagnosed at autopsy	No radiation and/or cancer-directed surgery	Not recommended	None/Unknown	No/Unknown	Alive or dead of other cause	Dead (attributable to causes other than this cancer dx)	0	Dead	None	No Surgery Of Primary Site	40 mm (4.0 cm)	Adenocarcinoma	Adenocarcinoma
80033539	Married (including common law)	White	Male	2007	C34.9-Lung, NOS	349	Unknown	Right - origin of primary	IIIB	AJCC 6th ed derived from CS manual/coding instructions, v1.0	T4	N0	M0	Distant	999	790	0	0	0	0	0	0	98	0	None	None; diagnosed at autopsy	No radiation and/or cancer-directed surgery	Not recommended	None/Unknown	No/Unknown	Alive or dead of other cause	Dead (attributable to causes other than this cancer dx)	0	Dead	None	No Surgery Of Primary Site	Unknown	Adenocarcinoma	Adenocarcinoma
80080525	Married (including common law)	White	Male	2007	C34.1-Upper lobe, lung	341	Poorly differentiated; Grade III	Left - origin of primary	UNK Stage	AJCC 6th ed derived from CS manual/coding instructions, v1.0	TX	NX	MX	Unknown/unstaged	50	999	999	99	1	9	9	0	98	0	None	None; diagnosed at autopsy	No radiation and/or cancer-directed surgery	Not recommended	None/Unknown	Yes	Alive or dead of other cause	Alive or dead due to cancer	0	Alive	None	No Surgery Of Primary Site	50 mm (5.0 cm)	Adenocarcinoma	Adenocarcinoma
80080585	Divorced	Black	Female	2007	C34.2-Middle lobe, lung	342	Poorly differentiated; Grade III	Right - origin of primary	IV	AJCC 6th ed derived from CS manual/coding instructions, v1.0	T1	N2	M1	Distant	15	300	200	23	0	3	0	1	1	0	1 to 3 regional lymph nodes removed	None; diagnosed at autopsy	No radiation and/or cancer-directed surgery	Not recommended, contraindicated due to other cond; autopsy only (1973-2002)	None/Unknown	No/Unknown	Alive or dead of other cause	Dead (attributable to causes other than this cancer dx)	0	Dead	None	No Surgery Of Primary Site	15 mm (1.5 cm)	Adenocarcinoma	Adenocarcinoma
91491464	Married (including common law)	Black	Male	2007	C34.3-Lower lobe, lung	343	Poorly differentiated; Grade III	Right - origin of primary	IV	AJCC 6th ed derived from CS manual/coding instructions, v1.0	T4	N3	M1	Distant	68	720	600	50	0	0	3	0	98	0	None	None; diagnosed at autopsy	No radiation and/or cancer-directed surgery	Not recommended, contraindicated due to other cond; autopsy only (1973-2002)	None/Unknown	No/Unknown	Alive or dead of other cause	Dead (attributable to causes other than this cancer dx)	0	Dead	None	No Surgery Of Primary Site	68 mm (6.8 cm)	Adenocarcinoma	Adenocarcinoma
91494245	Married (including common law)	White	Female	2007	C34.1-Upper lobe, lung	341	Unknown	Left - origin of primary	IV	AJCC 6th ed derived from CS manual/coding instructions, v1.0	T4	N0	M1	Distant	30	720	0	23	1	0	0	0	98	0	None	None; diagnosed at autopsy	No radiation and/or cancer-directed surgery	Not recommended, contraindicated due to other cond; autopsy only (1973-2002)	None/Unknown	No/Unknown	Alive or dead of other cause	Dead (attributable to causes other than this cancer dx)	0	Dead	None	No Surgery Of Primary Site	30 mm (3.0 cm)	Adenocarcinoma	Adenocarcinoma
91501164	Widowed	White	Female	2007	C34.9-Lung, NOS	349	Unknown	Left - origin of primary	UNK Stage	AJCC 6th ed derived from CS manual/coding instructions, v1.0	T4	NX	MX	Distant	999	720	999	99	1	9	9	0	98	0	None	None; diagnosed at autopsy	No radiation and/or cancer-directed surgery	Not recommended	None/Unknown	No/Unknown	Alive or dead of other cause	Dead (attributable to causes other than this cancer dx)	0	Dead	None	No Surgery Of Primary Site	Unknown	Adenocarcinoma	Adenocarcinoma
91505428	Married (including common law)	White	Male	2007	C34.9-Lung, NOS	349	Unknown	Right - origin of primary	UNK Stage	AJCC 6th ed derived from CS manual/coding instructions, v1.0	TX	NX	MX	Unknown/unstaged	999	999	999	99	1	0	0	0	98	0	None	None; diagnosed at autopsy	No radiation and/or cancer-directed surgery	Not recommended	None/Unknown	No/Unknown	Alive or dead of other cause	Dead (attributable to causes other than this cancer dx)	0	Dead	None	No Surgery Of Primary Site	Unknown	Adenocarcinoma	Adenocarcinoma
91507841	Divorced	White	Female	2007	C34.3-Lower lobe, lung	343	Well differentiated; Grade I	Right - origin of primary	IA	AJCC 6th ed derived from CS manual/coding instructions, v1.0	T1	N0	M0	Localized	9	100	0	0	3	0	0	0	98	21	None	None; diagnosed at autopsy	No radiation and/or cancer-directed surgery	Surgery performed	None/Unknown	No/Unknown	Alive or dead of other cause	Dead (attributable to causes other than this cancer dx)	0	Dead	None	Partial/Wedge/Segmental Resec., Lingulectomy, Partial Lobectomy, Sleeve Resec.	9 mm (0.9 cm)	Adenocarcinoma	Adenocarcinoma
91510894	Married (including common law)	White	Male	2007	C34.9-Lung, NOS	349	Poorly differentiated; Grade III	Only one side - side unspecified	IIIB	AJCC 6th ed derived from CS manual/coding instructions, v1.0	T4	N0	M0	Distant	999	720	0	0	1	0	0	0	98	0	None	None; diagnosed at autopsy	No radiation and/or cancer-directed surgery	Not performed, patient died prior to recommended surgery	None/Unknown	No/Unknown	Alive or dead of other cause	Dead (attributable to causes other than this cancer dx)	0	Dead	None	No Surgery Of Primary Site	Unknown	Adenocarcinoma	Adenocarcinoma
91511413	Widowed	White	Female	2007	C34.3-Lower lobe, lung	343	Poorly differentiated; Grade III	Left - origin of primary	IIIB	AJCC 6th ed derived from CS manual/coding instructions, v1.0	T4	N2	M0	Regional	999	650	200	0	1	0	0	0	98	0	None	None; diagnosed at autopsy	No radiation and/or cancer-directed surgery	Not recommended, contraindicated due to other cond; autopsy only (1973-2002)	None/Unknown	No/Unknown	Alive or dead of other cause	Dead (attributable to causes other than this cancer dx)	0	Dead	None	No Surgery Of Primary Site	Unknown	Adenocarcinoma	Adenocarcinoma
91518579	Married (including common law)	White	Female	2007	C34.9-Lung, NOS	349	Moderately differentiated; Grade II	Bilateral, single primary	IV	AJCC 6th ed derived from CS manual/coding instructions, v1.0	TX	NX	M1	Distant	999	999	999	40	1	0	0	0	98	0	None	None; diagnosed at autopsy	No radiation and/or cancer-directed surgery	Not recommended	None/Unknown	Yes	Alive or dead of other cause	Dead (attributable to causes other than this cancer dx)	0	Dead	None	No Surgery Of Primary Site	Unknown	Adenocarcinoma	Adenocarcinoma
91522627	Married (including common law)	White	Female	2007	C34.9-Lung, NOS	349	Unknown	Paired site, but no information concerning laterality	IV	AJCC 6th ed derived from CS manual/coding instructions, v1.0	T4	N3	M1	Distant	999	720	600	40	1	0	0	0	98	0	None	None; diagnosed at autopsy	No radiation and/or cancer-directed surgery	Not recommended	None/Unknown	No/Unknown	Alive or dead of other cause	Dead (attributable to causes other than this cancer dx)	0	Dead	None	No Surgery Of Primary Site	Unknown	Adenocarcinoma	Adenocarcinoma
91530120	Single (never married)	White	Male	2007	C34.9-Lung, NOS	349	Poorly differentiated; Grade III	Left - origin of primary	IV	AJCC 6th ed derived from CS manual/coding instructions, v1.0	T4	N1	M1	Distant	999	720	500	40	1	0	0	0	98	0	None	None; diagnosed at autopsy	No radiation and/or cancer-directed surgery	Not recommended	None/Unknown	No/Unknown	Alive or dead of other cause	Dead (attributable to causes other than this cancer dx)	0	Dead	None	No Surgery Of Primary Site	Unknown	Adenocarcinoma	Adenocarcinoma
91534609	Married (including common law)	White	Male	2007	C34.1-Upper lobe, lung	341	Moderately differentiated; Grade II	Left - origin of primary	IV	AJCC 6th ed derived from CS manual/coding instructions, v1.0	T4	N2	M1	Distant	999	700	200	40	0	0	0	0	98	0	None	None; diagnosed at autopsy	No radiation and/or cancer-directed surgery	Not recommended	Beam radiation	No/Unknown	Alive or dead of other cause	Alive or dead due to cancer	0	Alive	None	No Surgery Of Primary Site	Unknown	Adenocarcinoma	Adenocarcinoma
91544589	Married (including common law)	White	Male	2007	C34.1-Upper lobe, lung	341	Unknown	Right - origin of primary	IIIB	AJCC 6th ed derived from CS manual/coding instructions, v1.0	T4	N2	M0	Distant	999	720	200	0	1	0	0	0	98	0	None	None; diagnosed at autopsy	No radiation and/or cancer-directed surgery	Not recommended, contraindicated due to other cond; autopsy only (1973-2002)	None/Unknown	No/Unknown	Alive or dead of other cause	Dead (attributable to causes other than this cancer dx)	0	Dead	None	No Surgery Of Primary Site	Unknown	Adenocarcinoma	Adenocarcinoma
91561892	Widowed	White	Female	2007	C34.9-Lung, NOS	349	Unknown	Right - origin of primary	IIIB	AJCC 6th ed derived from CS manual/coding instructions, v1.0	T4	N0	M0	Distant	999	720	0	0	1	0	0	0	98	0	None	None; diagnosed at autopsy	No radiation and/or cancer-directed surgery	Not recommended	None/Unknown	No/Unknown	Alive or dead of other cause	Alive or dead due to cancer	0	Alive	None	No Surgery Of Primary Site	Unknown	Adenocarcinoma	Adenocarcinoma
91564850	Single (never married)	White	Female	2007	C34.3-Lower lobe, lung	343	Moderately differentiated; Grade II	Right - origin of primary	IV	AJCC 6th ed derived from CS manual/coding instructions, v1.0	T4	NX	M1	Distant	36	650	999	40	1	0	0	0	98	0	None	None; diagnosed at autopsy	No radiation and/or cancer-directed surgery	Not recommended	None/Unknown	No/Unknown	Alive or dead of other cause	Dead (attributable to causes other than this cancer dx)	0	Dead	None	No Surgery Of Primary Site	36 mm (3.6 cm)	Adenocarcinoma	Adenocarcinoma
91567824	Widowed	White	Male	2007	C34.1-Upper lobe, lung	341	Unknown	Left - origin of primary	IV	AJCC 6th ed derived from CS manual/coding instructions, v1.0	T2	N2	M1	Distant	36	300	200	50	0	0	3	0	98	0	None	None; diagnosed at autopsy	No radiation and/or cancer-directed surgery	Not recommended	None/Unknown	Yes	Alive or dead of other cause	Dead (attributable to causes other than this cancer dx)	0	Dead	None	No Surgery Of Primary Site	36 mm (3.6 cm)	Adenocarcinoma	Adenocarcinoma
91571566	Widowed	White	Female	2007	C34.9-Lung, NOS	349	Unknown	Right - origin of primary	OCCULT	AJCC 6th ed derived from CS manual/coding instructions, v1.0	TX	N0	M0	Localized	999	300	0	0	1	0	0	0	98	0	None	None; diagnosed at autopsy	No radiation and/or cancer-directed surgery	Not recommended	None/Unknown	No/Unknown	Alive or dead of other cause	Dead (attributable to causes other than this cancer dx)	0	Dead	None	No Surgery Of Primary Site	Unknown	Adenocarcinoma	Adenocarcinoma
91574431	Married (including common law)	White	Female	2007	C34.9-Lung, NOS	349	Unknown	Left - origin of primary	NA	AJCC 6th ed derived from CS manual/coding instructions, v1.0	NA	NA	NA	Localized	1	100	0	0	3	0	0	0	98	21	None	None; diagnosed at autopsy	No radiation and/or cancer-directed surgery	Surgery performed	None/Unknown	No/Unknown	Alive or dead of other cause	Dead (attributable to causes other than this cancer dx)	0	Dead	None	Partial/Wedge/Segmental Resec., Lingulectomy, Partial Lobectomy, Sleeve Resec.	Less than or equal to 3mm (0.3 cm)	Adenocarcinoma	Adenocarcinoma
91581583	Widowed	White	Male	2007	C34.1-Upper lobe, lung	341	Poorly differentiated; Grade III	Right - origin of primary	IIIB	AJCC 6th ed derived from CS manual/coding instructions, v1.0	T4	N1	M0	Regional	50	700	100	0	0	0	0	99	99	0	Unknown or not applicable	None; diagnosed at autopsy	No radiation and/or cancer-directed surgery	Not recommended	None/Unknown	No/Unknown	Alive or dead of other cause	Dead (attributable to causes other than this cancer dx)	0	Dead	None	No Surgery Of Primary Site	50 mm (5.0 cm)	Adenocarcinoma	Adenocarcinoma
91588210	Single (never married)	Black	Female	2007	C34.9-Lung, NOS	349	Unknown	Left - origin of primary	IV	AJCC 6th ed derived from CS manual/coding instructions, v1.0	TX	NX	M1	Distant	999	999	999	40	1	0	1	99	99	0	Unknown or not applicable	None; diagnosed at autopsy	No radiation and/or cancer-directed surgery	Recommended but not performed, unknown reason	None/Unknown	No/Unknown	Alive or dead of other cause	Dead (attributable to causes other than this cancer dx)	0	Dead	None	No Surgery Of Primary Site	Unknown	Adenocarcinoma	Adenocarcinoma
91589797	Married (including common law)	White	Male	2007	C34.1-Upper lobe, lung	341	Poorly differentiated; Grade III	Left - origin of primary	IIIA	AJCC 6th ed derived from CS manual/coding instructions, v1.0	T2	N2	M0	Regional	49	300	200	0	1	0	0	0	98	0	None	None; diagnosed at autopsy	No radiation and/or cancer-directed surgery	Not recommended	None/Unknown	No/Unknown	Alive or dead of other cause	Dead (attributable to causes other than this cancer dx)	0	Dead	None	No Surgery Of Primary Site	49 mm (4.9 cm)	Adenocarcinoma	Adenocarcinoma
92515562	Widowed	White	Female	2007	C34.1-Upper lobe, lung	341	Unknown	Left - origin of primary	IV	AJCC 6th ed derived from CS manual/coding instructions, v1.0	TX	N0	M1	Distant	36	999	0	35	0	0	0	0	98	0	None	None; diagnosed at autopsy	No radiation and/or cancer-directed surgery	Not performed, patient died prior to recommended surgery	None/Unknown	No/Unknown	Alive or dead of other cause	Dead (attributable to causes other than this cancer dx)	0	Dead	None	No Surgery Of Primary Site	36 mm (3.6 cm)	Adenocarcinoma	Adenocarcinoma
92517848	Married (including common law)	Unknown	Male	2007	C34.9-Lung, NOS	349	Unknown	Left - origin of primary	IV	AJCC 6th ed derived from CS manual/coding instructions, v1.0	T2	N2	M1	Distant	92	200	200	50	0	0	0	0	98	0	None	None; diagnosed at autopsy	No radiation and/or cancer-directed surgery	Not recommended	None/Unknown	No/Unknown	Alive or dead of other cause	Alive or dead due to cancer	0	Alive	None	No Surgery Of Primary Site	92 mm (9.2 cm)	Adenocarcinoma	Adenocarcinoma
92520319	Widowed	White	Female	2007	C34.1-Upper lobe, lung	341	Unknown	Right - origin of primary	UNK Stage	AJCC 6th ed derived from CS manual/coding instructions, v1.0	TX	NX	MX	Unknown/unstaged	999	999	999	99	9	9	9	0	98	0	None	None; diagnosed at autopsy	No radiation and/or cancer-directed surgery	Recommended but not performed, patient refused	None/Unknown	No/Unknown	Alive or dead of other cause	Dead (attributable to causes other than this cancer dx)	0	Dead	None	No Surgery Of Primary Site	Unknown	Adenocarcinoma	Adenocarcinoma
92563370	Married (including common law)	White	Male	2007	C34.3-Lower lobe, lung	343	Unknown	Left - origin of primary	IV	AJCC 6th ed derived from CS manual/coding instructions, v1.0	T2	N2	M1	Distant	50	100	200	40	1	3	3	2	2	0	1 to 3 regional lymph nodes removed	Non-primary surgical procedure to distant site	No radiation and/or cancer-directed surgery	Not recommended	None/Unknown	No/Unknown	Alive or dead of other cause	Dead (attributable to causes other than this cancer dx)	0	Dead	Surgery To Distant Site Or Nodes	No Surgery Of Primary Site	50 mm (5.0 cm)	Adenocarcinoma	Adenocarcinoma
94878316	Single (never married)	White	Female	2007	C34.8-Overlapping lesion of lung	348	Unknown	Right - origin of primary	NA	AJCC 6th ed derived from CS manual/coding instructions, v1.0	NA	NA	NA	Localized	20	110	0	0	3	3	0	13	0	25	4 or more regional lymph nodes removed	None; diagnosed at autopsy	No radiation and/or cancer-directed surgery	Surgery performed	None/Unknown	No/Unknown	Alive or dead of other cause	Alive or dead due to cancer	0	Alive	None	Partial/Wedge/Segmental Resec., Lingulectomy, Partial Lobectomy, Sleeve Resec.	20 mm (2.0 cm)	Adenocarcinoma	Adenocarcinoma
97122611	Divorced	White	Male	2007	C34.1-Upper lobe, lung	341	Poorly differentiated; Grade III	Left - origin of primary	IB	AJCC 6th ed derived from CS manual/coding instructions, v1.0	T2	N0	M0	Localized	50	100	0	0	1	0	0	0	98	0	None	None; diagnosed at autopsy	No radiation and/or cancer-directed surgery	Not recommended	None/Unknown	No/Unknown	Alive or dead of other cause	Dead (attributable to causes other than this cancer dx)	0	Dead	None	No Surgery Of Primary Site	50 mm (5.0 cm)	Adenocarcinoma	Adenocarcinoma
97124211	Married (including common law)	White	Male	2007	C34.9-Lung, NOS	349	Unknown	Right - origin of primary	IV	AJCC 6th ed derived from CS manual/coding instructions, v1.0	T4	N2	M1	Distant	999	720	200	30	1	0	0	0	98	0	None	None; diagnosed at autopsy	No radiation and/or cancer-directed surgery	Not recommended	None/Unknown	No/Unknown	Alive or dead of other cause	Dead (attributable to causes other than this cancer dx)	0	Dead	None	No Surgery Of Primary Site	Unknown	Adenocarcinoma	Adenocarcinoma
97141960	Widowed	White	Female	2007	C34.3-Lower lobe, lung	343	Unknown	Left - origin of primary	IIIA	AJCC 6th ed derived from CS manual/coding instructions, v1.0	TX	N2	M0	Regional	996	980	200	0	1	0	0	95	95	0	None	None; diagnosed at autopsy	No radiation and/or cancer-directed surgery	Not recommended	None/Unknown	No/Unknown	Alive or dead of other cause	Dead (attributable to causes other than this cancer dx)	0	Dead	None	No Surgery Of Primary Site	Malignant cells in brochopulmonary secretions	Adenocarcinoma	Adenocarcinoma
97163289	Married (including common law)	White	Male	2007	C34.1-Upper lobe, lung	341	Poorly differentiated; Grade III	Left - origin of primary	IIA	AJCC 6th ed derived from CS manual/coding instructions, v1.0	T1	N1	M0	Regional	30	100	100	0	3	3	9	23	1	33	4 or more regional lymph nodes removed	None; diagnosed at autopsy	No radiation and/or cancer-directed surgery	Surgery performed	None/Unknown	No/Unknown	Alive or dead of other cause	Dead (attributable to causes other than this cancer dx)	0	Dead	None	Lobectomy/Bilobectomy	30 mm (3.0 cm)	Adenocarcinoma	Adenocarcinoma
97167468	Married (including common law)	Black	Male	2007	C34.9-Lung, NOS	349	Unknown	Left - origin of primary	UNK Stage	AJCC 6th ed derived from CS manual/coding instructions, v1.0	T3	NX	MX	Distant	999	730	999	99	1	9	9	0	98	0	None	None; diagnosed at autopsy	No radiation and/or cancer-directed surgery	Not recommended	None/Unknown	No/Unknown	Alive or dead of other cause	Alive or dead due to cancer	0	Alive	None	No Surgery Of Primary Site	Unknown	Adenocarcinoma	Adenocarcinoma
5259202	Married (including common law)	White	Female	2008	C34.3-Lower lobe, lung	343	Unknown	Right - origin of primary	IIIA	AJCC 6th ed derived from CS manual/coding instructions, v1.0	T1	N2	M0	Regional	14	300	200	0	0	0	0	0	98	0	None	None; diagnosed at autopsy	No radiation and/or cancer-directed surgery	Not recommended	None/Unknown	No/Unknown	Alive or dead of other cause	Dead (attributable to causes other than this cancer dx)	0	Dead	None	No Surgery Of Primary Site	14 mm (1.4 cm)	Adenocarcinoma	Adenocarcinoma
5266148	Married (including common law)	White	Male	2008	C34.1-Upper lobe, lung	341	Unknown	Left - origin of primary	IV	AJCC 6th ed derived from CS manual/coding instructions, v1.0	T4	N2	M1	Distant	999	750	200	40	1	0	0	0	98	0	None	None; diagnosed at autopsy	No radiation and/or cancer-directed surgery	Not recommended	Beam radiation	No/Unknown	Alive or dead of other cause	Alive or dead due to cancer	0	Alive	None	No Surgery Of Primary Site	Unknown	Adenocarcinoma	Adenocarcinoma
5268612	Widowed	White	Female	2008	C34.3-Lower lobe, lung	343	Unknown	Right - origin of primary	IIIB	AJCC 6th ed derived from CS manual/coding instructions, v1.0	T4	N0	M0	Distant	999	720	0	0	1	0	0	0	98	0	None	None; diagnosed at autopsy	No radiation and/or cancer-directed surgery	Not recommended	None/Unknown	No/Unknown	Alive or dead of other cause	Dead (attributable to causes other than this cancer dx)	0	Dead	None	No Surgery Of Primary Site	Unknown	Adenocarcinoma	Adenocarcinoma
5273675	Married (including common law)	White	Male	2008	C34.1-Upper lobe, lung	341	Unknown	Right - origin of primary	OCCULT	AJCC 6th ed derived from CS manual/coding instructions, v1.0	TX	N0	M0	Localized	999	300	0	0	0	0	0	0	98	0	None	None; diagnosed at autopsy	No radiation and/or cancer-directed surgery	Not recommended	None/Unknown	No/Unknown	Alive or dead of other cause	Dead (attributable to causes other than this cancer dx)	0	Dead	None	No Surgery Of Primary Site	Unknown	Adenocarcinoma	Adenocarcinoma
5279589	Single (never married)	White	Male	2008	C34.3-Lower lobe, lung	343	Unknown	Right - origin of primary	IIIB	AJCC 6th ed derived from CS manual/coding instructions, v1.0	T4	N0	M0	Distant	999	720	0	0	1	0	0	0	98	0	None	None; diagnosed at autopsy	No radiation and/or cancer-directed surgery	Not recommended	None/Unknown	No/Unknown	Alive or dead of other cause	Dead (attributable to causes other than this cancer dx)	0	Dead	None	No Surgery Of Primary Site	Unknown	Adenocarcinoma	Adenocarcinoma
5282395	Widowed	White	Female	2008	C34.9-Lung, NOS	349	Unknown	Right - origin of primary	UNK Stage	AJCC 6th ed derived from CS manual/coding instructions, v1.0	T4	NX	MX	Distant	999	720	999	99	1	0	0	0	98	0	None	None; diagnosed at autopsy	No radiation and/or cancer-directed surgery	Not recommended	None/Unknown	No/Unknown	Alive or dead of other cause	Dead (attributable to causes other than this cancer dx)	0	Dead	None	No Surgery Of Primary Site	Unknown	Adenocarcinoma	Adenocarcinoma
5294437	Single (never married)	Black	Female	2008	C34.1-Upper lobe, lung	341	Unknown	Right - origin of primary	IA	AJCC 6th ed derived from CS manual/coding instructions, v1.0	T1	N0	M0	Localized	26	100	0	0	0	0	0	0	98	0	None	None; diagnosed at autopsy	No radiation and/or cancer-directed surgery	Not recommended	None/Unknown	No/Unknown	Alive or dead of other cause	Dead (attributable to causes other than this cancer dx)	0	Dead	None	No Surgery Of Primary Site	26 mm (2.6 cm)	Adenocarcinoma	Adenocarcinoma
5295276	Widowed	White	Female	2008	C34.0-Main bronchus	340	Poorly differentiated; Grade III	Left - origin of primary	IV	AJCC 6th ed derived from CS manual/coding instructions, v1.0	T4	N3	M1	Distant	53	700	600	40	0	0	0	0	98	0	None	None; diagnosed at autopsy	No radiation and/or cancer-directed surgery	Not recommended	Beam radiation	Yes	Alive or dead of other cause	Dead (attributable to causes other than this cancer dx)	0	Dead	None	No Surgery Of Primary Site	53 mm (5.3 cm)	Adenocarcinoma	Adenocarcinoma
5295706	Married (including common law)	Black	Female	2008	C34.9-Lung, NOS	349	Unknown	Right - origin of primary	IV	AJCC 6th ed derived from CS manual/coding instructions, v1.0	T4	N3	M1	Distant	999	760	600	40	1	0	0	0	98	0	None	None; diagnosed at autopsy	No radiation and/or cancer-directed surgery	Not recommended	None/Unknown	Yes	Alive or dead of other cause	Alive or dead due to cancer	0	Alive	None	No Surgery Of Primary Site	Unknown	Adenocarcinoma	Adenocarcinoma
5348907	Single (never married)	White	Male	2008	C34.1-Upper lobe, lung	341	Moderately differentiated; Grade II	Right - origin of primary	IA	AJCC 6th ed derived from CS manual/coding instructions, v1.0	T1	N0	M0	Localized	22	100	0	0	1	0	0	0	98	0	None	None; diagnosed at autopsy	No radiation and/or cancer-directed surgery	Not recommended	None/Unknown	No/Unknown	Alive or dead of other cause	Dead (attributable to causes other than this cancer dx)	0	Dead	None	No Surgery Of Primary Site	22 mm (2.2 cm)	Adenocarcinoma	Adenocarcinoma
11164831	Divorced	White	Male	2008	C34.9-Lung, NOS	349	Unknown	Paired site, but no information concerning laterality	UNK Stage	AJCC 6th ed derived from CS manual/coding instructions, v1.0	T4	NX	MX	Distant	999	720	999	99	0	9	9	99	99	0	None	None; diagnosed at autopsy	No radiation and/or cancer-directed surgery	Not recommended	None/Unknown	No/Unknown	Alive or dead of other cause	Dead (attributable to causes other than this cancer dx)	0	Dead	None	No Surgery Of Primary Site	Unknown	Adenocarcinoma	Adenocarcinoma
11165179	Married (including common law)	White	Male	2008	C34.3-Lower lobe, lung	343	Unknown	Right - origin of primary	UNK Stage	AJCC 6th ed derived from CS manual/coding instructions, v1.0	T4	NX	MX	Distant	999	720	999	99	1	0	0	0	98	0	None	None; diagnosed at autopsy	No radiation and/or cancer-directed surgery	Recommended but not performed, unknown reason	None/Unknown	No/Unknown	Alive or dead of other cause	Dead (attributable to causes other than this cancer dx)	0	Dead	None	No Surgery Of Primary Site	Unknown	Adenocarcinoma	Adenocarcinoma
11171223	Married (including common law)	White	Male	2008	C34.1-Upper lobe, lung	341	Unknown	Right - origin of primary	IIIB	AJCC 6th ed derived from CS manual/coding instructions, v1.0	T4	N0	M0	Distant	5	720	0	0	3	0	1	0	98	21	None	None; diagnosed at autopsy	No radiation and/or cancer-directed surgery	Surgery performed	None/Unknown	No/Unknown	Alive or dead of other cause	Dead (attributable to causes other than this cancer dx)	0	Dead	None	Partial/Wedge/Segmental Resec., Lingulectomy, Partial Lobectomy, Sleeve Resec.	5 mm (0.5 cm)	Adenocarcinoma	Adenocarcinoma
11177649	Single (never married)	White	Male	2008	C34.1-Upper lobe, lung	341	Unknown	Left - origin of primary	IV	AJCC 6th ed derived from CS manual/coding instructions, v1.0	T0	NX	M1	Distant	0	950	999	40	0	0	1	0	98	0	None	None; diagnosed at autopsy	No radiation and/or cancer-directed surgery	Not recommended	None/Unknown	No/Unknown	Alive or dead of other cause	Dead (attributable to causes other than this cancer dx)	0	Dead	None	No Surgery Of Primary Site	No primary tumor found	Adenocarcinoma	Adenocarcinoma
11179315	Widowed	White	Female	2008	C34.0-Main bronchus	340	Unknown	Left - origin of primary	IV	AJCC 6th ed derived from CS manual/coding instructions, v1.0	T4	N2	M1	Distant	60	700	200	50	0	0	0	0	98	0	None	None; diagnosed at autopsy	No radiation and/or cancer-directed surgery	Not recommended	None/Unknown	No/Unknown	Alive or dead of other cause	Dead (attributable to causes other than this cancer dx)	0	Dead	None	No Surgery Of Primary Site	60 mm (6.0 cm)	Adenocarcinoma	Adenocarcinoma
11181793	Divorced	White	Female	2008	C34.1-Upper lobe, lung	341	Unknown	Right - origin of primary	IV	AJCC 6th ed derived from CS manual/coding instructions, v1.0	TX	N3	M1	Distant	29	999	600	40	1	0	0	0	98	0	None	None; diagnosed at autopsy	No radiation and/or cancer-directed surgery	Not recommended	None/Unknown	No/Unknown	Alive or dead of other cause	Dead (attributable to causes other than this cancer dx)	0	Dead	None	No Surgery Of Primary Site	29 mm (2.9 cm)	Adenocarcinoma	Adenocarcinoma
11187351	Married (including common law)	White	Male	2008	C34.9-Lung, NOS	349	Unknown	Right - origin of primary	IIIB	AJCC 6th ed derived from CS manual/coding instructions, v1.0	T4	N0	M0	Distant	999	720	0	0	1	0	0	0	98	0	None	None; diagnosed at autopsy	No radiation and/or cancer-directed surgery	Not recommended	None/Unknown	No/Unknown	Alive or dead of other cause	Dead (attributable to causes other than this cancer dx)	0	Dead	None	No Surgery Of Primary Site	Unknown	Adenocarcinoma	Adenocarcinoma
11190985	Widowed	White	Female	2008	C34.9-Lung, NOS	349	Unknown	Right - origin of primary	UNK Stage	AJCC 6th ed derived from CS manual/coding instructions, v1.0	TX	NX	MX	Unknown/unstaged	27	999	999	99	1	9	9	0	98	0	None	None; diagnosed at autopsy	No radiation and/or cancer-directed surgery	Not recommended	None/Unknown	No/Unknown	Alive or dead of other cause	Dead (attributable to causes other than this cancer dx)	0	Dead	None	No Surgery Of Primary Site	27 mm (2.7 cm)	Adenocarcinoma	Adenocarcinoma
18526564	Married (including common law)	White	Male	2008	C34.1-Upper lobe, lung	341	Poorly differentiated; Grade III	Left - origin of primary	IV	AJCC 6th ed derived from CS manual/coding instructions, v1.0	T4	N2	M1	Distant	999	650	200	35	1	0	3	0	98	0	None	None; diagnosed at autopsy	No radiation and/or cancer-directed surgery	Not recommended	None/Unknown	No/Unknown	Alive or dead of other cause	Dead (attributable to causes other than this cancer dx)	0	Dead	None	No Surgery Of Primary Site	Unknown	Adenocarcinoma	Adenocarcinoma
18534862	Married (including common law)	White	Female	2008	C34.9-Lung, NOS	349	Unknown	Right - origin of primary	IIIB	AJCC 6th ed derived from CS manual/coding instructions, v1.0	T4	N2	M0	Distant	999	720	200	0	0	0	0	0	98	0	None	None; diagnosed at autopsy	No radiation and/or cancer-directed surgery	Not recommended	None/Unknown	No/Unknown	Alive or dead of other cause	Dead (attributable to causes other than this cancer dx)	0	Dead	None	No Surgery Of Primary Site	Unknown	Adenocarcinoma	Adenocarcinoma
18536064	Widowed	White	Female	2008	C34.9-Lung, NOS	349	Unknown	Paired site, but no information concerning laterality	UNK Stage	AJCC 6th ed derived from CS manual/coding instructions, v1.0	TX	NX	MX	Unknown/unstaged	999	999	999	99	9	9	9	99	99	0	None	None; diagnosed at autopsy	No radiation and/or cancer-directed surgery	Not recommended	None/Unknown	No/Unknown	Alive or dead of other cause	Dead (attributable to causes other than this cancer dx)	0	Dead	None	No Surgery Of Primary Site	Unknown	Adenocarcinoma	Adenocarcinoma
18540980	Single (never married)	Black	Female	2008	C34.3-Lower lobe, lung	343	Unknown	Left - origin of primary	IIIB	AJCC 6th ed derived from CS manual/coding instructions, v1.0	T4	N2	M0	Distant	32	720	200	0	0	0	0	0	98	0	None	None; diagnosed at autopsy	No radiation and/or cancer-directed surgery	Not recommended	None/Unknown	No/Unknown	Alive or dead of other cause	Dead (attributable to causes other than this cancer dx)	0	Dead	None	No Surgery Of Primary Site	32 mm (3.2 cm)	Adenocarcinoma	Adenocarcinoma
18545865	Widowed	White	Female	2008	C34.1-Upper lobe, lung	341	Unknown	Right - origin of primary	UNK Stage	AJCC 6th ed derived from CS manual/coding instructions, v1.0	T4	N0	MX	Distant	999	720	0	99	0	0	0	0	98	0	None	None; diagnosed at autopsy	No radiation and/or cancer-directed surgery	Not recommended	None/Unknown	No/Unknown	Alive or dead of other cause	Dead (attributable to causes other than this cancer dx)	0	Dead	None	No Surgery Of Primary Site	Unknown	Adenocarcinoma	Adenocarcinoma
18546986	Divorced	White	Female	2008	C34.1-Upper lobe, lung	341	Unknown	Left - origin of primary	IIIA	AJCC 6th ed derived from CS manual/coding instructions, v1.0	T1	N2	M0	Regional	17	100	200	0	0	0	0	0	98	0	None	None; diagnosed at autopsy	No radiation and/or cancer-directed surgery	Not recommended	None/Unknown	No/Unknown	Alive or dead of other cause	Dead (attributable to causes other than this cancer dx)	0	Dead	None	No Surgery Of Primary Site	17 mm (1.7 cm)	Adenocarcinoma	Adenocarcinoma
18548240	Unknown	White	Female	2008	C34.3-Lower lobe, lung	343	Well differentiated; Grade I	Left - origin of primary	IA	AJCC 6th ed derived from CS manual/coding instructions, v1.0	T1	N0	M0	Localized	30	100	0	0	0	0	0	0	98	0	None	None; diagnosed at autopsy	No radiation and/or cancer-directed surgery	Not recommended	None/Unknown	No/Unknown	Alive or dead of other cause	Alive or dead due to cancer	0	Alive	None	No Surgery Of Primary Site	30 mm (3.0 cm)	Adenocarcinoma	Adenocarcinoma
18550531	Married (including common law)	Black	Female	2008	C34.1-Upper lobe, lung	341	Unknown	Right - origin of primary	UNK Stage	AJCC 6th ed derived from CS manual/coding instructions, v1.0	T4	N2	MX	Distant	999	790	200	99	1	0	9	0	98	0	None	None; diagnosed at autopsy	No radiation and/or cancer-directed surgery	Not recommended	None/Unknown	No/Unknown	Alive or dead of other cause	Dead (attributable to causes other than this cancer dx)	0	Dead	None	No Surgery Of Primary Site	Unknown	Adenocarcinoma	Adenocarcinoma
18551068	Widowed	White	Female	2008	C34.9-Lung, NOS	349	Unknown	Right - origin of primary	IIIB	AJCC 6th ed derived from CS manual/coding instructions, v1.0	T4	N0	M0	Distant	999	720	0	0	1	0	0	0	98	0	None	None; diagnosed at autopsy	No radiation and/or cancer-directed surgery	Not recommended	None/Unknown	No/Unknown	Alive or dead of other cause	Dead (attributable to causes other than this cancer dx)	0	Dead	None	No Surgery Of Primary Site	Unknown	Adenocarcinoma	Adenocarcinoma
18560068	Widowed	White	Female	2008	C34.1-Upper lobe, lung	341	Unknown	Left - origin of primary	IV	AJCC 6th ed derived from CS manual/coding instructions, v1.0	T4	N0	M1	Distant	999	720	0	35	3	0	3	0	98	21	None	None; diagnosed at autopsy	No radiation and/or cancer-directed surgery	Surgery performed	None/Unknown	No/Unknown	Alive or dead of other cause	Dead (attributable to causes other than this cancer dx)	0	Dead	None	Partial/Wedge/Segmental Resec., Lingulectomy, Partial Lobectomy, Sleeve Resec.	Unknown	Adenocarcinoma	Adenocarcinoma
18565005	Unknown	White	Male	2008	C34.1-Upper lobe, lung	341	Well differentiated; Grade I	Right - origin of primary	IV	AJCC 6th ed derived from CS manual/coding instructions, v1.0	T4	N0	M1	Distant	19	790	0	40	1	0	0	0	98	0	None	None; diagnosed at autopsy	No radiation and/or cancer-directed surgery	Not recommended	None/Unknown	No/Unknown	Alive or dead of other cause	Dead (attributable to causes other than this cancer dx)	0	Dead	None	No Surgery Of Primary Site	19 mm (1.9 cm)	Adenocarcinoma	Adenocarcinoma
18565655	Married (including common law)	White	Male	2008	C34.1-Upper lobe, lung	341	Unknown	Left - origin of primary	IV	AJCC 6th ed derived from CS manual/coding instructions, v1.0	T4	N3	M1	Distant	39	650	600	23	0	1	0	95	95	0	Biopsy or aspiration of regional lymph node, NOS	None; diagnosed at autopsy	No radiation and/or cancer-directed surgery	Not recommended	None/Unknown	No/Unknown	Alive or dead of other cause	Alive or dead due to cancer	0	Alive	None	No Surgery Of Primary Site	39 mm (3.9 cm)	Adenocarcinoma	Adenocarcinoma
18573566	Married (including common law)	White	Male	2008	C34.2-Middle lobe, lung	342	Poorly differentiated; Grade III	Right - origin of primary	IV	AJCC 6th ed derived from CS manual/coding instructions, v1.0	T4	N2	M1	Distant	3	720	200	23	1	0	0	0	98	0	None	None; diagnosed at autopsy	No radiation and/or cancer-directed surgery	Not recommended	None/Unknown	No/Unknown	Alive or dead of other cause	Dead (attributable to causes other than this cancer dx)	0	Dead	None	No Surgery Of Primary Site	Less than or equal to 3mm (0.3 cm)	Adenocarcinoma	Adenocarcinoma
22080885	Married (including common law)	Other (American Indian/AK Native, Asian/Pacific Islander)	Male	2008	C34.1-Upper lobe, lung	341	Poorly differentiated; Grade III	Left - origin of primary	IB	AJCC 6th ed derived from CS manual/coding instructions, v1.0	T2	N0	M0	Regional	18	450	0	0	3	3	0	98	0	30	Number of regional lymph nodes removed unknown	None; diagnosed at autopsy	No radiation and/or cancer-directed surgery	Surgery performed	None/Unknown	No/Unknown	Alive or dead of other cause	Dead (attributable to causes other than this cancer dx)	0	Dead	None	Lobectomy/Bilobectomy	18 mm (1.8 cm)	Adenocarcinoma	Adenocarcinoma
22087475	Single (never married)	White	Male	2008	C34.3-Lower lobe, lung	343	Moderately differentiated; Grade II	Left - origin of primary	IV	AJCC 6th ed derived from CS manual/coding instructions, v1.0	T2	N0	M1	Distant	50	100	0	40	1	0	0	0	98	0	None	None; diagnosed at autopsy	No radiation and/or cancer-directed surgery	Not recommended	None/Unknown	No/Unknown	Alive or dead of other cause	Dead (attributable to causes other than this cancer dx)	0	Dead	None	No Surgery Of Primary Site	50 mm (5.0 cm)	Adenocarcinoma	Adenocarcinoma
22087607	Married (including common law)	White	Female	2008	C34.0-Main bronchus	340	Unknown	Left - origin of primary	IV	AJCC 6th ed derived from CS manual/coding instructions, v1.0	T2	N2	M1	Distant	36	230	200	50	1	0	0	0	98	0	None	None; diagnosed at autopsy	No radiation and/or cancer-directed surgery	Not recommended	None/Unknown	No/Unknown	Alive or dead of other cause	Alive or dead due to cancer	0	Alive	None	No Surgery Of Primary Site	36 mm (3.6 cm)	Adenocarcinoma	Adenocarcinoma
22093962	Married (including common law)	White	Male	2008	C34.1-Upper lobe, lung	341	Moderately differentiated; Grade II	Right - origin of primary	IIIB	AJCC 6th ed derived from CS manual/coding instructions, v1.0	T4	NX	M0	Distant	999	720	999	0	1	9	0	0	98	99	None	None; diagnosed at autopsy	No radiation and/or cancer-directed surgery	Recommended but not performed, unknown reason	None/Unknown	No/Unknown	Alive or dead of other cause	Dead (attributable to causes other than this cancer dx)	0	Dead	None	Unknown	Unknown	Adenocarcinoma	Adenocarcinoma
22097903	Widowed	White	Female	2008	C34.9-Lung, NOS	349	Unknown	Left - origin of primary	IV	AJCC 6th ed derived from CS manual/coding instructions, v1.0	T4	N2	M1	Distant	60	720	200	35	0	0	0	0	98	0	None	None; diagnosed at autopsy	No radiation and/or cancer-directed surgery	Not recommended, contraindicated due to other cond; autopsy only (1973-2002)	Refused	No/Unknown	Alive or dead of other cause	Alive or dead due to cancer	0	Alive	None	No Surgery Of Primary Site	60 mm (6.0 cm)	Adenocarcinoma	Adenocarcinoma
22098316	Unknown	Other (American Indian/AK Native, Asian/Pacific Islander)	Male	2008	C34.3-Lower lobe, lung	343	Unknown	Left - origin of primary	NA	AJCC 6th ed derived from CS manual/coding instructions, v1.0	NA	NA	NA	Unknown/unstaged	999	999	999	99	9	9	9	99	99	99	Unknown or not applicable	Unknown; death certificate only	No radiation and/or cancer-directed surgery	Unknown; death certificate; or autopsy only (2003+)	None/Unknown	No/Unknown	Alive or dead of other cause	Alive or dead due to cancer	0	Alive	Unknown	Unknown	Unknown	Adenocarcinoma	Adenocarcinoma
22100198	Unknown	Unknown	Male	2008	C34.1-Upper lobe, lung	341	Unknown	Left - origin of primary	UNK Stage	AJCC 6th ed derived from CS manual/coding instructions, v1.0	TX	N3	MX	Distant	999	999	600	99	0	1	9	95	95	0	Biopsy or aspiration of regional lymph node, NOS	None; diagnosed at autopsy	No radiation and/or cancer-directed surgery	Not recommended	None/Unknown	No/Unknown	Alive or dead of other cause	Alive or dead due to cancer	0	Alive	None	No Surgery Of Primary Site	Unknown	Adenocarcinoma	Adenocarcinoma
26221251	Married (including common law)	White	Male	2008	C34.1-Upper lobe, lung	341	Unknown	Right - origin of primary	IV	AJCC 6th ed derived from CS manual/coding instructions, v1.0	T4	NX	M1	Distant	999	720	999	40	9	9	9	0	98	0	None	Non-primary surgical procedure to distant site	No radiation and/or cancer-directed surgery	Not recommended	None/Unknown	No/Unknown	Alive or dead of other cause	Dead (attributable to causes other than this cancer dx)	0	Dead	Surgery To Distant Site Or Nodes	No Surgery Of Primary Site	Unknown	Adenocarcinoma	Adenocarcinoma
27002331	Married (including common law)	White	Male	2008	C34.9-Lung, NOS	349	Unknown	Left - origin of primary	IIIB	AJCC 6th ed derived from CS manual/coding instructions, v1.0	T4	NX	M0	Distant	999	720	999	0	0	0	0	0	98	0	None	None; diagnosed at autopsy	No radiation and/or cancer-directed surgery	Not recommended	None/Unknown	No/Unknown	Alive or dead of other cause	Dead (attributable to causes other than this cancer dx)	0	Dead	None	No Surgery Of Primary Site	Unknown	Adenocarcinoma	Adenocarcinoma
34770783	Married (including common law)	Other (American Indian/AK Native, Asian/Pacific Islander)	Male	2008	C34.9-Lung, NOS	349	Unknown	Paired site, but no information concerning laterality	IV	AJCC 6th ed derived from CS manual/coding instructions, v1.0	TX	NX	M1	Distant	999	999	999	40	9	9	3	0	98	0	None	None; diagnosed at autopsy	No radiation and/or cancer-directed surgery	Not recommended	None/Unknown	No/Unknown	Alive or dead of other cause	Alive or dead due to cancer	0	Alive	None	No Surgery Of Primary Site	Unknown	Adenocarcinoma	Adenocarcinoma
34774301	Married (including common law)	White	Male	2008	C34.2-Middle lobe, lung	342	Unknown	Right - origin of primary	IIIB	AJCC 6th ed derived from CS manual/coding instructions, v1.0	T4	N2	M0	Distant	35	720	200	0	1	0	0	0	98	0	None	None; diagnosed at autopsy	No radiation and/or cancer-directed surgery	Not recommended	None/Unknown	No/Unknown	Alive or dead of other cause	Dead (attributable to causes other than this cancer dx)	0	Dead	None	No Surgery Of Primary Site	35 mm (3.5 cm)	Adenocarcinoma	Adenocarcinoma
34779614	Married (including common law)	White	Male	2008	C34.9-Lung, NOS	349	Unknown	Left - origin of primary	UNK Stage	AJCC 6th ed derived from CS manual/coding instructions, v1.0	T4	NX	MX	Distant	999	720	999	99	0	0	0	0	98	0	None	None; diagnosed at autopsy	No radiation and/or cancer-directed surgery	Not recommended	None/Unknown	No/Unknown	Alive or dead of other cause	Dead (attributable to causes other than this cancer dx)	0	Dead	None	No Surgery Of Primary Site	Unknown	Adenocarcinoma	Adenocarcinoma
38108612	Married (including common law)	White	Male	2008	C34.9-Lung, NOS	349	Unknown	Paired site, but no information concerning laterality	IV	AJCC 6th ed derived from CS manual/coding instructions, v1.0	T4	N0	M1	Distant	999	790	0	23	0	0	0	0	98	0	None	None; diagnosed at autopsy	No radiation and/or cancer-directed surgery	Not recommended	None/Unknown	Yes	Alive or dead of other cause	Alive or dead due to cancer	0	Alive	None	No Surgery Of Primary Site	Unknown	Adenocarcinoma	Adenocarcinoma
41361819	Unknown	Unknown	Female	2008	C34.9-Lung, NOS	349	Unknown	Paired site, but no information concerning laterality	UNK Stage	AJCC 6th ed derived from CS manual/coding instructions, v1.0	TX	NX	MX	Unknown/unstaged	999	999	999	99	9	9	9	99	99	0	None	None; diagnosed at autopsy	No radiation and/or cancer-directed surgery	Not recommended	None/Unknown	No/Unknown	Alive or dead of other cause	Alive or dead due to cancer	0	Alive	None	No Surgery Of Primary Site	Unknown	Adenocarcinoma	Adenocarcinoma
41362748	Divorced	White	Female	2008	C34.1-Upper lobe, lung	341	Unknown	Right - origin of primary	IV	AJCC 6th ed derived from CS manual/coding instructions, v1.0	T4	NX	M1	Distant	71	720	999	30	0	0	0	0	98	0	None	None; diagnosed at autopsy	No radiation and/or cancer-directed surgery	Not recommended	Beam radiation	No/Unknown	Alive or dead of other cause	Dead (attributable to causes other than this cancer dx)	0	Dead	None	No Surgery Of Primary Site	71 mm (7.1 cm)	Adenocarcinoma	Adenocarcinoma
44086779	Widowed	Other (American Indian/AK Native, Asian/Pacific Islander)	Female	2008	C34.9-Lung, NOS	349	Unknown	Paired site, but no information concerning laterality	OCCULT	AJCC 6th ed derived from CS manual/coding instructions, v1.0	TX	N0	M0	Unknown/unstaged	999	980	0	0	1	0	0	0	98	0	None	None; diagnosed at autopsy	No radiation and/or cancer-directed surgery	Not recommended	None/Unknown	No/Unknown	Alive or dead of other cause	Dead (attributable to causes other than this cancer dx)	0	Dead	None	No Surgery Of Primary Site	Unknown	Adenocarcinoma	Adenocarcinoma
44099677	Single (never married)	White	Female	2008	C34.9-Lung, NOS	349	Unknown	Only one side - side unspecified	IV	AJCC 6th ed derived from CS manual/coding instructions, v1.0	TX	NX	M1	Distant	999	999	999	23	0	0	0	0	98	0	None	None; diagnosed at autopsy	No radiation and/or cancer-directed surgery	Not recommended	None/Unknown	No/Unknown	Alive or dead of other cause	Alive or dead due to cancer	0	Alive	None	No Surgery Of Primary Site	Unknown	Adenocarcinoma	Adenocarcinoma
44101574	Widowed	White	Female	2008	C34.9-Lung, NOS	349	Unknown	Right - origin of primary	IIIB	AJCC 6th ed derived from CS manual/coding instructions, v1.0	T4	N2	M0	Distant	999	720	200	0	1	0	0	0	98	0	None	None; diagnosed at autopsy	No radiation and/or cancer-directed surgery	Not recommended	None/Unknown	No/Unknown	Alive or dead of other cause	Dead (attributable to causes other than this cancer dx)	0	Dead	None	No Surgery Of Primary Site	Unknown	Adenocarcinoma	Adenocarcinoma
50934752	Widowed	White	Female	2008	C34.3-Lower lobe, lung	343	Well differentiated; Grade I	Left - origin of primary	NA	AJCC 6th ed derived from CS manual/coding instructions, v1.0	NA	NA	NA	Regional	15	650	0	0	3	3	1	23	0	33	4 or more regional lymph nodes removed	None; diagnosed at autopsy	No radiation and/or cancer-directed surgery	Surgery performed	None/Unknown	No/Unknown	Alive or dead of other cause	Alive or dead due to cancer	0	Alive	None	Lobectomy/Bilobectomy	15 mm (1.5 cm)	Adenocarcinoma	Adenocarcinoma
50952559	Single (never married)	White	Male	2008	C34.3-Lower lobe, lung	343	Well differentiated; Grade I	Right - origin of primary	IA	AJCC 6th ed derived from CS manual/coding instructions, v1.0	T1	N0	M0	Localized	13	100	0	0	3	3	0	6	0	33	4 or more regional lymph nodes removed	None; diagnosed at autopsy	No radiation and/or cancer-directed surgery	Surgery performed	None/Unknown	No/Unknown	Alive or dead of other cause	Dead (attributable to causes other than this cancer dx)	0	Dead	None	Lobectomy/Bilobectomy	13 mm (1.3 cm)	Adenocarcinoma	Adenocarcinoma
50955559	Widowed	Other (American Indian/AK Native, Asian/Pacific Islander)	Female	2008	C34.1-Upper lobe, lung	341	Unknown	Left - origin of primary	IIIB	AJCC 6th ed derived from CS manual/coding instructions, v1.0	T4	N2	M0	Regional	44	700	200	0	1	0	0	0	98	0	None	None; diagnosed at autopsy	No radiation and/or cancer-directed surgery	Not recommended	None/Unknown	No/Unknown	Alive or dead of other cause	Alive or dead due to cancer	0	Alive	None	No Surgery Of Primary Site	44 mm (4.4 cm)	Adenocarcinoma	Adenocarcinoma
50959374	Single (never married)	Black	Male	2008	C34.1-Upper lobe, lung	341	Poorly differentiated; Grade III	Left - origin of primary	IV	AJCC 6th ed derived from CS manual/coding instructions, v1.0	TX	N0	M1	Distant	18	999	0	40	1	0	3	0	98	0	None	None; diagnosed at autopsy	No radiation and/or cancer-directed surgery	Not recommended	None/Unknown	No/Unknown	Alive or dead of other cause	Dead (attributable to causes other than this cancer dx)	0	Dead	None	No Surgery Of Primary Site	18 mm (1.8 cm)	Adenocarcinoma	Adenocarcinoma
50961870	Divorced	Other (American Indian/AK Native, Asian/Pacific Islander)	Female	2008	C34.3-Lower lobe, lung	343	Unknown	Right - origin of primary	UNK Stage	AJCC 6th ed derived from CS manual/coding instructions, v1.0	TX	N3	MX	Distant	999	999	600	99	0	1	0	2	2	0	None	None; diagnosed at autopsy	No radiation and/or cancer-directed surgery	Not recommended	None/Unknown	No/Unknown	Alive or dead of other cause	Alive or dead due to cancer	0	Alive	None	No Surgery Of Primary Site	Unknown	Adenocarcinoma	Adenocarcinoma
50965668	Single (never married)	White	Female	2008	C34.1-Upper lobe, lung	341	Moderately differentiated; Grade II	Left - origin of primary	IV	AJCC 6th ed derived from CS manual/coding instructions, v1.0	T4	N0	M1	Distant	40	720	0	40	1	0	0	0	98	0	None	None; diagnosed at autopsy	No radiation and/or cancer-directed surgery	Not recommended	None/Unknown	No/Unknown	Alive or dead of other cause	Dead (attributable to causes other than this cancer dx)	0	Dead	None	No Surgery Of Primary Site	40 mm (4.0 cm)	Adenocarcinoma	Adenocarcinoma
50965907	Single (never married)	Other (American Indian/AK Native, Asian/Pacific Islander)	Female	2008	C34.3-Lower lobe, lung	343	Moderately differentiated; Grade II	Left - origin of primary	IIIA	AJCC 6th ed derived from CS manual/coding instructions, v1.0	TX	N2	M0	Regional	30	999	200	0	1	0	0	0	98	0	None	None; diagnosed at autopsy	No radiation and/or cancer-directed surgery	Not recommended	Beam radiation	No/Unknown	Alive or dead of other cause	Dead (attributable to causes other than this cancer dx)	0	Dead	None	No Surgery Of Primary Site	30 mm (3.0 cm)	Adenocarcinoma	Adenocarcinoma
50966478	Widowed	White	Female	2008	C34.1-Upper lobe, lung	341	Unknown	Left - origin of primary	IV	AJCC 6th ed derived from CS manual/coding instructions, v1.0	T4	NX	M1	Distant	999	720	999	40	1	9	0	0	98	0	None	None; diagnosed at autopsy	No radiation and/or cancer-directed surgery	Not recommended	None/Unknown	No/Unknown	Alive or dead of other cause	Dead (attributable to causes other than this cancer dx)	0	Dead	None	No Surgery Of Primary Site	Unknown	Adenocarcinoma	Adenocarcinoma
50970091	Married (including common law)	White	Female	2008	C34.1-Upper lobe, lung	341	Moderately differentiated; Grade II	Left - origin of primary	IIIA	AJCC 6th ed derived from CS manual/coding instructions, v1.0	T2	N2	M0	Regional	110	450	200	0	1	0	0	0	98	0	None	None; diagnosed at autopsy	No radiation and/or cancer-directed surgery	Not recommended, contraindicated due to other cond; autopsy only (1973-2002)	None/Unknown	No/Unknown	Alive or dead of other cause	Dead (attributable to causes other than this cancer dx)	0	Dead	None	No Surgery Of Primary Site	110 mm (11.0 cm)	Adenocarcinoma	Adenocarcinoma
50970421	Divorced	White	Female	2008	C34.9-Lung, NOS	349	Unknown	Paired site, but no information concerning laterality	IIIB	AJCC 6th ed derived from CS manual/coding instructions, v1.0	T4	N0	M0	Distant	999	720	0	0	1	0	0	0	98	0	None	None; diagnosed at autopsy	No radiation and/or cancer-directed surgery	Not recommended	None/Unknown	No/Unknown	Alive or dead of other cause	Dead (attributable to causes other than this cancer dx)	0	Dead	None	No Surgery Of Primary Site	Unknown	Adenocarcinoma	Adenocarcinoma
50984884	Widowed	Other (American Indian/AK Native, Asian/Pacific Islander)	Female	2008	C34.3-Lower lobe, lung	343	Moderately differentiated; Grade II	Left - origin of primary	UNK Stage	AJCC 6th ed derived from CS manual/coding instructions, v1.0	TX	N0	MX	Unknown/unstaged	999	999	0	99	1	0	0	0	98	0	None	None; diagnosed at autopsy	No radiation and/or cancer-directed surgery	Not recommended	None/Unknown	No/Unknown	Alive or dead of other cause	Alive or dead due to cancer	0	Alive	None	No Surgery Of Primary Site	Unknown	Adenocarcinoma	Adenocarcinoma
50989252	Widowed	White	Female	2008	C34.3-Lower lobe, lung	343	Unknown	Right - origin of primary	UNK Stage	AJCC 6th ed derived from CS manual/coding instructions, v1.0	T4	NX	MX	Distant	999	720	999	99	1	0	0	0	98	0	None	None; diagnosed at autopsy	No radiation and/or cancer-directed surgery	Not recommended	None/Unknown	No/Unknown	Alive or dead of other cause	Dead (attributable to causes other than this cancer dx)	0	Dead	None	No Surgery Of Primary Site	Unknown	Adenocarcinoma	Adenocarcinoma
50994656	Married (including common law)	White	Male	2008	C34.1-Upper lobe, lung	341	Poorly differentiated; Grade III	Right - origin of primary	IIIA	AJCC 6th ed derived from CS manual/coding instructions, v1.0	T2	N2	M0	Regional	13	400	200	0	1	0	0	0	98	0	None	None; diagnosed at autopsy	No radiation and/or cancer-directed surgery	Not recommended	None/Unknown	No/Unknown	Alive or dead of other cause	Dead (attributable to causes other than this cancer dx)	0	Dead	None	No Surgery Of Primary Site	13 mm (1.3 cm)	Adenocarcinoma	Adenocarcinoma
51001459	Widowed	White	Female	2008	C34.3-Lower lobe, lung	343	Moderately differentiated; Grade II	Left - origin of primary	IV	AJCC 6th ed derived from CS manual/coding instructions, v1.0	T2	N1	M1	Distant	85	100	100	23	0	0	0	0	98	0	None	None; diagnosed at autopsy	No radiation and/or cancer-directed surgery	Not recommended	None/Unknown	No/Unknown	Alive or dead of other cause	Alive or dead due to cancer	0	Alive	None	No Surgery Of Primary Site	85 mm (8.5 cm)	Adenocarcinoma	Adenocarcinoma
51008526	Married (including common law)	White	Male	2008	C34.9-Lung, NOS	349	Poorly differentiated; Grade III	Paired site, but no information concerning laterality	UNK Stage	AJCC 6th ed derived from CS manual/coding instructions, v1.0	TX	N2	MX	Regional	36	999	200	99	1	0	0	0	98	0	None	None; diagnosed at autopsy	No radiation and/or cancer-directed surgery	Not recommended	None/Unknown	No/Unknown	Alive or dead of other cause	Alive or dead due to cancer	0	Alive	None	No Surgery Of Primary Site	36 mm (3.6 cm)	Adenocarcinoma	Adenocarcinoma
54027530	Single (never married)	White	Male	2008	C34.9-Lung, NOS	349	Unknown	Left - origin of primary	NA	AJCC 6th ed derived from CS manual/coding instructions, v1.0	NA	NA	NA	Unknown/unstaged	999	999	999	99	1	9	9	0	98	0	None	None; diagnosed at autopsy	No radiation and/or cancer-directed surgery	Not recommended	None/Unknown	No/Unknown	Alive or dead of other cause	Alive or dead due to cancer	0	Alive	None	No Surgery Of Primary Site	Unknown	Adenocarcinoma	Adenocarcinoma
67088950	Married (including common law)	White	Female	2008	C34.1-Upper lobe, lung	341	Unknown	Right - origin of primary	IIIB	AJCC 6th ed derived from CS manual/coding instructions, v1.0	T4	N0	M0	Distant	999	720	0	0	1	0	0	0	98	0	None	None; diagnosed at autopsy	No radiation and/or cancer-directed surgery	Not recommended	None/Unknown	No/Unknown	Alive or dead of other cause	Dead (attributable to causes other than this cancer dx)	0	Dead	None	No Surgery Of Primary Site	Unknown	Adenocarcinoma	Adenocarcinoma
67097173	Married (including common law)	White	Female	2008	C34.3-Lower lobe, lung	343	Unknown	Right - origin of primary	IV	AJCC 6th ed derived from CS manual/coding instructions, v1.0	T4	N2	M1	Distant	45	650	200	40	0	0	0	0	98	0	None	None; diagnosed at autopsy	No radiation and/or cancer-directed surgery	Not recommended	None/Unknown	No/Unknown	Alive or dead of other cause	Dead (attributable to causes other than this cancer dx)	0	Dead	None	No Surgery Of Primary Site	45 mm (4.5 cm)	Adenocarcinoma	Adenocarcinoma
67100017	Widowed	White	Female	2008	C34.1-Upper lobe, lung	341	Well differentiated; Grade I	Left - origin of primary	IB	AJCC 6th ed derived from CS manual/coding instructions, v1.0	T2	N0	M0	Localized	13	200	0	0	3	3	0	3	0	21	1 to 3 regional lymph nodes removed	None; diagnosed at autopsy	No radiation and/or cancer-directed surgery	Surgery performed	None/Unknown	No/Unknown	Alive or dead of other cause	Alive or dead due to cancer	0	Alive	None	Partial/Wedge/Segmental Resec., Lingulectomy, Partial Lobectomy, Sleeve Resec.	13 mm (1.3 cm)	Adenocarcinoma	Adenocarcinoma
67100593	Married (including common law)	White	Female	2008	C34.9-Lung, NOS	349	Unknown	Paired site, but no information concerning laterality	UNK Stage	AJCC 6th ed derived from CS manual/coding instructions, v1.0	TX	NX	MX	Unknown/unstaged	999	999	999	99	0	0	0	0	98	0	None	None; diagnosed at autopsy	No radiation and/or cancer-directed surgery	Not recommended	None/Unknown	No/Unknown	Alive or dead of other cause	Dead (attributable to causes other than this cancer dx)	0	Dead	None	No Surgery Of Primary Site	Unknown	Adenocarcinoma	Adenocarcinoma
67102710	Widowed	White	Female	2008	C34.3-Lower lobe, lung	343	Unknown	Right - origin of primary	IIIB	AJCC 6th ed derived from CS manual/coding instructions, v1.0	T4	N0	M0	Distant	999	790	0	0	1	0	0	0	98	0	None	None; diagnosed at autopsy	No radiation and/or cancer-directed surgery	Not recommended	None/Unknown	No/Unknown	Alive or dead of other cause	Dead (attributable to causes other than this cancer dx)	0	Dead	None	No Surgery Of Primary Site	Unknown	Adenocarcinoma	Adenocarcinoma
67106475	Single (never married)	White	Male	2008	C34.2-Middle lobe, lung	342	Well differentiated; Grade I	Right - origin of primary	OCCULT	AJCC 6th ed derived from CS manual/coding instructions, v1.0	TX	N0	M0	Localized	999	100	0	0	1	0	0	0	98	0	None	None; diagnosed at autopsy	No radiation and/or cancer-directed surgery	Not recommended	None/Unknown	No/Unknown	Alive or dead of other cause	Dead (attributable to causes other than this cancer dx)	0	Dead	None	No Surgery Of Primary Site	Unknown	Adenocarcinoma	Adenocarcinoma
67109678	Married (including common law)	White	Male	2008	C34.9-Lung, NOS	349	Moderately differentiated; Grade II	Bilateral, single primary	IV	AJCC 6th ed derived from CS manual/coding instructions, v1.0	T4	N0	M1	Distant	999	650	0	23	3	0	3	0	98	0	None	None; diagnosed at autopsy	No radiation and/or cancer-directed surgery	Not recommended	None/Unknown	No/Unknown	Alive or dead of other cause	Dead (attributable to causes other than this cancer dx)	0	Dead	None	No Surgery Of Primary Site	Unknown	Adenocarcinoma	Adenocarcinoma
67109827	Unknown	White	Male	2008	C34.1-Upper lobe, lung	341	Unknown	Left - origin of primary	IIIB	AJCC 6th ed derived from CS manual/coding instructions, v1.0	T4	N3	M0	Distant	999	760	600	0	1	0	0	0	98	0	None	None; diagnosed at autopsy	No radiation and/or cancer-directed surgery	Not recommended, contraindicated due to other cond; autopsy only (1973-2002)	None/Unknown	No/Unknown	Alive or dead of other cause	Alive or dead due to cancer	0	Alive	None	No Surgery Of Primary Site	Unknown	Adenocarcinoma	Adenocarcinoma
67116763	Married (including common law)	White	Male	2008	C34.3-Lower lobe, lung	343	Moderately differentiated; Grade II	Right - origin of primary	IV	AJCC 6th ed derived from CS manual/coding instructions, v1.0	T4	N0	M1	Distant	42	720	0	40	1	0	0	0	98	0	None	None; diagnosed at autopsy	No radiation and/or cancer-directed surgery	Not recommended	None/Unknown	No/Unknown	Alive or dead of other cause	Dead (attributable to causes other than this cancer dx)	0	Dead	None	No Surgery Of Primary Site	42 mm (4.2 cm)	Adenocarcinoma	Adenocarcinoma
67119378	Widowed	White	Male	2008	C34.3-Lower lobe, lung	343	Poorly differentiated; Grade III	Left - origin of primary	IB	AJCC 6th ed derived from CS manual/coding instructions, v1.0	T2	N0	M0	Localized	48	300	0	0	1	0	0	0	98	0	None	None; diagnosed at autopsy	No radiation and/or cancer-directed surgery	Not recommended	None/Unknown	No/Unknown	Alive or dead of other cause	Dead (attributable to causes other than this cancer dx)	0	Dead	None	No Surgery Of Primary Site	48 mm (4.8 cm)	Adenocarcinoma	Adenocarcinoma
67132016	Married (including common law)	White	Male	2008	C34.1-Upper lobe, lung	341	Unknown	Left - origin of primary	IV	AJCC 6th ed derived from CS manual/coding instructions, v1.0	T4	N2	M1	Distant	59	720	200	40	1	0	3	0	98	0	None	None; diagnosed at autopsy	No radiation and/or cancer-directed surgery	Not recommended	None/Unknown	No/Unknown	Alive or dead of other cause	Dead (attributable to causes other than this cancer dx)	0	Dead	None	No Surgery Of Primary Site	59 mm (5.9 cm)	Adenocarcinoma	Adenocarcinoma
67132356	Divorced	White	Female	2008	C34.9-Lung, NOS	349	Unknown	Right - origin of primary	IV	AJCC 6th ed derived from CS manual/coding instructions, v1.0	T4	N0	M1	Distant	998	720	0	40	0	0	0	0	98	0	None	None; diagnosed at autopsy	No radiation and/or cancer-directed surgery	Not recommended	None/Unknown	Yes	Alive or dead of other cause	Dead (attributable to causes other than this cancer dx)	0	Dead	None	No Surgery Of Primary Site	Diffuse	Adenocarcinoma	Adenocarcinoma
67138110	Single (never married)	White	Male	2008	C34.9-Lung, NOS	349	Unknown	Paired site, but no information concerning laterality	IIIB	AJCC 6th ed derived from CS manual/coding instructions, v1.0	T4	N3	M0	Distant	999	790	600	0	0	1	0	1	1	0	None	None; diagnosed at autopsy	No radiation and/or cancer-directed surgery	Not recommended	None/Unknown	No/Unknown	Alive or dead of other cause	Dead (attributable to causes other than this cancer dx)	0	Dead	None	No Surgery Of Primary Site	Unknown	Adenocarcinoma	Adenocarcinoma
67146134	Widowed	White	Male	2008	C34.1-Upper lobe, lung	341	Unknown	Left - origin of primary	IV	AJCC 6th ed derived from CS manual/coding instructions, v1.0	T2	N2	M1	Distant	25	450	200	40	0	0	3	0	98	0	None	None; diagnosed at autopsy	No radiation and/or cancer-directed surgery	Not recommended	None/Unknown	No/Unknown	Alive or dead of other cause	Alive or dead due to cancer	0	Alive	None	No Surgery Of Primary Site	25 mm (2.5 cm)	Adenocarcinoma	Adenocarcinoma
67148333	Widowed	White	Female	2008	C34.1-Upper lobe, lung	341	Poorly differentiated; Grade III	Left - origin of primary	IIIB	AJCC 6th ed derived from CS manual/coding instructions, v1.0	T4	N2	M0	Distant	118	760	200	0	1	0	0	0	98	23	None	None; diagnosed at autopsy	No radiation and/or cancer-directed surgery	Surgery performed	None/Unknown	No/Unknown	Alive or dead of other cause	Dead (attributable to causes other than this cancer dx)	0	Dead	None	Partial/Wedge/Segmental Resec., Lingulectomy, Partial Lobectomy, Sleeve Resec.	118 mm (11.8 cm)	Adenocarcinoma	Adenocarcinoma
67153839	Married (including common law)	White	Female	2008	C34.9-Lung, NOS	349	Unknown	Right - origin of primary	IV	AJCC 6th ed derived from CS manual/coding instructions, v1.0	T4	N2	M1	Distant	124	650	200	40	1	0	0	0	98	0	None	None; diagnosed at autopsy	No radiation and/or cancer-directed surgery	Not recommended	None/Unknown	No/Unknown	Alive or dead of other cause	Dead (attributable to causes other than this cancer dx)	0	Dead	None	No Surgery Of Primary Site	124 mm (12.4 cm)	Adenocarcinoma	Adenocarcinoma
67156008	Married (including common law)	White	Male	2008	C34.9-Lung, NOS	349	Unknown	Right - origin of primary	IIIB	AJCC 6th ed derived from CS manual/coding instructions, v1.0	T4	N0	M0	Distant	999	720	0	0	1	0	0	0	98	0	None	None; diagnosed at autopsy	No radiation and/or cancer-directed surgery	Not recommended	None/Unknown	No/Unknown	Alive or dead of other cause	Dead (attributable to causes other than this cancer dx)	0	Dead	None	No Surgery Of Primary Site	Unknown	Adenocarcinoma	Adenocarcinoma
67166214	Separated	White	Female	2008	C34.3-Lower lobe, lung	343	Unknown	Left - origin of primary	NA	AJCC 6th ed derived from CS manual/coding instructions, v1.0	NA	NA	NA	Localized	10	100	0	0	2	0	0	0	98	90	None	None; diagnosed at autopsy	No radiation and/or cancer-directed surgery	Surgery performed	None/Unknown	No/Unknown	Alive or dead of other cause	Dead (attributable to causes other than this cancer dx)	0	Dead	None	Surgery, Nos	10 mm (1.0 cm)	Adenocarcinoma	Adenocarcinoma
67167028	Single (never married)	White	Male	2008	C34.3-Lower lobe, lung	343	Unknown	Left - origin of primary	IIIB	AJCC 6th ed derived from CS manual/coding instructions, v1.0	T4	N0	M0	Distant	999	720	0	0	1	0	0	0	98	0	None	None; diagnosed at autopsy	No radiation and/or cancer-directed surgery	Not recommended	None/Unknown	No/Unknown	Alive or dead of other cause	Dead (attributable to causes other than this cancer dx)	0	Dead	None	No Surgery Of Primary Site	Unknown	Adenocarcinoma	Adenocarcinoma
67175539	Widowed	Black	Male	2008	C34.9-Lung, NOS	349	Unknown	Left - origin of primary	UNK Stage	AJCC 6th ed derived from CS manual/coding instructions, v1.0	T4	NX	MX	Distant	999	720	999	99	1	9	9	0	98	0	None	None; diagnosed at autopsy	No radiation and/or cancer-directed surgery	Not recommended, contraindicated due to other cond; autopsy only (1973-2002)	None/Unknown	No/Unknown	Alive or dead of other cause	Dead (attributable to causes other than this cancer dx)	0	Dead	None	No Surgery Of Primary Site	Unknown	Adenocarcinoma	Adenocarcinoma
67178678	Married (including common law)	White	Female	2008	C34.9-Lung, NOS	349	Unknown	Paired site, but no information concerning laterality	IIIB	AJCC 6th ed derived from CS manual/coding instructions, v1.0	T4	N0	M0	Distant	999	720	0	0	1	0	0	0	98	0	None	None; diagnosed at autopsy	No radiation and/or cancer-directed surgery	Not recommended	None/Unknown	No/Unknown	Alive or dead of other cause	Dead (attributable to causes other than this cancer dx)	0	Dead	None	No Surgery Of Primary Site	Unknown	Adenocarcinoma	Adenocarcinoma
67191287	Divorced	White	Male	2008	C34.9-Lung, NOS	349	Unknown	Bilateral, single primary	IV	AJCC 6th ed derived from CS manual/coding instructions, v1.0	T4	N2	M1	Distant	999	790	200	40	1	0	0	0	98	0	None	None; diagnosed at autopsy	No radiation and/or cancer-directed surgery	Not recommended	None/Unknown	No/Unknown	Alive or dead of other cause	Dead (attributable to causes other than this cancer dx)	0	Dead	None	No Surgery Of Primary Site	Unknown	Adenocarcinoma	Adenocarcinoma
67199109	Married (including common law)	White	Female	2008	C34.1-Upper lobe, lung	341	Unknown	Right - origin of primary	IIIB	AJCC 6th ed derived from CS manual/coding instructions, v1.0	T4	N3	M0	Distant	999	790	600	0	1	0	0	0	98	0	None	None; diagnosed at autopsy	No radiation and/or cancer-directed surgery	Not recommended	None/Unknown	No/Unknown	Alive or dead of other cause	Dead (attributable to causes other than this cancer dx)	0	Dead	None	No Surgery Of Primary Site	Unknown	Adenocarcinoma	Adenocarcinoma
67204082	Widowed	White	Female	2008	C34.9-Lung, NOS	349	Unknown	Right - origin of primary	IB	AJCC 6th ed derived from CS manual/coding instructions, v1.0	T2	N0	M0	Localized	45	100	0	0	1	0	0	0	98	0	None	None; diagnosed at autopsy	No radiation and/or cancer-directed surgery	Not recommended	None/Unknown	No/Unknown	Alive or dead of other cause	Dead (attributable to causes other than this cancer dx)	0	Dead	None	No Surgery Of Primary Site	45 mm (4.5 cm)	Adenocarcinoma	Adenocarcinoma
67205327	Married (including common law)	Other (American Indian/AK Native, Asian/Pacific Islander)	Male	2008	C34.1-Upper lobe, lung	341	Poorly differentiated; Grade III	Right - origin of primary	IV	AJCC 6th ed derived from CS manual/coding instructions, v1.0	TX	N3	M1	Distant	70	999	600	23	1	0	0	0	98	0	None	None; diagnosed at autopsy	No radiation and/or cancer-directed surgery	Not recommended	None/Unknown	No/Unknown	Alive or dead of other cause	Dead (attributable to causes other than this cancer dx)	0	Dead	None	No Surgery Of Primary Site	70 mm (7.0 cm)	Adenocarcinoma	Adenocarcinoma
67205960	Single (never married)	White	Male	2008	C34.1-Upper lobe, lung	341	Unknown	Left - origin of primary	IIIA	AJCC 6th ed derived from CS manual/coding instructions, v1.0	T1	N2	M0	Regional	20	100	200	0	1	0	0	0	98	0	None	None; diagnosed at autopsy	No radiation and/or cancer-directed surgery	Not recommended	None/Unknown	No/Unknown	Alive or dead of other cause	Dead (attributable to causes other than this cancer dx)	0	Dead	None	No Surgery Of Primary Site	20 mm (2.0 cm)	Adenocarcinoma	Adenocarcinoma
67208854	Married (including common law)	White	Male	2008	C34.3-Lower lobe, lung	343	Poorly differentiated; Grade III	Left - origin of primary	IIIB	AJCC 6th ed derived from CS manual/coding instructions, v1.0	T4	N0	M0	Distant	50	720	0	0	0	0	0	0	98	0	None	None; diagnosed at autopsy	No radiation and/or cancer-directed surgery	Not recommended	None/Unknown	No/Unknown	Alive or dead of other cause	Dead (attributable to causes other than this cancer dx)	0	Dead	None	No Surgery Of Primary Site	50 mm (5.0 cm)	Adenocarcinoma	Adenocarcinoma
67210768	Married (including common law)	White	Male	2008	C34.1-Upper lobe, lung	341	Poorly differentiated; Grade III	Right - origin of primary	IIIB	AJCC 6th ed derived from CS manual/coding instructions, v1.0	T4	N2	M0	Distant	20	720	200	0	1	0	0	0	98	0	None	None; diagnosed at autopsy	No radiation and/or cancer-directed surgery	Not recommended	None/Unknown	No/Unknown	Alive or dead of other cause	Dead (attributable to causes other than this cancer dx)	0	Dead	None	No Surgery Of Primary Site	20 mm (2.0 cm)	Adenocarcinoma	Adenocarcinoma
67213284	Unknown	White	Male	2008	C34.3-Lower lobe, lung	343	Poorly differentiated; Grade III	Right - origin of primary	UNK Stage	AJCC 6th ed derived from CS manual/coding instructions, v1.0	TX	NX	MX	Unknown/unstaged	999	999	999	99	1	0	0	0	98	0	None	None; diagnosed at autopsy	No radiation and/or cancer-directed surgery	Not recommended	None/Unknown	No/Unknown	Alive or dead of other cause	Dead (attributable to causes other than this cancer dx)	0	Dead	None	No Surgery Of Primary Site	Unknown	Adenocarcinoma	Adenocarcinoma
67216998	Widowed	White	Male	2008	C34.3-Lower lobe, lung	343	Undifferentiated; anaplastic; Grade IV	Left - origin of primary	IIIB	AJCC 6th ed derived from CS manual/coding instructions, v1.0	T2	N3	M0	Distant	50	100	600	0	1	1	0	0	98	0	None	None; diagnosed at autopsy	No radiation and/or cancer-directed surgery	Not recommended	None/Unknown	No/Unknown	Alive or dead of other cause	Alive or dead due to cancer	0	Alive	None	No Surgery Of Primary Site	50 mm (5.0 cm)	Adenocarcinoma	Adenocarcinoma
67224586	Widowed	White	Female	2008	C34.3-Lower lobe, lung	343	Unknown	Left - origin of primary	IV	AJCC 6th ed derived from CS manual/coding instructions, v1.0	T2	N0	M1	Distant	85	100	0	40	0	0	3	0	98	0	None	Non-primary surgical procedure to distant site	No radiation and/or cancer-directed surgery	Not recommended	None/Unknown	No/Unknown	Alive or dead of other cause	Dead (attributable to causes other than this cancer dx)	0	Dead	Surgery To Distant Site Or Nodes	No Surgery Of Primary Site	85 mm (8.5 cm)	Adenocarcinoma	Adenocarcinoma
67226435	Widowed	White	Female	2008	C34.1-Upper lobe, lung	341	Poorly differentiated; Grade III	Right - origin of primary	IA	AJCC 6th ed derived from CS manual/coding instructions, v1.0	T1	N0	M0	Localized	25	100	0	0	3	3	0	23	0	21	4 or more regional lymph nodes removed	None; diagnosed at autopsy	No radiation and/or cancer-directed surgery	Surgery performed	None/Unknown	No/Unknown	Alive or dead of other cause	Dead (attributable to causes other than this cancer dx)	0	Dead	None	Partial/Wedge/Segmental Resec., Lingulectomy, Partial Lobectomy, Sleeve Resec.	25 mm (2.5 cm)	Adenocarcinoma	Adenocarcinoma
67235615	Widowed	White	Male	2008	C34.1-Upper lobe, lung	341	Moderately differentiated; Grade II	Right - origin of primary	IV	AJCC 6th ed derived from CS manual/coding instructions, v1.0	T4	N2	M1	Distant	37	720	200	40	1	0	0	0	98	0	None	None; diagnosed at autopsy	No radiation and/or cancer-directed surgery	Not recommended	None/Unknown	No/Unknown	Alive or dead of other cause	Dead (attributable to causes other than this cancer dx)	0	Dead	None	No Surgery Of Primary Site	37 mm (3.7 cm)	Adenocarcinoma	Adenocarcinoma
67235982	Married (including common law)	Other (American Indian/AK Native, Asian/Pacific Islander)	Male	2008	C34.1-Upper lobe, lung	341	Unknown	Right - origin of primary	OCCULT	AJCC 6th ed derived from CS manual/coding instructions, v1.0	TX	N0	M0	Localized	999	300	0	0	1	0	0	0	98	0	None	None; diagnosed at autopsy	No radiation and/or cancer-directed surgery	Not recommended	None/Unknown	No/Unknown	Alive or dead of other cause	Alive or dead due to cancer	0	Alive	None	No Surgery Of Primary Site	Unknown	Adenocarcinoma	Adenocarcinoma
67237416	Married (including common law)	White	Male	2008	C34.3-Lower lobe, lung	343	Poorly differentiated; Grade III	Left - origin of primary	IA	AJCC 6th ed derived from CS manual/coding instructions, v1.0	T1	N0	M0	Localized	17	100	0	0	0	0	0	0	98	0	None	None; diagnosed at autopsy	No radiation and/or cancer-directed surgery	Not recommended	None/Unknown	No/Unknown	Alive or dead of other cause	Dead (attributable to causes other than this cancer dx)	0	Dead	None	No Surgery Of Primary Site	17 mm (1.7 cm)	Adenocarcinoma	Adenocarcinoma
67239056	Married (including common law)	White	Female	2008	C34.1-Upper lobe, lung	341	Unknown	Right - origin of primary	IV	AJCC 6th ed derived from CS manual/coding instructions, v1.0	T4	N2	M1	Distant	80	650	200	23	0	0	0	0	98	0	None	None; diagnosed at autopsy	No radiation and/or cancer-directed surgery	Not recommended	None/Unknown	No/Unknown	Alive or dead of other cause	Dead (attributable to causes other than this cancer dx)	0	Dead	None	No Surgery Of Primary Site	80 mm (8.0 cm)	Adenocarcinoma	Adenocarcinoma
67264387	Widowed	White	Female	2008	C34.1-Upper lobe, lung	341	Poorly differentiated; Grade III	Right - origin of primary	UNK Stage	AJCC 6th ed derived from CS manual/coding instructions, v1.0	T3	N2	MX	Distant	31	730	200	99	1	0	0	0	98	0	None	None; diagnosed at autopsy	No radiation and/or cancer-directed surgery	Not recommended	Refused	No/Unknown	Alive or dead of other cause	Dead (attributable to causes other than this cancer dx)	0	Dead	None	No Surgery Of Primary Site	31 mm (3.1 cm)	Adenocarcinoma	Adenocarcinoma
67268173	Married (including common law)	White	Male	2008	C34.8-Overlapping lesion of lung	348	Poorly differentiated; Grade III	Right - origin of primary	UNK Stage	AJCC 6th ed derived from CS manual/coding instructions, v1.0	T4	NX	MX	Distant	999	720	999	99	1	0	9	0	98	0	None	None; diagnosed at autopsy	No radiation and/or cancer-directed surgery	Not recommended	None/Unknown	No/Unknown	Alive or dead of other cause	Dead (attributable to causes other than this cancer dx)	0	Dead	None	No Surgery Of Primary Site	Unknown	Adenocarcinoma	Adenocarcinoma
67269456	Single (never married)	White	Male	2008	C34.1-Upper lobe, lung	341	Unknown	Left - origin of primary	IIB	AJCC 6th ed derived from CS manual/coding instructions, v1.0	T3	N0	M0	Regional	72	550	0	0	1	0	0	0	98	0	None	None; diagnosed at autopsy	No radiation and/or cancer-directed surgery	Not recommended	None/Unknown	No/Unknown	Alive or dead of other cause	Dead (attributable to causes other than this cancer dx)	0	Dead	None	No Surgery Of Primary Site	72 mm (7.2 cm)	Adenocarcinoma	Adenocarcinoma
67274396	Widowed	White	Female	2008	C34.3-Lower lobe, lung	343	Poorly differentiated; Grade III	Right - origin of primary	IV	AJCC 6th ed derived from CS manual/coding instructions, v1.0	T2	N0	M1	Distant	61	100	0	23	1	0	0	0	98	0	None	None; diagnosed at autopsy	No radiation and/or cancer-directed surgery	Not recommended	None/Unknown	No/Unknown	Alive or dead of other cause	Dead (attributable to causes other than this cancer dx)	0	Dead	None	No Surgery Of Primary Site	61 mm (6.1 cm)	Adenocarcinoma	Adenocarcinoma
68447480	Widowed	Black	Male	2008	C34.9-Lung, NOS	349	Unknown	Right - origin of primary	IV	AJCC 6th ed derived from CS manual/coding instructions, v1.0	T4	N0	M1	Distant	995	720	0	23	1	0	0	0	98	0	None	None; diagnosed at autopsy	No radiation and/or cancer-directed surgery	Recommended but not performed, unknown reason	None/Unknown	No/Unknown	Alive or dead of other cause	Dead (attributable to causes other than this cancer dx)	0	Dead	None	No Surgery Of Primary Site	Unknown	Adenocarcinoma	Adenocarcinoma
68511200	Single (never married)	White	Male	2008	C34.1-Upper lobe, lung	341	Unknown	Right - origin of primary	IIIB	AJCC 6th ed derived from CS manual/coding instructions, v1.0	T4	N0	M0	Regional	30	650	0	0	1	0	0	0	98	0	None	None; diagnosed at autopsy	No radiation and/or cancer-directed surgery	Not recommended	None/Unknown	No/Unknown	Alive or dead of other cause	Alive or dead due to cancer	0	Alive	None	No Surgery Of Primary Site	30 mm (3.0 cm)	Adenocarcinoma	Adenocarcinoma
68516579	Married (including common law)	White	Female	2008	C34.9-Lung, NOS	349	Unknown	Right - origin of primary	IV	AJCC 6th ed derived from CS manual/coding instructions, v1.0	T4	N0	M1	Distant	30	720	0	40	1	0	0	0	98	0	None	None; diagnosed at autopsy	No radiation and/or cancer-directed surgery	Recommended but not performed, unknown reason	None/Unknown	No/Unknown	Alive or dead of other cause	Alive or dead due to cancer	0	Alive	None	No Surgery Of Primary Site	30 mm (3.0 cm)	Adenocarcinoma	Adenocarcinoma
68655735	Divorced	White	Male	2008	C34.9-Lung, NOS	349	Unknown	Right - origin of primary	IIIB	AJCC 6th ed derived from CS manual/coding instructions, v1.0	T4	N0	M0	Distant	999	720	0	0	1	0	0	0	98	0	Unknown or not applicable	None; diagnosed at autopsy	No radiation and/or cancer-directed surgery	Not recommended	None/Unknown	No/Unknown	Alive or dead of other cause	Dead (attributable to causes other than this cancer dx)	0	Dead	None	No Surgery Of Primary Site	Unknown	Adenocarcinoma	Adenocarcinoma
76080583	Married (including common law)	White	Male	2008	C34.3-Lower lobe, lung	343	Well differentiated; Grade I	Left - origin of primary	NA	AJCC 6th ed derived from CS manual/coding instructions, v1.0	NA	NA	NA	Localized	4	100	0	0	3	0	0	0	98	21	None	None; diagnosed at autopsy	No radiation and/or cancer-directed surgery	Surgery performed	None/Unknown	No/Unknown	Alive or dead of other cause	Dead (attributable to causes other than this cancer dx)	0	Dead	None	Partial/Wedge/Segmental Resec., Lingulectomy, Partial Lobectomy, Sleeve Resec.	4 mm (0.4 cm)	Adenocarcinoma	Adenocarcinoma
76085355	Divorced	White	Male	2008	C34.3-Lower lobe, lung	343	Poorly differentiated; Grade III	Left - origin of primary	IV	AJCC 6th ed derived from CS manual/coding instructions, v1.0	T4	N2	M1	Distant	39	720	200	50	1	0	0	0	98	24	None	None; diagnosed at autopsy	Radiation after surgery	Surgery performed	Beam radiation	No/Unknown	Alive or dead of other cause	Dead (attributable to causes other than this cancer dx)	0	Dead	None	Partial/Wedge/Segmental Resec., Lingulectomy, Partial Lobectomy, Sleeve Resec.	39 mm (3.9 cm)	Adenocarcinoma	Adenocarcinoma
76092039	Unknown	White	Female	2008	C34.2-Middle lobe, lung	342	Unknown	Right - origin of primary	IIIB	AJCC 6th ed derived from CS manual/coding instructions, v1.0	T4	N0	M0	Distant	25	790	0	0	1	0	0	0	98	0	None	None; diagnosed at autopsy	No radiation and/or cancer-directed surgery	Not recommended	None/Unknown	No/Unknown	Alive or dead of other cause	Dead (attributable to causes other than this cancer dx)	0	Dead	None	No Surgery Of Primary Site	25 mm (2.5 cm)	Adenocarcinoma	Adenocarcinoma
76099603	Married (including common law)	White	Male	2008	C34.1-Upper lobe, lung	341	Poorly differentiated; Grade III	Left - origin of primary	IIIA	AJCC 6th ed derived from CS manual/coding instructions, v1.0	T2	N2	M0	Regional	98	300	200	0	3	3	0	9	3	33	4 or more regional lymph nodes removed	None; diagnosed at autopsy	No radiation and/or cancer-directed surgery	Surgery performed	None/Unknown	No/Unknown	Alive or dead of other cause	Dead (attributable to causes other than this cancer dx)	0	Dead	None	Lobectomy/Bilobectomy	98 mm (9.8 cm)	Adenocarcinoma	Adenocarcinoma
76100382	Married (including common law)	White	Male	2008	C34.9-Lung, NOS	349	Unknown	Paired site, but no information concerning laterality	IV	AJCC 6th ed derived from CS manual/coding instructions, v1.0	TX	N0	M1	Distant	999	999	0	40	0	0	3	0	98	0	None	None; diagnosed at autopsy	No radiation and/or cancer-directed surgery	Not recommended	None/Unknown	No/Unknown	Alive or dead of other cause	Dead (attributable to causes other than this cancer dx)	0	Dead	None	No Surgery Of Primary Site	Unknown	Adenocarcinoma	Adenocarcinoma
76118566	Divorced	White	Male	2008	C34.3-Lower lobe, lung	343	Unknown	Right - origin of primary	NA	AJCC 6th ed derived from CS manual/coding instructions, v1.0	NA	NA	NA	Unknown/unstaged	999	999	999	99	1	9	0	0	98	0	None	None; diagnosed at autopsy	No radiation and/or cancer-directed surgery	Not recommended	None/Unknown	No/Unknown	Alive or dead of other cause	Dead (attributable to causes other than this cancer dx)	0	Dead	None	No Surgery Of Primary Site	Unknown	Adenocarcinoma	Adenocarcinoma
76168845	Unknown	Unknown	Female	2008	C34.1-Upper lobe, lung	341	Unknown	Right - origin of primary	UNK Stage	AJCC 6th ed derived from CS manual/coding instructions, v1.0	TX	N2	MX	Regional	999	999	200	99	9	1	9	95	95	0	Biopsy or aspiration of regional lymph node, NOS	Non-primary surgical procedure performed	No radiation and/or cancer-directed surgery	Not recommended	None/Unknown	No/Unknown	Alive or dead of other cause	Alive or dead due to cancer	0	Alive	Non-Primary Surgical Procedure Performed, Unknown If Regional/Distant Site/Node	No Surgery Of Primary Site	Unknown	Adenocarcinoma	Adenocarcinoma
78191460	Married (including common law)	Black	Male	2008	C34.1-Upper lobe, lung	341	Unknown	Right - origin of primary	IV	AJCC 6th ed derived from CS manual/coding instructions, v1.0	TX	N2	M1	Distant	999	999	200	40	1	0	0	0	98	0	None	None; diagnosed at autopsy	No radiation and/or cancer-directed surgery	Not recommended	Beam radiation	No/Unknown	Alive or dead of other cause	Dead (attributable to causes other than this cancer dx)	0	Dead	None	No Surgery Of Primary Site	Unknown	Adenocarcinoma	Adenocarcinoma
79121603	Married (including common law)	White	Female	2008	C34.9-Lung, NOS	349	Poorly differentiated; Grade III	Left - origin of primary	IIIB	AJCC 6th ed derived from CS manual/coding instructions, v1.0	T4	N0	M0	Distant	999	720	0	0	1	0	0	0	98	0	None	None; diagnosed at autopsy	No radiation and/or cancer-directed surgery	Not recommended	None/Unknown	No/Unknown	Alive or dead of other cause	Dead (attributable to causes other than this cancer dx)	0	Dead	None	No Surgery Of Primary Site	Unknown	Adenocarcinoma	Adenocarcinoma
80093101	Single (never married)	Black	Male	2008	C34.1-Upper lobe, lung	341	Unknown	Left - origin of primary	IV	AJCC 6th ed derived from CS manual/coding instructions, v1.0	T4	N2	M1	Distant	45	720	200	40	1	1	0	95	95	0	None	None; diagnosed at autopsy	No radiation and/or cancer-directed surgery	Not recommended	None/Unknown	No/Unknown	Alive or dead of other cause	Dead (attributable to causes other than this cancer dx)	0	Dead	None	No Surgery Of Primary Site	45 mm (4.5 cm)	Adenocarcinoma	Adenocarcinoma
80095177	Single (never married)	White	Male	2008	C34.1-Upper lobe, lung	341	Unknown	Bilateral, single primary	IV	AJCC 6th ed derived from CS manual/coding instructions, v1.0	T4	N2	M1	Distant	42	720	200	40	1	0	0	0	98	0	None	None; diagnosed at autopsy	No radiation and/or cancer-directed surgery	Not recommended	None/Unknown	No/Unknown	Alive or dead of other cause	Dead (attributable to causes other than this cancer dx)	0	Dead	None	No Surgery Of Primary Site	42 mm (4.2 cm)	Adenocarcinoma	Adenocarcinoma
80097471	Married (including common law)	White	Female	2008	C34.1-Upper lobe, lung	341	Unknown	Right - origin of primary	NA	AJCC 6th ed derived from CS manual/coding instructions, v1.0	NA	NA	NA	Distant	10	100	500	35	3	3	3	98	2	33	Number of regional lymph nodes removed unknown	None; diagnosed at autopsy	No radiation and/or cancer-directed surgery	Surgery performed	None/Unknown	No/Unknown	Alive or dead of other cause	Dead (attributable to causes other than this cancer dx)	0	Dead	None	Lobectomy/Bilobectomy	10 mm (1.0 cm)	Adenocarcinoma	Adenocarcinoma
80103421	Unknown	White	Female	2008	C34.1-Upper lobe, lung	341	Unknown	Left - origin of primary	IIIB	AJCC 6th ed derived from CS manual/coding instructions, v1.0	T4	N0	M0	Distant	999	720	0	0	1	0	0	0	98	0	None	None; diagnosed at autopsy	No radiation and/or cancer-directed surgery	Not recommended	None/Unknown	No/Unknown	Alive or dead of other cause	Dead (attributable to causes other than this cancer dx)	0	Dead	None	No Surgery Of Primary Site	Unknown	Adenocarcinoma	Adenocarcinoma
80110281	Single (never married)	White	Male	2008	C34.9-Lung, NOS	349	Unknown	Right - origin of primary	IIIB	AJCC 6th ed derived from CS manual/coding instructions, v1.0	T4	N2	M0	Distant	999	790	200	0	0	0	0	0	98	0	None	None; diagnosed at autopsy	No radiation and/or cancer-directed surgery	Not recommended	None/Unknown	No/Unknown	Alive or dead of other cause	Dead (attributable to causes other than this cancer dx)	0	Dead	None	No Surgery Of Primary Site	Unknown	Adenocarcinoma	Adenocarcinoma
80115428	Single (never married)	White	Male	2008	C34.9-Lung, NOS	349	Unknown	Left - origin of primary	IIIB	AJCC 6th ed derived from CS manual/coding instructions, v1.0	T4	N0	M0	Distant	999	790	0	0	0	0	0	0	98	0	None	None; diagnosed at autopsy	No radiation and/or cancer-directed surgery	Not recommended	None/Unknown	No/Unknown	Alive or dead of other cause	Alive or dead due to cancer	0	Alive	None	No Surgery Of Primary Site	Unknown	Adenocarcinoma	Adenocarcinoma
80118831	Unknown	White	Female	2008	C34.3-Lower lobe, lung	343	Unknown	Right - origin of primary	NA	AJCC 6th ed derived from CS manual/coding instructions, v1.0	NA	NA	NA	Localized	4	100	0	0	3	0	0	0	98	21	None	None; diagnosed at autopsy	No radiation and/or cancer-directed surgery	Surgery performed	None/Unknown	No/Unknown	Alive or dead of other cause	Dead (attributable to causes other than this cancer dx)	0	Dead	None	Partial/Wedge/Segmental Resec., Lingulectomy, Partial Lobectomy, Sleeve Resec.	4 mm (0.4 cm)	Adenocarcinoma	Adenocarcinoma
80121775	Married (including common law)	White	Male	2008	C34.9-Lung, NOS	349	Unknown	Right - origin of primary	IIIB	AJCC 6th ed derived from CS manual/coding instructions, v1.0	T4	NX	M0	Distant	999	720	999	0	1	9	0	0	98	0	None	None; diagnosed at autopsy	No radiation and/or cancer-directed surgery	Not recommended	None/Unknown	No/Unknown	Alive or dead of other cause	Dead (attributable to causes other than this cancer dx)	0	Dead	None	No Surgery Of Primary Site	Unknown	Adenocarcinoma	Adenocarcinoma
80122798	Married (including common law)	Black	Male	2008	C34.1-Upper lobe, lung	341	Moderately differentiated; Grade II	Right - origin of primary	IV	AJCC 6th ed derived from CS manual/coding instructions, v1.0	TX	N0	M1	Distant	999	300	0	40	1	0	3	0	98	0	None	None; diagnosed at autopsy	No radiation and/or cancer-directed surgery	Not recommended	Beam radiation	No/Unknown	Alive or dead of other cause	Dead (attributable to causes other than this cancer dx)	0	Dead	None	No Surgery Of Primary Site	Unknown	Adenocarcinoma	Adenocarcinoma
91547747	Married (including common law)	White	Male	2008	C34.3-Lower lobe, lung	343	Unknown	Right - origin of primary	IIB	AJCC 6th ed derived from CS manual/coding instructions, v1.0	T2	N1	M0	Regional	58	100	100	0	1	0	0	0	98	0	None	None; diagnosed at autopsy	No radiation and/or cancer-directed surgery	Not recommended	None/Unknown	No/Unknown	Alive or dead of other cause	Dead (attributable to causes other than this cancer dx)	0	Dead	None	No Surgery Of Primary Site	58 mm (5.8 cm)	Adenocarcinoma	Adenocarcinoma
91572520	Widowed	White	Female	2008	C34.0-Main bronchus	340	Poorly differentiated; Grade III	Left - origin of primary	IV	AJCC 6th ed derived from CS manual/coding instructions, v1.0	T4	N3	M1	Distant	30	790	600	30	2	2	2	98	97	0	None	None; diagnosed at autopsy	No radiation and/or cancer-directed surgery	Not recommended	None/Unknown	No/Unknown	Alive or dead of other cause	Dead (attributable to causes other than this cancer dx)	0	Dead	None	No Surgery Of Primary Site	30 mm (3.0 cm)	Adenocarcinoma	Adenocarcinoma
91578644	Widowed	White	Male	2008	C34.3-Lower lobe, lung	343	Unknown	Right - origin of primary	IIIB	AJCC 6th ed derived from CS manual/coding instructions, v1.0	T4	N2	M0	Regional	999	650	200	0	0	0	0	0	98	99	None	None; diagnosed at autopsy	No radiation and/or cancer-directed surgery	Unknown; death certificate; or autopsy only (2003+)	None/Unknown	No/Unknown	Alive or dead of other cause	Dead (attributable to causes other than this cancer dx)	0	Dead	None	Unknown	Unknown	Adenocarcinoma	Adenocarcinoma
91586808	Married (including common law)	White	Female	2008	C34.9-Lung, NOS	349	Poorly differentiated; Grade III	Paired site, but no information concerning laterality	IV	AJCC 6th ed derived from CS manual/coding instructions, v1.0	T4	N2	M1	Distant	999	720	200	40	1	0	0	0	98	0	None	None; diagnosed at autopsy	No radiation and/or cancer-directed surgery	Not recommended	None/Unknown	No/Unknown	Alive or dead of other cause	Dead (attributable to causes other than this cancer dx)	0	Dead	None	No Surgery Of Primary Site	Unknown	Adenocarcinoma	Adenocarcinoma
91591631	Single (never married)	White	Female	2008	C34.1-Upper lobe, lung	341	Undifferentiated; anaplastic; Grade IV	Right - origin of primary	IV	AJCC 6th ed derived from CS manual/coding instructions, v1.0	T2	N3	M1	Distant	19	400	600	30	1	0	0	0	98	0	None	None; diagnosed at autopsy	No radiation and/or cancer-directed surgery	Not recommended	None/Unknown	No/Unknown	Alive or dead of other cause	Dead (attributable to causes other than this cancer dx)	0	Dead	None	No Surgery Of Primary Site	19 mm (1.9 cm)	Adenocarcinoma	Adenocarcinoma
91591703	Widowed	White	Female	2008	C34.1-Upper lobe, lung	341	Poorly differentiated; Grade III	Left - origin of primary	IIIB	AJCC 6th ed derived from CS manual/coding instructions, v1.0	T4	N1	M0	Distant	180	760	100	0	1	0	0	0	98	0	None	None; diagnosed at autopsy	No radiation and/or cancer-directed surgery	Not recommended	None/Unknown	No/Unknown	Alive or dead of other cause	Dead (attributable to causes other than this cancer dx)	0	Dead	None	No Surgery Of Primary Site	Values Under Review	Adenocarcinoma	Adenocarcinoma
91592656	Widowed	White	Female	2008	C34.1-Upper lobe, lung	341	Poorly differentiated; Grade III	Left - origin of primary	IIIB	AJCC 6th ed derived from CS manual/coding instructions, v1.0	T4	N3	M0	Distant	999	700	600	0	1	1	0	0	98	0	None	None; diagnosed at autopsy	No radiation and/or cancer-directed surgery	Not recommended, contraindicated due to other cond; autopsy only (1973-2002)	Beam radiation	No/Unknown	Alive or dead of other cause	Dead (attributable to causes other than this cancer dx)	0	Dead	None	No Surgery Of Primary Site	Unknown	Adenocarcinoma	Adenocarcinoma
92509624	Married (including common law)	White	Male	2008	C34.3-Lower lobe, lung	343	Poorly differentiated; Grade III	Right - origin of primary	IV	AJCC 6th ed derived from CS manual/coding instructions, v1.0	T4	N2	M1	Distant	85	650	200	40	0	0	0	0	98	0	None	None; diagnosed at autopsy	No radiation and/or cancer-directed surgery	Not recommended	None/Unknown	No/Unknown	Alive or dead of other cause	Dead (attributable to causes other than this cancer dx)	0	Dead	None	No Surgery Of Primary Site	85 mm (8.5 cm)	Adenocarcinoma	Adenocarcinoma
92512803	Married (including common law)	White	Male	2008	C34.9-Lung, NOS	349	Unknown	Left - origin of primary	IV	AJCC 6th ed derived from CS manual/coding instructions, v1.0	T4	NX	M1	Distant	999	700	999	30	0	9	3	0	98	0	None	None; diagnosed at autopsy	No radiation and/or cancer-directed surgery	Not recommended	None/Unknown	No/Unknown	Alive or dead of other cause	Dead (attributable to causes other than this cancer dx)	0	Dead	None	No Surgery Of Primary Site	Unknown	Adenocarcinoma	Adenocarcinoma
92513666	Married (including common law)	White	Male	2008	C34.3-Lower lobe, lung	343	Well differentiated; Grade I	Right - origin of primary	UNK Stage	AJCC 6th ed derived from CS manual/coding instructions, v1.0	TX	NX	MX	Unknown/unstaged	999	999	999	99	9	9	9	99	99	0	Unknown or not applicable	None; diagnosed at autopsy	No radiation and/or cancer-directed surgery	Recommended but not performed, unknown reason	None/Unknown	No/Unknown	Alive or dead of other cause	Alive or dead due to cancer	0	Alive	None	No Surgery Of Primary Site	Unknown	Adenocarcinoma	Adenocarcinoma
92515131	Married (including common law)	White	Male	2008	C34.2-Middle lobe, lung	342	Unknown	Right - origin of primary	IV	AJCC 6th ed derived from CS manual/coding instructions, v1.0	T1	N2	M1	Distant	15	100	200	40	0	0	3	0	98	0	None	None; diagnosed at autopsy	No radiation and/or cancer-directed surgery	Not recommended, contraindicated due to other cond; autopsy only (1973-2002)	None/Unknown	No/Unknown	Alive or dead of other cause	Dead (attributable to causes other than this cancer dx)	0	Dead	None	No Surgery Of Primary Site	15 mm (1.5 cm)	Adenocarcinoma	Adenocarcinoma
92517871	Married (including common law)	White	Female	2008	C34.9-Lung, NOS	349	Moderately differentiated; Grade II	Left - origin of primary	IV	AJCC 6th ed derived from CS manual/coding instructions, v1.0	T3	N2	M1	Distant	80	730	200	40	1	0	0	0	98	0	None	None; diagnosed at autopsy	No radiation and/or cancer-directed surgery	Not recommended	None/Unknown	No/Unknown	Alive or dead of other cause	Alive or dead due to cancer	0	Alive	None	No Surgery Of Primary Site	80 mm (8.0 cm)	Adenocarcinoma	Adenocarcinoma
92519815	Widowed	White	Female	2008	C34.9-Lung, NOS	349	Unknown	Right - origin of primary	IIIB	AJCC 6th ed derived from CS manual/coding instructions, v1.0	T4	N0	M0	Distant	999	720	0	0	0	0	0	0	98	0	None	None; diagnosed at autopsy	No radiation and/or cancer-directed surgery	Not recommended	None/Unknown	No/Unknown	Alive or dead of other cause	Dead (attributable to causes other than this cancer dx)	0	Dead	None	No Surgery Of Primary Site	Unknown	Adenocarcinoma	Adenocarcinoma
92520441	Widowed	Black	Female	2008	C34.9-Lung, NOS	349	Unknown	Right - origin of primary	UNK Stage	AJCC 6th ed derived from CS manual/coding instructions, v1.0	T4	N2	MX	Distant	999	720	200	99	1	0	9	0	98	0	None	None; diagnosed at autopsy	No radiation and/or cancer-directed surgery	Not recommended	None/Unknown	No/Unknown	Alive or dead of other cause	Dead (attributable to causes other than this cancer dx)	0	Dead	None	No Surgery Of Primary Site	Unknown	Adenocarcinoma	Adenocarcinoma
92526673	Married (including common law)	Black	Male	2008	C34.1-Upper lobe, lung	341	Poorly differentiated; Grade III	Left - origin of primary	IIIB	AJCC 6th ed derived from CS manual/coding instructions, v1.0	T2	N3	M0	Distant	45	100	600	0	0	0	0	0	98	0	None	None; diagnosed at autopsy	No radiation and/or cancer-directed surgery	Not recommended	None/Unknown	No/Unknown	Alive or dead of other cause	Dead (attributable to causes other than this cancer dx)	0	Dead	None	No Surgery Of Primary Site	45 mm (4.5 cm)	Adenocarcinoma	Adenocarcinoma
92527726	Widowed	Other (American Indian/AK Native, Asian/Pacific Islander)	Female	2008	C34.3-Lower lobe, lung	343	Unknown	Left - origin of primary	IIIB	AJCC 6th ed derived from CS manual/coding instructions, v1.0	T4	NX	M0	Distant	999	720	999	0	1	0	0	0	98	0	None	None; diagnosed at autopsy	No radiation and/or cancer-directed surgery	Not recommended	None/Unknown	No/Unknown	Alive or dead of other cause	Alive or dead due to cancer	0	Alive	None	No Surgery Of Primary Site	Unknown	Adenocarcinoma	Adenocarcinoma
92550795	Single (never married)	White	Male	2008	C34.3-Lower lobe, lung	343	Moderately differentiated; Grade II	Right - origin of primary	IIIB	AJCC 6th ed derived from CS manual/coding instructions, v1.0	T4	N0	M0	Distant	999	720	0	0	1	0	0	0	98	0	None	None; diagnosed at autopsy	No radiation and/or cancer-directed surgery	Not recommended	None/Unknown	No/Unknown	Alive or dead of other cause	Dead (attributable to causes other than this cancer dx)	0	Dead	None	No Surgery Of Primary Site	Unknown	Adenocarcinoma	Adenocarcinoma
92554047	Married (including common law)	White	Male	2008	C34.9-Lung, NOS	349	Unknown	Bilateral, single primary	IV	AJCC 6th ed derived from CS manual/coding instructions, v1.0	T4	N0	M1	Distant	999	650	0	40	0	0	0	0	98	0	None	None; diagnosed at autopsy	No radiation and/or cancer-directed surgery	Not recommended	None/Unknown	No/Unknown	Alive or dead of other cause	Dead (attributable to causes other than this cancer dx)	0	Dead	None	No Surgery Of Primary Site	Unknown	Adenocarcinoma	Adenocarcinoma
92554483	Married (including common law)	White	Female	2008	C34.3-Lower lobe, lung	343	Unknown	Left - origin of primary	UNK Stage	AJCC 6th ed derived from CS manual/coding instructions, v1.0	TX	NX	MX	Unknown/unstaged	999	999	999	99	1	9	9	99	99	0	Unknown or not applicable	None; diagnosed at autopsy	No radiation and/or cancer-directed surgery	Not recommended	None/Unknown	No/Unknown	Alive or dead of other cause	Dead (attributable to causes other than this cancer dx)	0	Dead	None	No Surgery Of Primary Site	Unknown	Adenocarcinoma	Adenocarcinoma
92568176	Married (including common law)	White	Female	2008	C34.9-Lung, NOS	349	Unknown	Right - origin of primary	IV	AJCC 6th ed derived from CS manual/coding instructions, v1.0	TX	N2	M1	Distant	999	980	200	40	0	0	0	0	98	0	None	None; diagnosed at autopsy	No radiation and/or cancer-directed surgery	Not recommended	None/Unknown	No/Unknown	Alive or dead of other cause	Dead (attributable to causes other than this cancer dx)	0	Dead	None	No Surgery Of Primary Site	Unknown	Adenocarcinoma	Adenocarcinoma
92569022	Married (including common law)	White	Male	2008	C34.1-Upper lobe, lung	341	Unknown	Left - origin of primary	IV	AJCC 6th ed derived from CS manual/coding instructions, v1.0	T4	NX	M1	Distant	999	720	999	23	1	0	1	99	99	0	Unknown or not applicable	None; diagnosed at autopsy	No radiation and/or cancer-directed surgery	Not recommended	None/Unknown	No/Unknown	Alive or dead of other cause	Dead (attributable to causes other than this cancer dx)	0	Dead	None	No Surgery Of Primary Site	Unknown	Adenocarcinoma	Adenocarcinoma
92592109	Unknown	White	Male	2008	C34.9-Lung, NOS	349	Unknown	Paired site, but no information concerning laterality	UNK Stage	AJCC 6th ed derived from CS manual/coding instructions, v1.0	T4	NX	MX	Distant	999	720	999	99	1	0	9	0	98	0	None	None; diagnosed at autopsy	No radiation and/or cancer-directed surgery	Recommended but not performed, unknown reason	None/Unknown	No/Unknown	Alive or dead of other cause	Alive or dead due to cancer	0	Alive	None	No Surgery Of Primary Site	Unknown	Adenocarcinoma	Adenocarcinoma
92670283	Unknown	Unknown	Female	2008	C34.1-Upper lobe, lung	341	Unknown	Right - origin of primary	UNK Stage	AJCC 6th ed derived from CS manual/coding instructions, v1.0	TX	NX	MX	Unknown/unstaged	999	999	999	99	1	9	9	99	99	99	Unknown or not applicable	Unknown; death certificate only	No radiation and/or cancer-directed surgery	Unknown; death certificate; or autopsy only (2003+)	None/Unknown	No/Unknown	Alive or dead of other cause	Alive or dead due to cancer	0	Alive	Unknown	Unknown	Unknown	Adenocarcinoma	Adenocarcinoma
92676791	Divorced	White	Male	2008	C34.3-Lower lobe, lung	343	Unknown	Left - origin of primary	IV	AJCC 6th ed derived from CS manual/coding instructions, v1.0	T4	N2	M1	Distant	32	720	200	40	1	0	0	98	0	0	None	None; diagnosed at autopsy	No radiation and/or cancer-directed surgery	Not recommended	None/Unknown	No/Unknown	Alive or dead of other cause	Alive or dead due to cancer	0	Alive	None	No Surgery Of Primary Site	32 mm (3.2 cm)	Adenocarcinoma	Adenocarcinoma
92685784	Married (including common law)	White	Female	2008	C34.1-Upper lobe, lung	341	Moderately differentiated; Grade II	Left - origin of primary	OCCULT	AJCC 6th ed derived from CS manual/coding instructions, v1.0	TX	N0	M0	Localized	999	300	0	0	1	0	0	98	0	0	None	None; diagnosed at autopsy	No radiation and/or cancer-directed surgery	Not recommended	None/Unknown	No/Unknown	Alive or dead of other cause	Dead (attributable to causes other than this cancer dx)	0	Dead	None	No Surgery Of Primary Site	Unknown	Adenocarcinoma	Adenocarcinoma
97165174	Married (including common law)	White	Male	2008	C34.1-Upper lobe, lung	341	Poorly differentiated; Grade III	Left - origin of primary	IB	AJCC 6th ed derived from CS manual/coding instructions, v1.0	T2	N0	M0	Regional	20	450	0	0	3	0	0	0	98	21	None	None; diagnosed at autopsy	No radiation and/or cancer-directed surgery	Surgery performed	None/Unknown	No/Unknown	Alive or dead of other cause	Dead (attributable to causes other than this cancer dx)	0	Dead	None	Partial/Wedge/Segmental Resec., Lingulectomy, Partial Lobectomy, Sleeve Resec.	20 mm (2.0 cm)	Adenocarcinoma	Adenocarcinoma
97169465	Married (including common law)	White	Male	2008	C34.0-Main bronchus	340	Moderately differentiated; Grade II	Left - origin of primary	IV	AJCC 6th ed derived from CS manual/coding instructions, v1.0	T2	N3	M1	Distant	50	210	600	23	1	0	0	0	98	0	None	None; diagnosed at autopsy	No radiation and/or cancer-directed surgery	Not recommended	None/Unknown	No/Unknown	Alive or dead of other cause	Dead (attributable to causes other than this cancer dx)	0	Dead	None	No Surgery Of Primary Site	50 mm (5.0 cm)	Adenocarcinoma	Adenocarcinoma
97174057	Married (including common law)	White	Female	2008	C34.1-Upper lobe, lung	341	Unknown	Right - origin of primary	IIIA	AJCC 6th ed derived from CS manual/coding instructions, v1.0	T2	N2	M0	Regional	46	100	200	0	1	1	0	1	1	0	Biopsy or aspiration of regional lymph node, NOS	None; diagnosed at autopsy	No radiation and/or cancer-directed surgery	Not recommended	None/Unknown	No/Unknown	Alive or dead of other cause	Dead (attributable to causes other than this cancer dx)	0	Dead	None	No Surgery Of Primary Site	46 mm (4.6 cm)	Adenocarcinoma	Adenocarcinoma
97174480	Married (including common law)	White	Female	2008	C34.2-Middle lobe, lung	342	Unknown	Right - origin of primary	IIIB	AJCC 6th ed derived from CS manual/coding instructions, v1.0	T4	N2	M0	Distant	45	790	200	0	0	1	0	1	1	0	1 to 3 regional lymph nodes removed	None; diagnosed at autopsy	No radiation and/or cancer-directed surgery	Not recommended	None/Unknown	No/Unknown	Alive or dead of other cause	Dead (attributable to causes other than this cancer dx)	0	Dead	None	No Surgery Of Primary Site	45 mm (4.5 cm)	Adenocarcinoma	Adenocarcinoma
97184699	Widowed	White	Female	2008	C34.1-Upper lobe, lung	341	Poorly differentiated; Grade III	Right - origin of primary	IB	AJCC 6th ed derived from CS manual/coding instructions, v1.0	T2	N0	M0	Regional	999	400	0	0	1	0	0	0	98	0	None	None; diagnosed at autopsy	No radiation and/or cancer-directed surgery	Not recommended	None/Unknown	No/Unknown	Alive or dead of other cause	Dead (attributable to causes other than this cancer dx)	0	Dead	None	No Surgery Of Primary Site	Unknown	Adenocarcinoma	Adenocarcinoma
97185941	Divorced	Black	Male	2008	C34.9-Lung, NOS	349	Poorly differentiated; Grade III	Right - origin of primary	IB	AJCC 6th ed derived from CS manual/coding instructions, v1.0	T2	N0	M0	Localized	45	100	0	0	1	0	0	0	98	0	None	None; diagnosed at autopsy	No radiation and/or cancer-directed surgery	Not performed, patient died prior to recommended surgery	None/Unknown	No/Unknown	Alive or dead of other cause	Dead (attributable to causes other than this cancer dx)	0	Dead	None	No Surgery Of Primary Site	45 mm (4.5 cm)	Adenocarcinoma	Adenocarcinoma
97187493	Married (including common law)	White	Male	2008	C34.1-Upper lobe, lung	341	Moderately differentiated; Grade II	Right - origin of primary	IA	AJCC 6th ed derived from CS manual/coding instructions, v1.0	T1	N0	M0	Localized	20	100	0	0	3	3	0	70	0	30	4 or more regional lymph nodes removed	None; diagnosed at autopsy	No radiation and/or cancer-directed surgery	Surgery performed	None/Unknown	No/Unknown	Alive or dead of other cause	Dead (attributable to causes other than this cancer dx)	0	Dead	None	Lobectomy/Bilobectomy	20 mm (2.0 cm)	Adenocarcinoma	Adenocarcinoma
97190325	Widowed	Black	Female	2008	C34.1-Upper lobe, lung	341	Moderately differentiated; Grade II	Right - origin of primary	IIIB	AJCC 6th ed derived from CS manual/coding instructions, v1.0	T4	N2	M0	Regional	17	650	200	0	0	0	0	0	98	0	None	None; diagnosed at autopsy	No radiation and/or cancer-directed surgery	Not recommended	None/Unknown	No/Unknown	Alive or dead of other cause	Dead (attributable to causes other than this cancer dx)	0	Dead	None	No Surgery Of Primary Site	17 mm (1.7 cm)	Adenocarcinoma	Adenocarcinoma
97193899	Divorced	White	Female	2008	C34.1-Upper lobe, lung	341	Unknown	Left - origin of primary	IIIA	AJCC 6th ed derived from CS manual/coding instructions, v1.0	T2	N2	M0	Regional	34	100	200	0	1	3	0	3	2	0	4 or more regional lymph nodes removed	None; diagnosed at autopsy	No radiation and/or cancer-directed surgery	Not recommended	None/Unknown	No/Unknown	Alive or dead of other cause	Dead (attributable to causes other than this cancer dx)	0	Dead	None	No Surgery Of Primary Site	34 mm (3.4 cm)	Adenocarcinoma	Adenocarcinoma
97199174	Widowed	White	Female	2008	C34.3-Lower lobe, lung	343	Undifferentiated; anaplastic; Grade IV	Right - origin of primary	IIIB	AJCC 6th ed derived from CS manual/coding instructions, v1.0	T4	N2	M0	Distant	20	720	200	0	1	0	0	0	98	0	None	None; diagnosed at autopsy	No radiation and/or cancer-directed surgery	Not recommended	None/Unknown	No/Unknown	Alive or dead of other cause	Dead (attributable to causes other than this cancer dx)	0	Dead	None	No Surgery Of Primary Site	20 mm (2.0 cm)	Adenocarcinoma	Adenocarcinoma
97205800	Married (including common law)	White	Male	2008	C34.1-Upper lobe, lung	341	Unknown	Right - origin of primary	IV	AJCC 6th ed derived from CS manual/coding instructions, v1.0	T4	N0	M1	Distant	999	650	0	40	1	0	3	0	98	0	None	None; diagnosed at autopsy	No radiation and/or cancer-directed surgery	Not recommended	None/Unknown	No/Unknown	Alive or dead of other cause	Dead (attributable to causes other than this cancer dx)	0	Dead	None	No Surgery Of Primary Site	Unknown	Adenocarcinoma	Adenocarcinoma
97205979	Divorced	White	Male	2008	C34.1-Upper lobe, lung	341	Unknown	Left - origin of primary	IV	AJCC 6th ed derived from CS manual/coding instructions, v1.0	TX	N2	M1	Distant	44	999	200	40	1	0	3	0	98	0	None	None; diagnosed at autopsy	No radiation and/or cancer-directed surgery	Not recommended	Beam radiation	No/Unknown	Alive or dead of other cause	Dead (attributable to causes other than this cancer dx)	0	Dead	None	No Surgery Of Primary Site	44 mm (4.4 cm)	Adenocarcinoma	Adenocarcinoma
97208028	Married (including common law)	White	Male	2008	C34.0-Main bronchus	340	Poorly differentiated; Grade III	Left - origin of primary	IIIB	AJCC 6th ed derived from CS manual/coding instructions, v1.0	T4	N0	M0	Regional	120	700	0	0	1	0	0	0	98	0	None	None; diagnosed at autopsy	No radiation and/or cancer-directed surgery	Not recommended	None/Unknown	Yes	Alive or dead of other cause	Dead (attributable to causes other than this cancer dx)	0	Dead	None	No Surgery Of Primary Site	120 mm (12.0 cm)	Adenocarcinoma	Adenocarcinoma
97211128	Widowed	White	Female	2008	C34.9-Lung, NOS	349	Unknown	Right - origin of primary	UNK Stage	AJCC 6th ed derived from CS manual/coding instructions, v1.0	TX	NX	MX	Unknown/unstaged	999	999	999	99	1	9	9	0	98	0	None	None; diagnosed at autopsy	No radiation and/or cancer-directed surgery	Not recommended	None/Unknown	No/Unknown	Alive or dead of other cause	Dead (attributable to causes other than this cancer dx)	0	Dead	None	No Surgery Of Primary Site	Unknown	Adenocarcinoma	Adenocarcinoma
97212532	Divorced	White	Female	2008	C34.1-Upper lobe, lung	341	Poorly differentiated; Grade III	Right - origin of primary	IV	AJCC 6th ed derived from CS manual/coding instructions, v1.0	T4	N2	M1	Distant	999	700	200	50	0	0	0	0	98	0	None	None; diagnosed at autopsy	No radiation and/or cancer-directed surgery	Not recommended	None/Unknown	No/Unknown	Alive or dead of other cause	Dead (attributable to causes other than this cancer dx)	0	Dead	None	No Surgery Of Primary Site	Unknown	Adenocarcinoma	Adenocarcinoma
97215967	Widowed	White	Male	2008	C34.2-Middle lobe, lung	342	Unknown	Right - origin of primary	IIIB	AJCC 6th ed derived from CS manual/coding instructions, v1.0	T4	N2	M0	Distant	37	720	200	0	1	1	0	2	2	0	Number of regional lymph nodes removed unknown	None; diagnosed at autopsy	No radiation and/or cancer-directed surgery	Not recommended	None/Unknown	No/Unknown	Alive or dead of other cause	Dead (attributable to causes other than this cancer dx)	0	Dead	None	No Surgery Of Primary Site	37 mm (3.7 cm)	Adenocarcinoma	Adenocarcinoma
97218487	Married (including common law)	White	Male	2008	C34.9-Lung, NOS	349	Unknown	Right - origin of primary	IIIB	AJCC 6th ed derived from CS manual/coding instructions, v1.0	T4	N2	M0	Distant	999	720	200	0	0	0	0	0	98	0	None	None; diagnosed at autopsy	No radiation and/or cancer-directed surgery	Not recommended	None/Unknown	No/Unknown	Alive or dead of other cause	Dead (attributable to causes other than this cancer dx)	0	Dead	None	No Surgery Of Primary Site	Unknown	Adenocarcinoma	Adenocarcinoma
97219328	Married (including common law)	White	Male	2008	C34.9-Lung, NOS	349	Moderately differentiated; Grade II	Paired site, but no information concerning laterality	IV	AJCC 6th ed derived from CS manual/coding instructions, v1.0	T0	N0	M1	Distant	0	950	0	50	0	0	3	0	98	0	None	None; diagnosed at autopsy	No radiation and/or cancer-directed surgery	Not recommended	Beam radiation	No/Unknown	Alive or dead of other cause	Dead (attributable to causes other than this cancer dx)	0	Dead	None	No Surgery Of Primary Site	No primary tumor found	Adenocarcinoma	Adenocarcinoma
97222158	Divorced	White	Female	2008	C34.0-Main bronchus	340	Poorly differentiated; Grade III	Left - origin of primary	IV	AJCC 6th ed derived from CS manual/coding instructions, v1.0	T4	N2	M1	Distant	999	720	200	50	0	0	0	97	97	0	None	None; diagnosed at autopsy	No radiation and/or cancer-directed surgery	Not recommended	None/Unknown	No/Unknown	Alive or dead of other cause	Dead (attributable to causes other than this cancer dx)	0	Dead	None	No Surgery Of Primary Site	Unknown	Adenocarcinoma	Adenocarcinoma
98000129	Married (including common law)	White	Female	2008	C34.0-Main bronchus	340	Unknown	Right - origin of primary	IV	AJCC 6th ed derived from CS manual/coding instructions, v1.0	T4	N0	M1	Distant	999	800	0	40	1	0	0	0	98	0	None	None; diagnosed at autopsy	No radiation and/or cancer-directed surgery	Not recommended	Recommended, unknown if administered	No/Unknown	Alive or dead of other cause	Dead (attributable to causes other than this cancer dx)	0	Dead	None	No Surgery Of Primary Site	Unknown	Adenocarcinoma	Adenocarcinoma
98005544	Married (including common law)	White	Female	2008	C34.1-Upper lobe, lung	341	Unknown	Right - origin of primary	IV	AJCC 6th ed derived from CS manual/coding instructions, v1.0	T1	N3	M1	Distant	20	100	600	40	0	0	0	0	98	0	None	None; diagnosed at autopsy	No radiation and/or cancer-directed surgery	Not recommended	Beam radiation	No/Unknown	Alive or dead of other cause	Dead (attributable to causes other than this cancer dx)	0	Dead	None	No Surgery Of Primary Site	20 mm (2.0 cm)	Adenocarcinoma	Adenocarcinoma
5308435	Single (never married)	White	Female	2009	C34.1-Upper lobe, lung	341	Unknown	Left - origin of primary	UNK Stage	AJCC 6th ed derived from CS manual/coding instructions, v1.0	T4	NX	MX	Distant	999	720	999	99	1	0	0	0	98	0	None	None; diagnosed at autopsy	No radiation and/or cancer-directed surgery	Not recommended	None/Unknown	No/Unknown	Alive or dead of other cause	Dead (attributable to causes other than this cancer dx)	0	Dead	None	No Surgery Of Primary Site	Unknown	Adenocarcinoma	Adenocarcinoma
5317502	Married (including common law)	White	Female	2009	C34.1-Upper lobe, lung	341	Unknown	Left - origin of primary	IV	AJCC 6th ed derived from CS manual/coding instructions, v1.0	T1	N3	M1	Distant	18	100	600	40	0	3	0	1	1	0	Biopsy or aspiration of regional lymph node, NOS	None; diagnosed at autopsy	No radiation and/or cancer-directed surgery	Not recommended	None/Unknown	No/Unknown	Alive or dead of other cause	Dead (attributable to causes other than this cancer dx)	0	Dead	None	No Surgery Of Primary Site	18 mm (1.8 cm)	Adenocarcinoma	Adenocarcinoma
5322482	Married (including common law)	Other (American Indian/AK Native, Asian/Pacific Islander)	Male	2009	C34.1-Upper lobe, lung	341	Poorly differentiated; Grade III	Right - origin of primary	IV	AJCC 6th ed derived from CS manual/coding instructions, v1.0	T1	NX	M1	Distant	13	300	999	23	1	9	0	0	98	0	None	None; diagnosed at autopsy	No radiation and/or cancer-directed surgery	Not recommended	None/Unknown	No/Unknown	Alive or dead of other cause	Alive or dead due to cancer	0	Alive	None	No Surgery Of Primary Site	13 mm (1.3 cm)	Adenocarcinoma	Adenocarcinoma
5335782	Married (including common law)	Other (American Indian/AK Native, Asian/Pacific Islander)	Male	2009	C34.3-Lower lobe, lung	343	Unknown	Left - origin of primary	IV	AJCC 6th ed derived from CS manual/coding instructions, v1.0	T4	N2	M1	Distant	40	650	200	40	0	0	3	0	98	0	None	None; diagnosed at autopsy	No radiation and/or cancer-directed surgery	Not recommended	None/Unknown	No/Unknown	Alive or dead of other cause	Alive or dead due to cancer	0	Alive	None	No Surgery Of Primary Site	40 mm (4.0 cm)	Adenocarcinoma	Adenocarcinoma
5336046	Married (including common law)	White	Male	2009	C34.3-Lower lobe, lung	343	Unknown	Right - origin of primary	IV	AJCC 6th ed derived from CS manual/coding instructions, v1.0	T4	N0	M1	Distant	80	720	0	40	0	0	0	0	98	0	None	None; diagnosed at autopsy	No radiation and/or cancer-directed surgery	Not recommended	None/Unknown	No/Unknown	Alive or dead of other cause	Dead (attributable to causes other than this cancer dx)	0	Dead	None	No Surgery Of Primary Site	80 mm (8.0 cm)	Adenocarcinoma	Adenocarcinoma
5336514	Married (including common law)	White	Male	2009	C34.9-Lung, NOS	349	Unknown	Right - origin of primary	IIIB	AJCC 6th ed derived from CS manual/coding instructions, v1.0	T4	N0	M0	Distant	999	720	0	0	0	0	0	0	98	0	None	None; diagnosed at autopsy	No radiation and/or cancer-directed surgery	Not recommended	None/Unknown	No/Unknown	Alive or dead of other cause	Dead (attributable to causes other than this cancer dx)	0	Dead	None	No Surgery Of Primary Site	Unknown	Adenocarcinoma	Adenocarcinoma
11199246	Married (including common law)	White	Female	2009	C34.2-Middle lobe, lung	342	Unknown	Right - origin of primary	NA	AJCC 6th ed derived from CS manual/coding instructions, v1.0	NA	NA	NA	Localized	5	110	0	0	3	3	0	6	0	30	4 or more regional lymph nodes removed	None; diagnosed at autopsy	No radiation and/or cancer-directed surgery	Surgery performed	None/Unknown	No/Unknown	Alive or dead of other cause	Alive or dead due to cancer	0	Alive	None	Lobectomy/Bilobectomy	5 mm (0.5 cm)	Adenocarcinoma	Adenocarcinoma
11200070	Married (including common law)	White	Male	2009	C34.1-Upper lobe, lung	341	Well differentiated; Grade I	Right - origin of primary	IB	AJCC 6th ed derived from CS manual/coding instructions, v1.0	T2	N0	M0	Regional	32	450	0	0	3	3	0	3	0	33	1 to 3 regional lymph nodes removed	None; diagnosed at autopsy	No radiation and/or cancer-directed surgery	Surgery performed	None/Unknown	No/Unknown	Alive or dead of other cause	Dead (attributable to causes other than this cancer dx)	0	Dead	None	Lobectomy/Bilobectomy	32 mm (3.2 cm)	Adenocarcinoma	Adenocarcinoma
11203233	Married (including common law)	White	Male	2009	C34.3-Lower lobe, lung	343	Moderately differentiated; Grade II	Left - origin of primary	UNK Stage	AJCC 6th ed derived from CS manual/coding instructions, v1.0	T1	NX	MX	Localized	16	300	999	99	2	2	2	98	97	0	None	None; diagnosed at autopsy	No radiation and/or cancer-directed surgery	Not performed, patient died prior to recommended surgery	None/Unknown	No/Unknown	Alive or dead of other cause	Dead (attributable to causes other than this cancer dx)	0	Dead	None	No Surgery Of Primary Site	16 mm (1.6 cm)	Adenocarcinoma	Adenocarcinoma
11203926	Married (including common law)	White	Female	2009	C34.9-Lung, NOS	349	Unknown	Right - origin of primary	IB	AJCC 6th ed derived from CS manual/coding instructions, v1.0	T2	N0	M0	Regional	31	450	0	0	1	0	0	0	98	0	None	None; diagnosed at autopsy	No radiation and/or cancer-directed surgery	Not recommended, contraindicated due to other cond; autopsy only (1973-2002)	None/Unknown	No/Unknown	Alive or dead of other cause	Dead (attributable to causes other than this cancer dx)	0	Dead	None	No Surgery Of Primary Site	31 mm (3.1 cm)	Adenocarcinoma	Adenocarcinoma
11222420	Married (including common law)	White	Female	2009	C34.2-Middle lobe, lung	342	Poorly differentiated; Grade III	Right - origin of primary	IV	AJCC 6th ed derived from CS manual/coding instructions, v1.0	T4	N3	M1	Distant	21	720	600	50	1	1	1	0	98	0	None	None; diagnosed at autopsy	No radiation and/or cancer-directed surgery	Not recommended	Beam radiation	No/Unknown	Alive or dead of other cause	Dead (attributable to causes other than this cancer dx)	0	Dead	None	No Surgery Of Primary Site	21 mm (2.1 cm)	Adenocarcinoma	Adenocarcinoma
11227209	Widowed	White	Female	2009	C34.9-Lung, NOS	349	Unknown	Paired site, but no information concerning laterality	UNK Stage	AJCC 6th ed derived from CS manual/coding instructions, v1.0	T4	NX	MX	Regional	999	700	999	99	1	9	9	99	99	0	None	None; diagnosed at autopsy	No radiation and/or cancer-directed surgery	Not recommended	None/Unknown	No/Unknown	Alive or dead of other cause	Dead (attributable to causes other than this cancer dx)	0	Dead	None	No Surgery Of Primary Site	Unknown	Adenocarcinoma	Adenocarcinoma
11227330	Widowed	White	Female	2009	C34.3-Lower lobe, lung	343	Unknown	Right - origin of primary	IIIB	AJCC 6th ed derived from CS manual/coding instructions, v1.0	T4	N0	M0	Distant	999	800	0	0	1	0	0	0	98	0	None	None; diagnosed at autopsy	No radiation and/or cancer-directed surgery	Not recommended	None/Unknown	No/Unknown	Alive or dead of other cause	Dead (attributable to causes other than this cancer dx)	0	Dead	None	No Surgery Of Primary Site	Unknown	Adenocarcinoma	Adenocarcinoma
11229361	Widowed	White	Female	2009	C34.3-Lower lobe, lung	343	Poorly differentiated; Grade III	Right - origin of primary	IV	AJCC 6th ed derived from CS manual/coding instructions, v1.0	T4	N2	M1	Distant	40	700	200	40	3	3	3	4	4	55	4 or more regional lymph nodes removed	None; diagnosed at autopsy	No radiation and/or cancer-directed surgery	Surgery performed	None/Unknown	No/Unknown	Alive or dead of other cause	Dead (attributable to causes other than this cancer dx)	0	Dead	None	Complete/Total/Standard Pneumonectomy; Pneumonectomy, Nos	40 mm (4.0 cm)	Adenocarcinoma	Adenocarcinoma
11231955	Widowed	White	Female	2009	C34.2-Middle lobe, lung	342	Unknown	Right - origin of primary	NA	AJCC 6th ed derived from CS manual/coding instructions, v1.0	NA	NA	NA	Localized	12	100	0	0	3	0	0	0	98	21	None	Non-primary surgical procedure to other regional sites	No radiation and/or cancer-directed surgery	Surgery performed	None/Unknown	No/Unknown	Alive or dead of other cause	Dead (attributable to causes other than this cancer dx)	0	Dead	Surgery To Regional Site	Partial/Wedge/Segmental Resec., Lingulectomy, Partial Lobectomy, Sleeve Resec.	12 mm (1.2 cm)	Adenocarcinoma	Adenocarcinoma
12001360	Widowed	White	Male	2009	C34.3-Lower lobe, lung	343	Unknown	Left - origin of primary	IIIB	AJCC 6th ed derived from CS manual/coding instructions, v1.0	T4	N2	M0	Distant	999	430	200	15	0	0	0	0	98	0	None	None; diagnosed at autopsy	No radiation and/or cancer-directed surgery	Recommended but not performed, unknown reason	None/Unknown	No/Unknown	Alive or dead of other cause	Dead (attributable to causes other than this cancer dx)	0	Dead	None	No Surgery Of Primary Site	Unknown	Adenocarcinoma	Adenocarcinoma
12001842	Divorced	Black	Female	2009	C34.9-Lung, NOS	349	Unknown	Left - origin of primary	IIIB	AJCC 6th ed derived from CS manual/coding instructions, v1.0	T4	N2	M0	Distant	50	430	200	15	0	0	1	0	98	0	None	None; diagnosed at autopsy	No radiation and/or cancer-directed surgery	Recommended but not performed, unknown reason	None/Unknown	No/Unknown	Alive or dead of other cause	Dead (attributable to causes other than this cancer dx)	0	Dead	None	No Surgery Of Primary Site	50 mm (5.0 cm)	Adenocarcinoma	Adenocarcinoma
12002824	Married (including common law)	White	Male	2009	C34.1-Upper lobe, lung	341	Poorly differentiated; Grade III	Right - origin of primary	IV	AJCC 6th ed derived from CS manual/coding instructions, v1.0	T1	N2	M1	Distant	7	300	200	40	1	0	0	0	98	0	None	None; diagnosed at autopsy	No radiation and/or cancer-directed surgery	Not recommended	Beam radiation	No/Unknown	Alive or dead of other cause	Dead (attributable to causes other than this cancer dx)	0	Dead	None	No Surgery Of Primary Site	7 mm (0.7 cm)	Adenocarcinoma	Adenocarcinoma
12002960	Widowed	White	Male	2009	C34.3-Lower lobe, lung	343	Moderately differentiated; Grade II	Right - origin of primary	IIIB	AJCC 6th ed derived from CS manual/coding instructions, v1.0	T4	N2	M0	Distant	53	400	200	15	1	0	0	0	98	0	None	None; diagnosed at autopsy	No radiation and/or cancer-directed surgery	Not recommended	None/Unknown	No/Unknown	Alive or dead of other cause	Dead (attributable to causes other than this cancer dx)	0	Dead	None	No Surgery Of Primary Site	53 mm (5.3 cm)	Adenocarcinoma	Adenocarcinoma
18571810	Widowed	White	Female	2009	C34.1-Upper lobe, lung	341	Unknown	Left - origin of primary	IV	AJCC 6th ed derived from CS manual/coding instructions, v1.0	T4	NX	M1	Distant	19	720	999	40	1	0	0	0	98	0	None	None; diagnosed at autopsy	No radiation and/or cancer-directed surgery	Not recommended	None/Unknown	No/Unknown	Alive or dead of other cause	Dead (attributable to causes other than this cancer dx)	0	Dead	None	No Surgery Of Primary Site	19 mm (1.9 cm)	Adenocarcinoma	Adenocarcinoma
18576961	Married (including common law)	White	Female	2009	C34.9-Lung, NOS	349	Unknown	Right - origin of primary	IIIB	AJCC 6th ed derived from CS manual/coding instructions, v1.0	T4	N2	M0	Distant	999	720	200	0	0	0	0	0	98	0	None	None; diagnosed at autopsy	No radiation and/or cancer-directed surgery	Not recommended	None/Unknown	No/Unknown	Alive or dead of other cause	Dead (attributable to causes other than this cancer dx)	0	Dead	None	No Surgery Of Primary Site	Unknown	Adenocarcinoma	Adenocarcinoma
18577548	Divorced	White	Female	2009	C34.1-Upper lobe, lung	341	Moderately differentiated; Grade II	Right - origin of primary	IB	AJCC 6th ed derived from CS manual/coding instructions, v1.0	T2	N0	M0	Regional	41	450	0	0	0	0	0	0	98	0	None	None; diagnosed at autopsy	No radiation and/or cancer-directed surgery	Not recommended, contraindicated due to other cond; autopsy only (1973-2002)	None/Unknown	No/Unknown	Alive or dead of other cause	Dead (attributable to causes other than this cancer dx)	0	Dead	None	No Surgery Of Primary Site	41 mm (4.1 cm)	Adenocarcinoma	Adenocarcinoma
18583653	Single (never married)	White	Female	2009	C34.1-Upper lobe, lung	341	Poorly differentiated; Grade III	Right - origin of primary	OCCULT	AJCC 6th ed derived from CS manual/coding instructions, v1.0	TX	N0	M0	Localized	999	100	0	0	0	0	0	0	98	0	None	None; diagnosed at autopsy	No radiation and/or cancer-directed surgery	Not recommended	None/Unknown	No/Unknown	Alive or dead of other cause	Dead (attributable to causes other than this cancer dx)	0	Dead	None	No Surgery Of Primary Site	Unknown	Adenocarcinoma	Adenocarcinoma
18590496	Widowed	White	Male	2009	C34.1-Upper lobe, lung	341	Poorly differentiated; Grade III	Left - origin of primary	IIIB	AJCC 6th ed derived from CS manual/coding instructions, v1.0	T4	N2	M0	Distant	47	100	200	15	0	0	0	0	98	0	None	None; diagnosed at autopsy	No radiation and/or cancer-directed surgery	Not recommended	Beam radiation	No/Unknown	Alive or dead of other cause	Dead (attributable to causes other than this cancer dx)	0	Dead	None	No Surgery Of Primary Site	47 mm (4.7 cm)	Adenocarcinoma	Adenocarcinoma
18590501	Married (including common law)	White	Male	2009	C34.1-Upper lobe, lung	341	Unknown	Left - origin of primary	IV	AJCC 6th ed derived from CS manual/coding instructions, v1.0	T1	N3	M1	Distant	20	100	600	40	1	0	0	0	98	0	None	None; diagnosed at autopsy	No radiation and/or cancer-directed surgery	Not recommended	None/Unknown	No/Unknown	Alive or dead of other cause	Dead (attributable to causes other than this cancer dx)	0	Dead	None	No Surgery Of Primary Site	20 mm (2.0 cm)	Adenocarcinoma	Adenocarcinoma
18591232	Single (never married)	White	Male	2009	C34.2-Middle lobe, lung	342	Well differentiated; Grade I	Right - origin of primary	NA	AJCC 6th ed derived from CS manual/coding instructions, v1.0	NA	NA	NA	Localized	10	100	0	0	3	0	0	0	98	21	None	None; diagnosed at autopsy	No radiation and/or cancer-directed surgery	Surgery performed	None/Unknown	No/Unknown	Alive or dead of other cause	Alive or dead due to cancer	0	Alive	None	Partial/Wedge/Segmental Resec., Lingulectomy, Partial Lobectomy, Sleeve Resec.	10 mm (1.0 cm)	Adenocarcinoma	Adenocarcinoma
22102458	Married (including common law)	Other (American Indian/AK Native, Asian/Pacific Islander)	Female	2009	C34.3-Lower lobe, lung	343	Moderately differentiated; Grade II	Right - origin of primary	IIIB	AJCC 6th ed derived from CS manual/coding instructions, v1.0	T4	N2	M0	Regional	65	650	200	0	3	3	0	19	17	56	4 or more regional lymph nodes removed	None; diagnosed at autopsy	No radiation and/or cancer-directed surgery	Surgery performed	None/Unknown	No/Unknown	Alive or dead of other cause	Dead (attributable to causes other than this cancer dx)	0	Dead	None	Radical Pneumonectomy (Complete Pneumonectomy Plus Dissection Of Mediastinal LN)	65 mm (6.5 cm)	Adenocarcinoma	Adenocarcinoma
22103128	Married (including common law)	Other (American Indian/AK Native, Asian/Pacific Islander)	Female	2009	C34.1-Upper lobe, lung	341	Poorly differentiated; Grade III	Left - origin of primary	IV	AJCC 6th ed derived from CS manual/coding instructions, v1.0	TX	N2	M1	Distant	40	999	200	40	0	0	0	0	98	0	None	None; diagnosed at autopsy	No radiation and/or cancer-directed surgery	Not recommended	None/Unknown	No/Unknown	Alive or dead of other cause	Dead (attributable to causes other than this cancer dx)	0	Dead	None	No Surgery Of Primary Site	40 mm (4.0 cm)	Adenocarcinoma	Adenocarcinoma
22104846	Married (including common law)	Other (American Indian/AK Native, Asian/Pacific Islander)	Female	2009	C34.1-Upper lobe, lung	341	Poorly differentiated; Grade III	Right - origin of primary	IV	AJCC 6th ed derived from CS manual/coding instructions, v1.0	TX	NX	M1	Distant	17	999	999	40	0	0	0	0	98	0	None	None; diagnosed at autopsy	No radiation and/or cancer-directed surgery	Not recommended	None/Unknown	No/Unknown	Alive or dead of other cause	Dead (attributable to causes other than this cancer dx)	0	Dead	None	No Surgery Of Primary Site	17 mm (1.7 cm)	Adenocarcinoma	Adenocarcinoma
22106479	Married (including common law)	Other (American Indian/AK Native, Asian/Pacific Islander)	Male	2009	C34.3-Lower lobe, lung	343	Unknown	Right - origin of primary	IB	AJCC 6th ed derived from CS manual/coding instructions, v1.0	T2	N0	M0	Localized	35	100	0	0	3	3	0	7	0	33	4 or more regional lymph nodes removed	None; diagnosed at autopsy	No radiation and/or cancer-directed surgery	Surgery performed	None/Unknown	No/Unknown	Alive or dead of other cause	Dead (attributable to causes other than this cancer dx)	0	Dead	None	Lobectomy/Bilobectomy	35 mm (3.5 cm)	Adenocarcinoma	Adenocarcinoma
22106543	Married (including common law)	Other (American Indian/AK Native, Asian/Pacific Islander)	Male	2009	C34.9-Lung, NOS	349	Unknown	Right - origin of primary	IV	AJCC 6th ed derived from CS manual/coding instructions, v1.0	T4	N2	M1	Distant	999	720	200	30	1	0	0	0	98	0	None	None; diagnosed at autopsy	No radiation and/or cancer-directed surgery	Not recommended	None/Unknown	No/Unknown	Alive or dead of other cause	Dead (attributable to causes other than this cancer dx)	0	Dead	None	No Surgery Of Primary Site	Unknown	Adenocarcinoma	Adenocarcinoma
22108622	Married (including common law)	Other (American Indian/AK Native, Asian/Pacific Islander)	Male	2009	C34.9-Lung, NOS	349	Unknown	Left - origin of primary	IIIB	AJCC 6th ed derived from CS manual/coding instructions, v1.0	T4	N2	M0	Distant	999	700	200	15	1	0	0	0	98	0	None	None; diagnosed at autopsy	No radiation and/or cancer-directed surgery	Not recommended	None/Unknown	No/Unknown	Alive or dead of other cause	Dead (attributable to causes other than this cancer dx)	0	Dead	None	No Surgery Of Primary Site	Unknown	Adenocarcinoma	Adenocarcinoma
22111113	Unknown	Other (American Indian/AK Native, Asian/Pacific Islander)	Male	2009	C34.9-Lung, NOS	349	Poorly differentiated; Grade III	Left - origin of primary	UNK Stage	AJCC 6th ed derived from CS manual/coding instructions, v1.0	TX	NX	MX	Unknown/unstaged	999	999	999	99	9	9	9	99	99	99	Unknown or not applicable	Unknown; death certificate only	No radiation and/or cancer-directed surgery	Unknown; death certificate; or autopsy only (2003+)	None/Unknown	No/Unknown	Alive or dead of other cause	Alive or dead due to cancer	0	Alive	Unknown	Unknown	Unknown	Adenocarcinoma	Adenocarcinoma
27006681	Widowed	White	Female	2009	C34.1-Upper lobe, lung	341	Well differentiated; Grade I	Right - origin of primary	IA	AJCC 6th ed derived from CS manual/coding instructions, v1.0	T1	N0	M0	Localized	25	100	0	0	3	0	0	0	98	21	None	None; diagnosed at autopsy	No radiation and/or cancer-directed surgery	Surgery performed	None/Unknown	No/Unknown	Alive or dead of other cause	Dead (attributable to causes other than this cancer dx)	0	Dead	None	Partial/Wedge/Segmental Resec., Lingulectomy, Partial Lobectomy, Sleeve Resec.	25 mm (2.5 cm)	Adenocarcinoma	Adenocarcinoma
27013979	Widowed	White	Female	2009	C34.9-Lung, NOS	349	Unknown	Left - origin of primary	UNK Stage	AJCC 6th ed derived from CS manual/coding instructions, v1.0	T4	N2	MX	Distant	999	720	200	99	1	0	9	0	98	0	None	None; diagnosed at autopsy	No radiation and/or cancer-directed surgery	Not recommended	None/Unknown	No/Unknown	Alive or dead of other cause	Dead (attributable to causes other than this cancer dx)	0	Dead	None	No Surgery Of Primary Site	Unknown	Adenocarcinoma	Adenocarcinoma
27019552	Married (including common law)	White	Male	2009	C34.1-Upper lobe, lung	341	Unknown	Left - origin of primary	IV	AJCC 6th ed derived from CS manual/coding instructions, v1.0	T2	N2	M1	Distant	32	400	200	40	0	0	0	0	98	0	None	None; diagnosed at autopsy	No radiation and/or cancer-directed surgery	Not recommended	None/Unknown	No/Unknown	Alive or dead of other cause	Dead (attributable to causes other than this cancer dx)	0	Dead	None	No Surgery Of Primary Site	32 mm (3.2 cm)	Adenocarcinoma	Adenocarcinoma
27023994	Married (including common law)	White	Male	2009	C34.3-Lower lobe, lung	343	Poorly differentiated; Grade III	Left - origin of primary	IIIB	AJCC 6th ed derived from CS manual/coding instructions, v1.0	T4	N2	M0	Distant	10	720	200	0	0	0	0	0	98	0	None	None; diagnosed at autopsy	No radiation and/or cancer-directed surgery	Not recommended	None/Unknown	No/Unknown	Alive or dead of other cause	Dead (attributable to causes other than this cancer dx)	0	Dead	None	No Surgery Of Primary Site	10 mm (1.0 cm)	Adenocarcinoma	Adenocarcinoma
27029379	Divorced	White	Female	2009	C34.1-Upper lobe, lung	341	Unknown	Left - origin of primary	IV	AJCC 6th ed derived from CS manual/coding instructions, v1.0	T1	N0	M1	Distant	29	300	0	40	0	0	3	0	98	0	None	None; diagnosed at autopsy	No radiation and/or cancer-directed surgery	Not recommended	None/Unknown	No/Unknown	Alive or dead of other cause	Dead (attributable to causes other than this cancer dx)	0	Dead	None	No Surgery Of Primary Site	29 mm (2.9 cm)	Adenocarcinoma	Adenocarcinoma
27029683	Single (never married)	White	Female	2009	C34.3-Lower lobe, lung	343	Poorly differentiated; Grade III	Right - origin of primary	IV	AJCC 6th ed derived from CS manual/coding instructions, v1.0	T3	N2	M1	Distant	70	500	200	40	1	0	0	0	98	0	None	None; diagnosed at autopsy	No radiation and/or cancer-directed surgery	Not recommended	None/Unknown	No/Unknown	Alive or dead of other cause	Dead (attributable to causes other than this cancer dx)	0	Dead	None	No Surgery Of Primary Site	70 mm (7.0 cm)	Adenocarcinoma	Adenocarcinoma
27031980	Widowed	White	Male	2009	C34.9-Lung, NOS	349	Unknown	Right - origin of primary	IIIB	AJCC 6th ed derived from CS manual/coding instructions, v1.0	T4	N0	M0	Distant	999	720	0	0	0	0	0	0	98	0	None	None; diagnosed at autopsy	No radiation and/or cancer-directed surgery	Not recommended	None/Unknown	No/Unknown	Alive or dead of other cause	Dead (attributable to causes other than this cancer dx)	0	Dead	None	No Surgery Of Primary Site	Unknown	Adenocarcinoma	Adenocarcinoma
[truncated: 167,515 more rows]
